# Supplementary material for: Arabidopsis histone deacetylase HD2A and HD2B regulate seed dormancy by repressing DELAY OF GERMINATION 1
Source: Front Plant Sci. 2023 May 29;14:1124899. doi: 10.3389/fpls.2023.1124899 (PMC10258333; doi:10.3389/fpls.2023.1124899)
Supplement: Supplementary Table 2 — RNA-seq data set_control_ab vs wt (seedlings). [file Table_2.xlsx]

## Sheet: ab_Control_-wt_Control_
X	baseMean	log2FoldChange	lfcSE	stat	pvalue	padj	Symbol	Name
AT1G05927	29.54	-20.492	4.57531	-4.47881	7.50607e-06	4.82878e-05	NA	NA
AT3G03190	24.292	-8.97185	1.46425	-6.12726	8.94039e-10	1.14906e-08	GSTF11	glutathione S-transferase F11
AT1G08100	13.8088	-8.72621	2.45125	-3.5599	0.00037099	0.0016284	NRT2.2	nitrate transporter 2.2
AT1G06100	15.8722	-7.73019	1.51192	-5.11281	3.174e-07	2.69337e-06	NA	Fatty acid desaturase family protein
AT5G33370	35.735	-7.50347	1.3151	-5.70564	1.15904e-08	1.27704e-07	NA	GDSL-like Lipase/Acylhydrolase superfamily protein
AT2G34210	5.2422	-7.06202	1.55411	-4.54411	5.51679e-06	3.64065e-05	NA	Transcription elongation factor Spt5
AT5G36140	3.68597	-7.00999	2.27202	-3.08535	0.00203314	0.00724983	CYP716A2	cytochrome P450 family 716 subfamily A polypeptide 2
AT4G14060	20.2655	-6.77944	0.865624	-7.83186	4.80721e-15	1.18324e-13	NA	Polyketide cyclase/dehydrase and lipid transport superfamily protein
AT1G16410	190.484	-6.77862	0.915845	-7.40149	1.34661e-13	2.821e-12	CYP79F1	cytochrome p450 79f1
AT5G55720	4.2168	-6.54689	1.46098	-4.48115	7.42407e-06	4.7825e-05	NA	Pectin lyase-like superfamily protein
AT1G12570	8.89412	-6.50192	1.30934	-4.9658	6.84167e-07	5.44244e-06	NA	Glucose-methanol-choline (GMC) oxidoreductase family protein
AT1G65450	8.75859	-6.30893	1.36958	-4.60648	4.09536e-06	2.78374e-05	GLC	HXXXD-type acyl-transferase family protein
AT5G37970	4.01196	-6.16712	1.58038	-3.9023	9.52845e-05	0.000482552	NA	S-adenosyl-L-methionine-dependent methyltransferase superfamily protein
AT1G58120	7.90466	-5.96745	0.972295	-6.13749	8.38354e-10	1.08393e-08	NA	hypothetical protein
AT4G33450	2.80608	-5.94876	2.23179	-2.66546	0.00768822	0.0227084	MYB69	myb domain protein 69
AT4G03060	64.4635	-5.83699	0.620155	-9.41214	4.86147e-21	2.14058e-19	NA	NA
AT2G45130	3.13195	-5.79739	1.70744	-3.39537	0.000685353	0.00278558	SPX3	SPX domain protein 3
AT2G08820	6.23682	-5.71929	1.23518	-4.63034	3.65063e-06	2.51015e-05	NA	NA
AT3G58990	188.363	-5.68187	0.865437	-6.56532	5.19205e-11	8.01632e-10	IPMI1	isopropylmalate isomerase 1
AT4G16920	64.0701	-5.52766	1.75202	-3.15502	0.00160487	0.0059033	NA	Disease resistance protein (TIR-NBS-LRR class) family
AT3G59260	3.13143	-5.51965	1.59001	-3.47146	0.000517631	0.00217412	NA	pirin
AT4G13770	692.064	-5.46229	0.528158	-10.3421	4.5424e-25	2.75522e-23	CYP83A1	cytochrome P450 family 83 subfamily A polypeptide 1
AT2G47880	35.0476	-5.34618	0.55351	-9.65869	4.51585e-22	2.16043e-20	NA	Glutaredoxin family protein
AT1G36520	2.31704	-5.3306	1.53259	-3.47817	0.000504856	0.00212535	NA	NA
AT2G08635	2.09648	-5.28408	1.7745	-2.97779	0.00290334	0.00984214	NA	NA
AT3G44460	1.97171	-5.26855	2.11671	-2.48903	0.0128091	0.0349269	DPBF2	Basic-leucine zipper (bZIP) transcription factor family protein
AT1G23110	39.7179	-5.21065	0.768769	-6.77791	1.21924e-11	2.06924e-10	NA	fold protein
AT4G04760	1.66846	-5.09686	1.87029	-2.72516	0.00642698	0.019519	NA	Major facilitator superfamily protein
AT5G23010	485.328	-5.04813	0.665466	-7.58585	3.30302e-14	7.40905e-13	MAM1	methylthioalkylmalate synthase 1
AT3G26930	2.35795	-5.02452	1.51369	-3.31939	0.000902149	0.0035508	NA	Protein with RNI-like/FBD-like domain
AT2G14610	3.87906	-5.01775	1.50364	-3.33707	0.000846656	0.00335908	PR1	pathogenesis-related protein 1
AT4G12030	105.07	-4.99237	0.552766	-9.03163	1.69132e-19	6.43433e-18	BAT5	bile acid transporter 5
AT1G78520	3.12266	-4.98622	1.39102	-3.58458	0.000337621	0.00149825	NA	Carbohydrate-binding X8 domain superfamily protein
AT5G37950	39.237	-4.92895	0.642507	-7.67143	1.7009e-14	3.94558e-13	NA	UDP-Glycosyltransferase superfamily protein
AT1G16400	53.6481	-4.79761	0.620907	-7.72678	1.103e-14	2.60956e-13	CYP79F2	cytochrome P450 family 79 subfamily F polypeptide 2
AT5G07700	7.76268	-4.7942	1.27437	-3.76201	0.000168553	0.000805729	MYB76	myb domain protein 76
AT1G15150	2.62638	-4.74181	1.75055	-2.70876	0.00675361	0.0203446	NA	MATE efflux family protein
AT1G43640	2.32235	-4.63936	1.64551	-2.8194	0.00481142	0.0152149	TLP5	tubby like protein 5
AT3G19710	97.5601	-4.56422	1.07421	-4.24889	2.14831e-05	0.000125566	BCAT4	branched-chain aminotransferase4
AT3G61300	5.77346	-4.5244	1.39724	-3.2381	0.00120329	0.00457184	NA	C2 calcium/lipid-binding plant phosphoribosyltransferase family protein
AT4G10010	4.83445	-4.50571	1.12127	-4.01841	5.8592e-05	0.000310493	NA	Protein kinase superfamily protein
AT1G62560	134.2	-4.49289	0.451263	-9.95627	2.36785e-23	1.25391e-21	FMO GS-OX3	flavin-monooxygenase glucosinolate S-oxygenase 3
AT5G56700	1.70862	-4.42216	1.79095	-2.46918	0.0135424	0.0366156	NA	FBD / Leucine Rich Repeat domains containing protein
AT1G19640	2.6914	-4.30112	1.64872	-2.60876	0.0090871	0.0261168	JMT	jasmonic acid carboxyl methyltransferase
AT3G03200	14.3939	-4.18818	0.884489	-4.73514	2.18901e-06	1.57284e-05	NAC045	NAC domain containing protein 45
AT5G14200	446.962	-4.15562	0.487688	-8.52106	1.58097e-17	4.96575e-16	IMD1	isopropylmalate dehydrogenase 1
AT5G17040	4.03612	-4.15205	1.57104	-2.64287	0.00822061	0.0240203	NA	UDP-Glycosyltransferase superfamily protein
AT3G58380	2.27996	-4.08826	1.47399	-2.77359	0.00554415	0.0171578	NA	TRAF-like family protein
AT1G73010	168.886	-4.07872	0.448674	-9.09061	9.84889e-20	3.80776e-18	PS2	inorganic pyrophosphatase 1
AT5G37980	15.1501	-4.06167	0.776594	-5.2301	1.69415e-07	1.50812e-06	NA	Zinc-binding dehydrogenase family protein
AT1G58460	3.54068	-4.0584	1.71094	-2.37203	0.0176907	0.0457309	NA	hypothetical protein
AT1G66020	4.87486	-4.0439	1.53957	-2.62664	0.00862326	0.0250022	NA	Terpenoid cyclases/Protein prenyltransferases superfamily protein
AT2G43100	210.082	-4.02253	0.59746	-6.73271	1.66534e-11	2.77677e-10	IPMI2	isopropylmalate isomerase 2
AT5G55950	7.55362	-3.94384	1.13183	-3.48448	0.000493102	0.00208029	NA	Nucleotide/sugar transporter family protein
AT3G58150	7.08758	-3.86523	1.35587	-2.85074	0.00436183	0.0140056	NA	Optic atrophy 3 protein (OPA3)
AT2G11810	200.239	-3.86141	0.354012	-10.9076	1.06036e-27	8.26627e-26	MGDC	monogalactosyldiacylglycerol synthase type C
AT2G32990	550.548	-3.82218	0.156618	-24.4045	1.53038e-131	6.06463e-128	GH9B8	glycosyl hydrolase 9B8
AT3G29410	3.74027	-3.76023	1.48396	-2.53392	0.0112794	0.0313672	NA	Terpenoid cyclases/Protein prenyltransferases superfamily protein
AT5G26865	11.7019	-3.64815	0.940975	-3.87699	0.000105758	0.000529725	NA	AGAMOUS-like MADS-box protein
AT4G15320	4.01168	-3.64776	1.18522	-3.0777	0.00208602	0.00740839	CSLB06	cellulose synthase-like B6
AT5G09470	12.1764	-3.64264	0.740736	-4.9176	8.76108e-07	6.84112e-06	DIC3	dicarboxylate carrier 3
AT1G68840	1990.89	-3.63928	1.24464	-2.92397	0.00345603	0.0114417	RAV2	related to ABI3/VP1 2
AT1G65860	47.5782	-3.61487	0.525673	-6.87666	6.12741e-12	1.0768e-10	FMO GS-OX1	flavin-monooxygenase glucosinolate S-oxygenase 1
AT2G35945	5.55013	-3.57067	1.48728	-2.4008	0.0163592	0.0429188	NA	NA
AT5G07690	86.9007	-3.56827	0.472079	-7.55862	4.07361e-14	9.07762e-13	MYB29	myb domain protein 29
AT5G59330	6.47984	-3.54981	1.27268	-2.78924	0.00528311	0.0164721	NA	Bifunctional inhibitor/lipid-transfer protein/seed storage 2S albumin superfamily protein
AT3G47790	31.9468	-3.50163	0.412566	-8.48745	2.11219e-17	6.56489e-16	ABCA8	ABC2 homolog 7
AT4G31710	2.90472	-3.48254	1.40526	-2.47822	0.0132041	0.0358762	GLR2.4	glutamate receptor 2.4
AT5G03495	13.2038	-3.46615	0.921718	-3.76053	0.000169551	0.000810009	NA	RNA-binding (RRM/RBD/RNP motifs) family protein
AT4G27220	1.827	-3.45933	1.38582	-2.49624	0.0125518	0.0343394	NA	NB-ARC domain-containing disease resistance protein
AT1G77520	8.47728	-3.45545	0.891215	-3.87724	0.000105648	0.000529284	NA	O-methyltransferase family protein
AT4G28530	12.2349	-3.44204	0.946315	-3.63731	0.0002755	0.0012463	NAC074	NAC domain containing protein 74
AT1G52040	155.347	-3.44011	0.359801	-9.56115	1.16453e-21	5.39747e-20	MBP1	myrosinase-binding protein 1
AT2G14580	2.8254	-3.38955	1.26	-2.69013	0.00714252	0.0213298	PRB1	basic pathogenesis-related protein 1
AT1G26610	4.85679	-3.3836	1.06522	-3.17642	0.00149104	0.00552734	NA	C2H2-like zinc finger protein
AT1G22150	13.8359	-3.36099	0.700985	-4.79467	1.62946e-06	1.20697e-05	SULTR1%3B3	sulfate transporter 1%3B3
AT1G49860	21.127	-3.35833	0.551486	-6.08961	1.13187e-09	1.43304e-08	GSTF14	glutathione S-transferase (class phi) 14
AT5G16530	8.48069	-3.34463	0.834725	-4.00687	6.15296e-05	0.000324532	PIN5	Auxin efflux carrier family protein
AT2G39240	11.4491	-3.33479	0.97449	-3.42208	0.000621432	0.00255592	NA	RNA polymerase I specific transcription initiation factor RRN3 protein
AT1G05330	3.01535	-3.27466	1.2567	-2.60576	0.00916695	0.0262986	NA	hypothetical protein
AT2G47870	2.55936	-3.2622	1.29031	-2.52823	0.0114641	0.0317804	NA	Thioredoxin superfamily protein
AT5G20790	121.019	-3.25813	0.376641	-8.65048	5.12819e-18	1.7074e-16	NA	transmembrane protein
AT3G54600	291.503	-3.25034	0.311931	-10.4201	2.00823e-25	1.25988e-23	DJ1F	Class I glutamine amidotransferase-like superfamily protein
AT1G76230	2.09213	-3.24939	1.37471	-2.36369	0.0180942	0.0465914	NA	hypothetical protein
AT4G13790	6.29788	-3.24864	0.911729	-3.56317	0.000366409	0.00161067	NA	SAUR-like auxin-responsive protein family
AT5G65800	30.6866	-3.22065	0.471878	-6.82518	8.78129e-12	1.51519e-10	ACS5	ACC synthase 5
AT1G66830	394.765	-3.21091	0.644541	-4.9817	6.30287e-07	5.0493e-06	NA	Leucine-rich repeat protein kinase family protein
AT5G53048	96.662	-3.17586	0.384164	-8.26693	1.37453e-16	3.98564e-15	NA	NA
AT1G54040	174.041	-3.1736	0.334041	-9.50062	2.08639e-21	9.44917e-20	ESP	epithiospecifier protein
AT3G03260	69.0861	-3.14384	0.332671	-9.45029	3.37903e-21	1.51305e-19	HDG8	homeodomain GLABROUS 8
AT1G68600	304.545	-3.08776	0.29485	-10.4723	1.15779e-25	7.46037e-24	NA	aluminum activated malate transporter family protein
AT1G13430	130.579	-3.08115	0.251963	-12.2286	2.18805e-34	2.58833e-32	ST4C	sulfotransferase 4C
AT4G36570	104.843	-3.07581	0.228322	-13.4714	2.30517e-41	4.15227e-39	RL3	RAD-like 3
AT1G04513	46.2572	-3.02631	0.982021	-3.08172	0.00205811	0.00732544	NA	NA
AT5G39190	62.4171	-3.02582	0.3206	-9.43799	3.79996e-21	1.69198e-19	GER2	germin-like protein 2
AT5G11190	6.79804	-3.01224	0.80195	-3.75614	0.000172554	0.000822866	SHN2	Integrase-type DNA-binding superfamily protein
AT3G02020	134.066	-2.99409	0.778558	-3.84568	0.000120218	0.000593157	AK3	aspartate kinase 3
AT5G67550	7.01772	-2.9709	1.11445	-2.66579	0.00768069	0.0226918	NA	transmembrane protein
AT5G39160	50.1929	-2.93033	0.293907	-9.97025	2.05702e-23	1.09663e-21	NA	RmlC-like cupins superfamily protein
AT3G28840	7.48259	-2.91271	0.724484	-4.0204	5.81002e-05	0.000308153	NA	hypothetical protein (DUF1216)
AT4G30110	64.3103	-2.90287	0.278862	-10.4097	2.23918e-25	1.40108e-23	HMA2	heavy metal atpase 2
AT5G35935	142.089	-2.89806	0.153162	-18.9215	7.58078e-80	8.1931e-77	NA	NA
AT3G01140	111.49	-2.89292	0.337175	-8.57989	9.49641e-18	3.07206e-16	MYB106	myb domain protein 106
AT3G61810	11.9109	-2.89154	0.703875	-4.10804	3.99039e-05	0.000219304	NA	Glycosyl hydrolase family 17 protein
AT1G25460	5.72319	-2.85755	1.07499	-2.65821	0.00785562	0.0231368	NA	NAD(P)-binding Rossmann-fold superfamily protein
AT3G26960	14.4047	-2.83002	0.478369	-5.91598	3.29907e-09	3.88711e-08	NA	Pollen Ole e 1 allergen and extensin family protein
AT5G50800	27.1023	-2.82017	0.614438	-4.58984	4.43587e-06	2.99381e-05	SWEET13	Nodulin MtN3 family protein
AT4G26255	9.47415	-2.80119	0.732105	-3.82621	0.000130131	0.000637176	NA	NA
AT2G38995	7.82674	-2.787	1.16071	-2.40112	0.0163451	0.0428912	NA	O-acyltransferase (WSD1-like) family protein
AT4G21760	16.3153	-2.73621	0.597148	-4.58213	4.60263e-06	3.09668e-05	BGLU47	beta-glucosidase 47
AT5G37990	202.23	-2.7195	0.345163	-7.87889	3.30305e-15	8.27572e-14	NA	S-adenosyl-L-methionine-dependent methyltransferase superfamily protein
AT1G35545	8.37421	-2.7073	1.03687	-2.61103	0.00902698	0.0259817	NA	NA
AT2G33850	174.35	-2.68194	0.446949	-6.00055	1.96649e-09	2.39658e-08	NA	E6-like protein
AT3G25240	4.40204	-2.67678	0.95997	-2.7884	0.00529686	0.0165064	NA	sulfate/thiosulfate import ATP-binding protein putative (DUF506)
AT5G18730	8.20488	-2.65739	0.578856	-4.59076	4.41636e-06	2.98148e-05	NA	DNAJ heat shock amino-terminal domain protein
AT1G70020	8.5956	-2.64133	0.77093	-3.42616	0.000612178	0.00252354	NA	transmembrane protein putative (DUF1163)
AT1G27940	17.2222	-2.62855	0.622637	-4.22164	2.42536e-05	0.000140072	ABCB13	P-glycoprotein 13
AT1G63710	12.47	-2.62447	0.54486	-4.81678	1.45891e-06	1.09118e-05	CYP86A7	cytochrome P450 family 86 subfamily A polypeptide 7
AT4G24010	31.5516	-2.62313	0.327164	-8.01778	1.07675e-15	2.86055e-14	CSLG1	cellulose synthase like G1
AT4G21250	13.9621	-2.59568	0.73211	-3.54547	0.000391908	0.0017076	NA	Sulfite exporter TauE/SafE family protein
AT1G78370	777.123	-2.59079	0.487173	-5.318	1.04915e-07	9.6876e-07	GSTU20	glutathione S-transferase TAU 20
AT2G33240	7.93226	-2.57658	1.03589	-2.48731	0.0128713	0.0350844	XID	myosin XI D
AT5G37450	35.4521	-2.56609	0.402629	-6.37332	1.84979e-10	2.62193e-09	NA	Leucine-rich repeat protein kinase family protein
AT2G01520	663.411	-2.52936	0.261873	-9.6587	4.51542e-22	2.16043e-20	MLP328	MLP-like protein 328
AT1G17710	23.8236	-2.51974	0.499768	-5.04181	4.61142e-07	3.77568e-06	PEPC1	Pyridoxal phosphate phosphatase-related protein
AT1G06830	26.879	-2.51251	0.253505	-9.91105	3.727e-23	1.95191e-21	NA	Glutaredoxin family protein
AT4G23000	205.854	-2.49669	0.226141	-11.0404	2.43844e-28	2.02017e-26	NA	Calcineurin-like metallo-phosphoesterase superfamily protein
AT5G15430	13.1937	-2.4944	0.624841	-3.99205	6.55048e-05	0.000343593	NA	Plant calmodulin-binding protein-like protein
AT5G24660	184.079	-2.4872	0.255795	-9.72344	2.39544e-22	1.18167e-20	LSU2	response to low sulfur 2
AT3G59010	87.6896	-2.47637	0.237606	-10.4221	1.96499e-25	1.24259e-23	PME61	pectin methylesterase 61
AT3G20380	13.2488	-2.47576	0.723536	-3.42175	0.000622184	0.00255857	NA	TRAF-like family protein
AT4G35640	20.3311	-2.47124	0.620399	-3.98331	6.79627e-05	0.00035492	SERAT3%3B2	serine acetyltransferase 3%3B2
AT5G03545	1650.8	-2.45584	0.257745	-9.52817	1.60073e-21	7.33343e-20	NA	expressed in response to phosphate starvation protein
AT2G32487	10.5458	-2.44839	0.482825	-5.07097	3.95786e-07	3.29224e-06	NA	hypothetical protein
AT3G21950	101.83	-2.44151	0.185279	-13.1775	1.18269e-39	1.82603e-37	NA	S-adenosyl-L-methionine-dependent methyltransferases superfamily protein
AT3G05727	1212.45	-2.42176	0.196011	-12.3552	4.56572e-35	5.59583e-33	NA	S locus-related glycoprotein 1 (SLR1) binding pollen coat protein family
AT1G20860	6.52286	-2.39389	1.02386	-2.3381	0.0193819	0.049362	PHT1%3B8	phosphate transporter 1%3B8
AT1G73325	13.6895	-2.39215	0.66607	-3.59145	0.000328847	0.00146231	NA	Kunitz family trypsin and protease inhibitor protein
AT4G14650	60.0189	-2.38729	0.269511	-8.85783	8.15886e-19	2.93485e-17	NA	hypothetical protein
AT1G05760	18.5727	-2.37128	0.5693	-4.16526	3.11003e-05	0.000175064	RTM1	Mannose-binding lectin superfamily protein
AT1G79480	8.17211	-2.37058	0.802155	-2.95526	0.00312404	0.010496	NA	Carbohydrate-binding X8 domain superfamily protein
AT4G35160	267.106	-2.36766	0.16955	-13.9644	2.57165e-44	5.82344e-42	NA	O-methyltransferase family protein
AT2G26750	65.5163	-2.35207	0.907084	-2.593	0.00951431	0.0271542	NA	alpha/beta-Hydrolases superfamily protein
AT2G21910	362.859	-2.35034	0.205777	-11.4218	3.25413e-30	3.13253e-28	CYP96A5	cytochrome P450 family 96 subfamily A polypeptide 5
AT1G52830	284.624	-2.34699	0.18401	-12.7547	2.93531e-37	3.92095e-35	IAA6	indole-3-acetic acid 6
AT4G23900	53.384	-2.34538	0.673601	-3.48186	0.000497945	0.00209923	NA	Nucleoside diphosphate kinase family protein
AT5G45850	18.2961	-2.32098	0.448351	-5.17671	2.25836e-07	1.96548e-06	NA	hypothetical protein (DUF688)
AT3G52370	488.115	-2.28147	0.129909	-17.5621	4.80942e-69	3.09063e-66	FLA15	FASCICLIN-like arabinogalactan protein 15 precursor
AT2G46970	47.5479	-2.27992	0.292972	-7.78205	7.13605e-15	1.72258e-13	PIL1	phytochrome interacting factor 3-like 1
AT5G56490	16.1358	-2.27442	0.510614	-4.45428	8.41757e-06	5.35719e-05	GulLO4	D-arabinono-14-lactone oxidase family protein
AT3G49580	70.2987	-2.27092	0.358042	-6.34262	2.25887e-10	3.16308e-09	LSU1	response to low sulfur 1
AT4G23070	8.2634	-2.26458	0.669523	-3.38238	0.00071861	0.00290783	RBL7	RHOMBOID-like protein 7
AT3G03475	4.80151	-2.25724	0.723231	-3.12105	0.00180206	0.00652977	NA	NA
AT2G43230	6.04887	-2.24544	0.924266	-2.42944	0.0151224	0.0401479	NA	Protein kinase superfamily protein
AT3G44510	38.5747	-2.23907	0.414597	-5.40059	6.64213e-08	6.34767e-07	NA	alpha/beta-Hydrolases superfamily protein
AT4G17380	8.18681	-2.23558	0.683484	-3.27086	0.0010722	0.00412496	MSH4	MUTS-like protein 4
AT2G17055	2.43124	-2.22867	0.912601	-2.4421	0.014602	0.0389753	NA	Toll-Interleukin-Resistance (TIR) domain family protein
AT1G74090	441.354	-2.22505	0.179717	-12.3808	3.31839e-35	4.08815e-33	SOT18	desulfo-glucosinolate sulfotransferase 18
AT1G07050	451.612	-2.22414	0.144655	-15.3755	2.39147e-53	8.24088e-51	NA	CCT motif family protein
AT1G65310	2244.23	-2.21867	0.193554	-11.4628	2.02832e-30	1.97653e-28	XTH17	xyloglucan endotransglucosylase/hydrolase 17
AT1G12320	209.07	-2.21301	0.667663	-3.31456	0.000917881	0.00360378	NA	ankyrin repeat/KH domain protein (DUF1442)
AT5G65980	32.4823	-2.20721	0.389258	-5.6703	1.42547e-08	1.54765e-07	NA	Auxin efflux carrier family protein
AT1G73330	1363.29	-2.20287	0.196162	-11.2298	2.91114e-29	2.54478e-27	DR4	drought-repressed 4
AT2G40350	4.50025	-2.20082	0.725081	-3.03528	0.00240315	0.00835375	NA	Integrase-type DNA-binding superfamily protein
AT5G26220	183.575	-2.19494	0.261402	-8.39681	4.58754e-17	1.38953e-15	NA	ChaC-like family protein
AT1G49960	21.6938	-2.1795	0.603201	-3.61322	0.000302414	0.00135644	NA	Xanthine/uracil permease family protein
AT4G30230	9.97344	-2.17174	0.447767	-4.85016	1.23359e-06	9.37095e-06	NA	hypothetical protein
AT4G02850	77.9874	-2.16601	0.240484	-9.00688	2.12011e-19	8.00158e-18	NA	phenazine biosynthesis PhzC/PhzF family protein
AT3G56620	34.097	-2.15724	0.355332	-6.07106	1.27068e-09	1.59941e-08	UMAMIT10	nodulin MtN21 /EamA-like transporter family protein
AT4G25480	514.007	-2.15334	0.247937	-8.68502	3.78681e-18	1.28078e-16	DREB1A	dehydration response element B1A
AT1G77530	25.0825	-2.14592	0.53753	-3.99219	6.5465e-05	0.00034346	NA	O-methyltransferase family protein
AT3G14630	8.30699	-2.14409	0.612771	-3.499	0.000467004	0.00198313	CYP72A9	cytochrome P450 family 72 subfamily A polypeptide 9
AT1G19940	86.5429	-2.14035	0.180315	-11.87	1.69376e-32	1.83057e-30	GH9B5	glycosyl hydrolase 9B5
AT1G73600	1600.68	-2.13986	0.163018	-13.1265	2.32112e-39	3.51523e-37	NA	S-adenosyl-L-methionine-dependent methyltransferases superfamily protein
AT3G12820	25.0971	-2.13612	0.38274	-5.58111	2.38989e-08	2.49339e-07	MYB10	myb domain protein 10
AT3G43110	80.6358	-2.13311	0.412682	-5.16889	2.35482e-07	2.04345e-06	NA	transmembrane protein
AT1G64390	2222.64	-2.12903	0.101276	-21.0222	4.11257e-98	8.8895e-95	GH9C2	glycosyl hydrolase 9C2
AT3G20087	3.98895	-2.12421	0.840691	-2.52674	0.0115125	0.0319037	NA	NA
AT1G70260	9.66549	-2.1149	0.729506	-2.89908	0.00374255	0.0122571	UMAMIT36	nodulin MtN21 /EamA-like transporter family protein
AT5G48850	79.8917	-2.11487	0.337034	-6.27495	3.49751e-10	4.79035e-09	ATSDI1	Tetratricopeptide repeat (TPR)-like superfamily protein
AT4G37140	9.63462	-2.11249	0.796213	-2.65317	0.0079739	0.0234213	MEE69	alpha/beta-Hydrolases superfamily protein
AT3G14370	186.75	-2.1043	0.228337	-9.21576	3.09079e-20	1.25409e-18	WAG2	Protein kinase superfamily protein
AT1G05540	19.042	-2.10314	0.386759	-5.43787	5.39226e-08	5.25243e-07	NA	hypothetical protein (DUF295)
AT5G20470	11.4597	-2.09216	0.632347	-3.30857	0.000937746	0.00367086	HDK	myosin
AT2G18328	84.238	-2.09174	0.239444	-8.73581	2.41923e-18	8.32447e-17	RL4	RAD-like 4
AT5G01330	23.7167	-2.08121	0.44056	-4.72401	2.31242e-06	1.65212e-05	PDC3	pyruvate decarboxylase-3
AT2G27930	25.4251	-2.06957	0.383381	-5.3982	6.73131e-08	6.42758e-07	NA	PLATZ transcription factor family protein
AT2G22810	98.8638	-2.0645	0.232156	-8.89274	5.96208e-19	2.17424e-17	ACS4	1-aminocyclopropane-1-carboxylate synthase 4
AT1G65890	7.04853	-2.04874	0.822179	-2.49184	0.0127082	0.0346836	AAE12	acyl activating enzyme 12
AT4G21340	24.3513	-2.03135	0.435377	-4.66573	3.07529e-06	2.14684e-05	B70	basic helix-loop-helix (bHLH) DNA-binding superfamily protein
AT3G05905	301.397	-2.0282	0.80115	-2.53161	0.0113541	0.0315196	NA	NA
AT5G20410	360.122	-2.01471	0.186135	-10.8239	2.6527e-27	1.99599e-25	MGD2	monogalactosyldiacylglycerol synthase 2
AT4G00880	100.474	-2.01379	0.17299	-11.6411	2.54768e-31	2.62235e-29	NA	SAUR-like auxin-responsive protein family
AT4G34950	688.241	-2.00267	0.237886	-8.41861	3.80974e-17	1.16283e-15	NA	Major facilitator superfamily protein
AT3G62960	7.40183	-1.98784	0.463747	-4.28648	1.81527e-05	0.00010785	NA	Thioredoxin superfamily protein
AT5G19810	14.6599	-1.98762	0.397574	-4.99938	5.75145e-07	4.6341e-06	NA	Proline-rich extensin-like family protein
AT1G68740	133.242	-1.98734	0.16371	-12.1394	6.53149e-34	7.50238e-32	PHO1%3BH1	EXS (ERD1/XPR1/SYG1) family protein
AT5G55590	6.68946	-1.97203	0.806946	-2.44382	0.0145326	0.0388118	QRT1	Pectin lyase-like superfamily protein
AT3G27940	11.418	-1.95727	0.685238	-2.85633	0.00428567	0.0137927	LBD26	LOB domain-containing protein 26
AT2G08825	6.45567	-1.94793	0.753687	-2.58453	0.0097511	0.0277368	NA	NA
AT3G29030	777.519	-1.93959	0.180399	-10.7517	5.82087e-27	4.24548e-25	EXPA5	expansin A5
AT1G21210	29.4839	-1.93692	0.301756	-6.41882	1.37336e-10	1.98146e-09	WAK4	wall associated kinase 4
AT4G01390	166.648	-1.93304	0.205999	-9.38373	6.36803e-21	2.78845e-19	NA	TRAF-like family protein
AT3G17790	2678.06	-1.9238	0.192659	-9.98554	1.7633e-23	9.46408e-22	PAP17	purple acid phosphatase 17
AT4G21200	41.4974	-1.91612	0.356663	-5.37236	7.77126e-08	7.32662e-07	GA2OX8	gibberellin 2-oxidase 8
AT1G69325	11.5922	-1.91052	0.678496	-2.81581	0.00486539	0.0153529	NA	Remorin family protein
AT3G03535	75.1237	-1.90697	0.258859	-7.36684	1.7472e-13	3.63776e-12	NA	NA
AT3G13400	8.34361	-1.9044	0.592244	-3.21557	0.00130185	0.00490014	sks13	SKU5 similar 13
AT1G52030	106.402	-1.90109	0.489546	-3.88338	0.000103016	0.000517847	MBP2	myrosinase-binding protein 2
AT3G03670	16.2052	-1.89964	0.514045	-3.69548	0.000219472	0.00101942	NA	Peroxidase superfamily protein
AT5G04690	9.89724	-1.89842	0.686405	-2.76574	0.00567933	0.0175057	NA	Ankyrin repeat family protein
AT4G13990	161.926	-1.89197	0.145896	-12.968	1.85861e-38	2.64624e-36	NA	Exostosin family protein
AT4G14380	73.9728	-1.89038	0.263441	-7.17571	7.19341e-13	1.40757e-11	NA	cotton fiber protein
AT4G11050	8.29063	-1.88833	0.632465	-2.98566	0.00282967	0.00963775	GH9C3	glycosyl hydrolase 9C3
AT2G48080	15.3895	-1.8837	0.686587	-2.74357	0.00607742	0.0185856	NA	oxidoreductase 2OG-Fe(II) oxygenase family protein
AT4G27570	14.3443	-1.88253	0.500831	-3.75881	0.000170726	0.000815132	NA	UDP-Glycosyltransferase superfamily protein
AT3G52550	8.84768	-1.88167	0.645309	-2.91592	0.00354642	0.0117034	NA	transcription repressor OFP15-like protein
AT1G53700	64.2676	-1.88125	0.260494	-7.22187	5.12761e-13	1.02024e-11	WAG1	WAG 1
AT3G52820	35.3154	-1.87036	0.471778	-3.96449	7.35524e-05	0.000381014	PAP22	purple acid phosphatase 22
AT4G19050	7.37379	-1.86954	0.754652	-2.47736	0.013236	0.0359506	NA	NB-ARC domain-containing disease resistance protein
AT1G08090	1247.5	-1.86807	0.192843	-9.68701	3.42419e-22	1.66838e-20	NRT2:1	nitrate transporter 2:1
AT3G55940	235.222	-1.86784	0.214318	-8.7153	2.89987e-18	9.90665e-17	NA	Phosphoinositide-specific phospholipase C family protein
AT1G06340	9.18301	-1.86728	0.552032	-3.38256	0.000718127	0.00290637	NA	Plant Tudor-like protein
AT3G61920	6.60136	-1.85892	0.695564	-2.67254	0.00752796	0.0222932	NA	UvrABC system protein C
AT2G29130	31.0493	-1.8553	0.425625	-4.35899	1.30665e-05	7.97032e-05	LAC2	laccase 2
AT3G06160	15.6905	-1.85267	0.524757	-3.53054	0.000414711	0.00179283	NA	AP2/B3-like transcriptional factor family protein
AT5G62380	9.91542	-1.84708	0.60541	-3.05096	0.00228114	0.00800098	NAC101	NAC-domain protein 101
AT2G43440	7.85297	-1.83983	0.741756	-2.48038	0.0131244	0.0356914	NA	F-box and associated interaction domains-containing protein
AT3G57157	13.0988	-1.83877	0.440648	-4.17287	3.0079e-05	0.00017	NA	NA
AT4G05130	26.9569	-1.83433	0.38477	-4.76734	1.86672e-06	1.36443e-05	ENT4	equilibrative nucleoside transporter 4
AT1G11160	24.2235	-1.83025	0.537118	-3.40754	0.000655515	0.00267758	NA	Transducin/WD40 repeat-like superfamily protein
AT4G19120	1635.7	-1.82991	0.138572	-13.2055	8.15945e-40	1.29338e-37	ERD3	S-adenosyl-L-methionine-dependent methyltransferases superfamily protein
AT2G05995	11.7094	-1.82292	0.42965	-4.24279	2.20756e-05	0.000128579	NA	NA
AT1G29020	19.32	-1.82181	0.416663	-4.37239	1.22895e-05	7.52722e-05	NA	Calcium-binding EF-hand family protein
AT4G04610	1555.76	-1.81868	0.154256	-11.79	4.39525e-32	4.60379e-30	2001-04-01	APS reductase 1
AT3G24310	79.3784	-1.81709	0.648068	-2.80387	0.00504939	0.0158432	MYB305	myb domain protein 305
AT1G62870	17.8224	-1.80869	0.434084	-4.16669	3.09059e-05	0.000174093	NA	hypothetical protein
AT3G22415	11.4385	-1.80054	0.615755	-2.92412	0.00345428	0.0114375	NA	hypothetical protein
AT3G28960	13.8012	-1.79897	0.677622	-2.65483	0.00793493	0.0233299	NA	Transmembrane amino acid transporter family protein
AT1G09540	34.8383	-1.79464	0.325149	-5.51943	3.40102e-08	3.44844e-07	MYB61	myb domain protein 61
AT2G42530	7444.81	-1.79399	0.228287	-7.85849	3.88805e-15	9.66e-14	COR15B	cold regulated 15b
AT4G25490	388.428	-1.79304	0.323185	-5.54805	2.88874e-08	2.96186e-07	CBF1	C-repeat/DRE binding factor 1
AT1G11570	7.54851	-1.79288	0.632821	-2.83316	0.004609	0.0146704	NTL	NTF2-like protein
AT5G01320	13.499	-1.78646	0.588123	-3.03756	0.00238504	0.00830174	NA	Thiamine pyrophosphate dependent pyruvate decarboxylase family protein
AT1G18140	20.5377	-1.78559	0.42645	-4.1871	2.82544e-05	0.000160719	LAC1	laccase 1
AT3G62499	5.15012	-1.78508	0.647363	-2.75746	0.00582525	0.0179042	NA	YTH family protein
AT2G24720	17.3544	-1.78352	0.450256	-3.96113	7.45951e-05	0.000385911	GLR2.2	glutamate receptor 2.2
AT4G11780	66.2047	-1.77813	0.209732	-8.47813	2.28851e-17	7.10365e-16	TRM10	GAR2-like protein
AT1G01380	30.5876	-1.7772	0.415331	-4.279	1.87738e-05	0.000111152	ETC1	Homeodomain-like superfamily protein
AT5G48900	1104.28	-1.77278	0.111096	-15.9572	2.53978e-57	1.16132e-54	NA	Pectin lyase-like superfamily protein
AT1G56710	17.1735	-1.76432	0.412328	-4.27891	1.87812e-05	0.000111168	NA	Pectin lyase-like superfamily protein
AT5G55570	19.2467	-1.75171	0.405627	-4.31853	1.57072e-05	9.43103e-05	NA	transmembrane protein
AT3G06020	15.5143	-1.75061	0.420907	-4.15914	3.19452e-05	0.000179523	FAF4	FANTASTIC four-like protein (DUF3049)
AT5G38010	56.925	-1.74089	0.255656	-6.80951	9.7931e-12	1.68488e-10	NA	UDP-Glycosyltransferase superfamily protein
AT1G68238	77.2974	-1.73445	0.25261	-6.86613	6.59683e-12	1.15588e-10	NA	transmembrane protein
AT5G07760	15.739	-1.73246	0.491173	-3.5272	0.000419981	0.00181265	NA	formin homology 2 domain-containing protein / FH2 domain-containing protein
AT4G33030	3143.04	-1.72937	0.151283	-11.4314	2.91519e-30	2.81766e-28	SQD1	sulfoquinovosyldiacylglycerol 1
AT1G58280	216.474	-1.72241	0.168132	-10.2444	1.25399e-24	7.45406e-23	NA	Phosphoglycerate mutase family protein
AT5G01220	2515.66	-1.7179	0.134597	-12.7632	2.62999e-37	3.53295e-35	SQD2	sulfoquinovosyldiacylglycerol 2
AT4G14103	24.7993	-1.71103	0.330224	-5.18142	2.20203e-07	1.92138e-06	NA	F-box/RNI-like superfamily protein
AT3G17120	555.279	-1.71083	0.114209	-14.9797	9.96166e-51	2.99821e-48	NA	transmembrane protein
AT3G14463	5.66907	-1.7099	0.701894	-2.43612	0.0148457	0.0395325	NA	hypothetical protein
AT2G34150	188.706	-1.70923	0.13301	-12.8504	8.5528e-38	1.16206e-35	NA	SCAR family protein
AT5G38000	31.396	-1.70327	0.372206	-4.57614	4.73626e-06	3.18029e-05	NA	Zinc-binding dehydrogenase family protein
AT5G64770	1313.04	-1.69431	0.167827	-10.0956	5.78006e-24	3.22611e-22	RGF9	root meristem growth factor
AT4G14368	10.7327	-1.69232	0.711376	-2.37894	0.0173624	0.0450339	NA	Regulator of chromosome condensation (RCC1) family protein
AT3G50120	126.632	-1.69144	0.173056	-9.77394	1.45676e-22	7.30745e-21	NA	transmembrane protein putative (DUF247)
AT2G30540	40.1602	-1.69142	0.31191	-5.4228	5.86742e-08	5.65732e-07	NA	Thioredoxin superfamily protein
AT4G01950	1115.68	-1.68789	0.0834021	-20.238	4.52991e-91	6.73173e-88	GPAT3	glycerol-3-phosphate acyltransferase 3
AT4G27560	1041.98	-1.68296	0.20161	-8.34758	6.96743e-17	2.08121e-15	NA	UDP-Glycosyltransferase superfamily protein
AT5G19890	32.725	-1.67587	0.489409	-3.42427	0.000616455	0.00253809	NA	Peroxidase superfamily protein
AT2G35637	13.2083	-1.6725	0.539674	-3.0991	0.0019411	0.00696552	NA	NA
AT1G04770	590.533	-1.66956	0.132517	-12.5989	2.14201e-36	2.75301e-34	NA	Tetratricopeptide repeat (TPR)-like superfamily protein
AT1G08757	18.9129	-1.66763	0.354332	-4.7064	2.52127e-06	1.78843e-05	NA	NA
AT1G16310	47.5581	-1.66439	0.319143	-5.2152	1.83619e-07	1.62362e-06	NA	Cation efflux family protein
AT2G35990	12.852	-1.66431	0.531362	-3.13217	0.00173522	0.00631731	LOG2	Putative lysine decarboxylase family protein
AT1G73700	30.884	-1.66403	0.351904	-4.72864	2.26024e-06	1.61678e-05	NA	MATE efflux family protein
AT3G49570	149.518	-1.66153	0.245559	-6.7663	1.3212e-11	2.23271e-10	LSU3	response to low sulfur 3
AT2G29940	74.5225	-1.65937	0.231876	-7.15629	8.28878e-13	1.6036e-11	ABCG31	pleiotropic drug resistance 3
AT1G14390	38.0718	-1.65816	0.25128	-6.59885	4.14368e-11	6.50325e-10	NA	Leucine-rich repeat protein kinase family protein
AT2G46660	57.3595	-1.65465	0.233192	-7.09565	1.28747e-12	2.42954e-11	CYP78A6	cytochrome P450 family 78 subfamily A polypeptide 6
AT1G08650	1303.75	-1.65283	0.158886	-10.4026	2.41299e-25	1.49411e-23	PPCK1	phosphoenolpyruvate carboxylase kinase 1
AT4G15440	97.9317	-1.65127	0.273525	-6.03697	1.57032e-09	1.95484e-08	HPL1	hydroperoxide lyase 1
AT3G24360	21.8649	-1.64626	0.55275	-2.9783	0.00289849	0.0098285	NA	ATP-dependent caseinolytic (Clp) protease/crotonase family protein
AT2G31790	721.438	-1.64578	0.159231	-10.3358	4.85194e-25	2.93549e-23	NA	UDP-Glycosyltransferase superfamily protein
AT1G68360	16.9757	-1.64399	0.400144	-4.10851	3.98217e-05	0.000218922	NA	C2H2 and C2HC zinc fingers superfamily protein
AT5G23240	2021.81	-1.64342	0.117125	-14.0313	1.00249e-44	2.3142e-42	NA	DNAJ heat shock N-terminal domain-containing protein
AT5G58500	27.5719	-1.64303	0.242137	-6.78555	1.15645e-11	1.96687e-10	LSH5	LIGHT-DEPENDENT SHORT HYPOCOTYLS-like protein (DUF640)
AT5G41460	274.312	-1.63994	0.230525	-7.11394	1.12777e-12	2.15209e-11	NA	transferring glycosyl group transferase (DUF604)
AT2G26820	30.7188	-1.63885	0.569383	-2.87829	0.00399842	0.0129859	PP2-A3	phloem protein 2-A3
AT1G22160	360.811	-1.63741	0.192349	-8.51272	1.69904e-17	5.30855e-16	NA	senescence-associated family protein (DUF581)
AT4G29700	238.769	-1.63719	0.234119	-6.993	2.6906e-12	4.90226e-11	NA	Alkaline-phosphatase-like family protein
AT2G40390	19.9221	-1.63	0.416555	-3.91306	9.11349e-05	0.000463611	NA	neuronal PAS domain protein
AT3G61880	32.8844	-1.62524	0.322025	-5.04693	4.48972e-07	3.68874e-06	CYP78A9	cytochrome p450 78a9
AT2G35700	44.5457	-1.62469	0.251934	-6.4489	1.12664e-10	1.64647e-09	ERF38	ERF family protein 38
AT4G22505	849.498	-1.62342	0.290789	-5.58281	2.36662e-08	2.47129e-07	NA	Bifunctional inhibitor/lipid-transfer protein/seed storage 2S albumin superfamily protein
AT5G27940	11.6456	-1.62285	0.528164	-3.07262	0.00212191	0.0075168	WPP3	WPP domain protein 3
AT3G05980	20.4962	-1.62214	0.414962	-3.90912	9.26311e-05	0.000470517	NA	hypothetical protein
AT3G05630	1076.75	-1.6201	0.209381	-7.73758	1.01326e-14	2.40923e-13	PLDP2	phospholipase D P2
AT2G17050	27.5642	-1.61904	0.343664	-4.71112	2.46354e-06	1.75219e-05	NA	disease resistance protein (TIR-NBS-LRR class)
AT2G46650	400.326	-1.60664	0.270709	-5.93494	2.93946e-09	3.49808e-08	CB5-C	cytochrome B5 isoform C
AT1G68050	1603.21	-1.60326	0.0938853	-17.0768	2.20976e-65	1.34722e-62	FKF1	flavin-binding kelch repeat f box 1
AT4G28556	8.97841	-1.60012	0.591478	-2.70529	0.00682456	0.0205298	RIC7	PAK-box/P21-Rho-binding family protein
AT1G66990	5.11678	-1.59963	0.528331	-3.02771	0.00246411	0.00853571	NA	NA
AT1G25141	13.2417	-1.59607	0.384936	-4.14632	3.37862e-05	0.000188753	NA	F-box associated ubiquitination effector family protein
AT3G08065	60.7775	-1.59463	0.183407	-8.69451	3.48336e-18	1.18151e-16	NA	NA
AT2G46530	995.054	-1.59102	0.088392	-17.9996	1.96381e-72	1.55645e-69	ARF11	auxin response factor 11
AT5G42900	432.193	-1.58858	0.150918	-10.5261	6.55159e-26	4.31516e-24	COR27	cold regulated protein 27
AT4G36280	62.0598	-1.58751	0.216575	-7.33004	2.30079e-13	4.74465e-12	CRH1	Histidine kinase- DNA gyrase B- and HSP90-like ATPase family protein
AT1G48330	286.544	-1.58584	0.17577	-9.02225	1.8427e-19	6.98787e-18	NA	SsrA-binding protein
AT4G01080	163.529	-1.58578	0.331965	-4.77695	1.7797e-06	1.30645e-05	TBL26	TRICHOME BIREFRINGENCE-LIKE 26
AT5G23235	133.785	-1.58273	0.249138	-6.35283	2.1139e-10	2.97586e-09	NA	NA
AT1G68725	47.4387	-1.57921	0.378931	-4.16753	3.07918e-05	0.000173533	AGP19	arabinogalactan protein 19
AT1G76620	249.897	-1.57609	0.138872	-11.3493	7.47928e-30	7.00137e-28	NA	Serine/Threonine-kinase putative (Protein of unknown function DUF547)
AT1G62540	173.194	-1.57564	0.275257	-5.72425	1.03891e-08	1.15055e-07	FMO GS-OX2	flavin-monooxygenase glucosinolate S-oxygenase 2
AT3G55646	26.0544	-1.57479	0.377746	-4.16892	3.06048e-05	0.00017252	NA	TPRXL
AT3G49551	29.7859	-1.57364	0.266166	-5.91226	3.37454e-09	3.96817e-08	NA	hypothetical protein
AT2G32960	39.6424	-1.56992	0.315805	-4.97117	6.6551e-07	5.30645e-06	PFA-DSP2	Phosphotyrosine protein phosphatases superfamily protein
AT5G45840	238.235	-1.56916	0.135539	-11.5772	5.37776e-31	5.44114e-29	NA	Leucine-rich repeat protein kinase family protein
AT5G67280	753.273	-1.56799	0.139618	-11.2305	2.88771e-29	2.53362e-27	RLK	receptor-like kinase
AT1G01250	100.528	-1.56147	0.321081	-4.86317	1.15523e-06	8.83311e-06	NA	Integrase-type DNA-binding superfamily protein
AT2G40080	337.416	-1.56115	0.182827	-8.53892	1.3548e-17	4.28935e-16	ELF4	EARLY FLOWERING-like protein (DUF1313)
AT1G01190	58.1989	-1.55987	0.213659	-7.30072	2.86223e-13	5.87696e-12	CYP78A8	cytochrome P450 family 78 subfamily A polypeptide 8
AT5G22930	35.9779	-1.55685	0.192054	-8.10633	5.21714e-16	1.42584e-14	NA	enabled-like protein (DUF1635)
AT1G03020	13.0106	-1.55488	0.531471	-2.92561	0.00343778	0.0113876	NA	Thioredoxin superfamily protein
AT4G21745	28.1545	-1.55485	0.449892	-3.45604	0.000548166	0.00228863	NA	PAK-box/P21-Rho-binding family protein
AT4G15620	626.916	-1.55478	0.193729	-8.02558	1.01046e-15	2.6965e-14	NA	Uncharacterized protein family (UPF0497)
AT4G17090	3885.91	-1.54958	0.15517	-9.98635	1.74906e-23	9.40891e-22	CT-BMY	chloroplast beta-amylase
AT4G05110	31.7164	-1.54673	0.365785	-4.22852	2.35231e-05	0.000136218	ENT6	equilibrative nucleoside transporter 6
AT5G67180	178.127	-1.54642	0.177576	-8.70849	3.07944e-18	1.04749e-16	TOE3	target of early activation tagged (EAT) 3
AT1G53035	330.464	-1.54465	0.11766	-13.1281	2.27252e-39	3.4637e-37	NA	transmembrane protein
AT5G06510	130.069	-1.54134	0.175042	-8.80555	1.30217e-18	4.60055e-17	NF-YA10	nuclear factor Y subunit A10
AT1G62770	1136.05	-1.53896	0.194165	-7.92607	2.26196e-15	5.75831e-14	NA	Plant invertase/pectin methylesterase inhibitor superfamily protein
AT1G18870	1044.62	-1.5342	0.136647	-11.2275	2.98882e-29	2.59362e-27	ICS2	isochorismate synthase 2
AT1G78020	1574.71	-1.53383	0.111572	-13.7474	5.27903e-43	1.05478e-40	NA	senescence-associated family protein putative (DUF581)
AT1G43020	50.3328	-1.53363	0.297564	-5.15393	2.55083e-07	2.20149e-06	NA	electron protein putative (Protein of unknown function DUF547)
AT3G58550	58.5797	-1.53201	0.35621	-4.30087	1.70131e-05	0.000101613	NA	Bifunctional inhibitor/lipid-transfer protein/seed storage 2S albumin superfamily protein
AT5G47380	382.535	-1.52927	0.149527	-10.2274	1.49507e-24	8.7991e-23	NA	electron transporter putative (Protein of unknown function DUF547)
AT2G15440	115.961	-1.528	0.2038	-7.49753	6.50295e-14	1.41854e-12	NA	polysaccharide biosynthesis protein (DUF579)
AT3G18260	17.4656	-1.52575	0.529184	-2.88321	0.00393647	0.0128075	NA	Reticulon family protein
AT2G38390	54.5209	-1.52542	0.337147	-4.5245	6.05397e-06	3.96543e-05	NA	Peroxidase superfamily protein
AT1G04660	586.022	-1.52498	0.250883	-6.07846	1.21339e-09	1.53299e-08	NA	glycine-rich protein
AT1G53690	86.3622	-1.52309	0.237975	-6.40022	1.55152e-10	2.22233e-09	NA	DNA directed RNA polymerase 7 kDa subunit
AT1G05297	8.37899	-1.52119	0.545877	-2.7867	0.00532485	0.016574	NA	NA
AT1G19630	31.9865	-1.51944	0.335108	-4.53418	5.78279e-06	3.80142e-05	CYP722A1	cytochrome P450 family 722 subfamily A polypeptide 1
AT5G03960	269.494	-1.51867	0.177314	-8.56486	1.08205e-17	3.46272e-16	IQD12	IQ-domain 12
AT2G46640	209.563	-1.5118	0.182739	-8.27303	1.30599e-16	3.80079e-15	NA	NAD-dependent protein deacetylase HST1-like protein
AT4G33970	38.3963	-1.5104	0.324901	-4.64879	3.33888e-06	2.31588e-05	NA	Leucine-rich repeat (LRR) family protein
AT2G44940	456.793	-1.51002	0.195139	-7.73815	1.00871e-14	2.40082e-13	NA	Integrase-type DNA-binding superfamily protein
AT2G22190	412.796	-1.50291	0.136189	-11.0355	2.57648e-28	2.12712e-26	TPPE	Haloacid dehalogenase-like hydrolase (HAD) superfamily protein
AT5G55730	1816.57	-1.50241	0.0810892	-18.5279	1.23103e-76	1.17081e-73	FLA1	FASCICLIN-like arabinogalactan 1
AT5G48250	756.79	-1.49911	0.0852303	-17.5889	2.99499e-69	2.09447e-66	BBX8	B-box type zinc finger protein with CCT domain-containing protein
AT1G56650	195.127	-1.49819	0.381857	-3.92342	8.7301e-05	0.000445441	PAP1	production of anthocyanin pigment 1
AT3G61113	11.3858	-1.49617	0.530634	-2.81959	0.00480853	0.0152098	NA	Ubiquitin related modifier 1
AT5G24920	53.2312	-1.49541	0.252626	-5.91944	3.23035e-09	3.81181e-08	GDU5	glutamine dumper 5
AT4G32000	149.194	-1.48539	0.15333	-9.68755	3.40613e-22	1.66299e-20	NA	Protein kinase superfamily protein
AT1G25053	15.2848	-1.48368	0.351285	-4.22358	2.40454e-05	0.000139039	NA	NA
AT1G03170	11.0939	-1.48228	0.39031	-3.79771	0.000146041	0.000707356	FAF2	FANTASTIC four-like protein (DUF3049)
AT2G15040	26.2004	-1.48076	0.349404	-4.23795	2.25567e-05	0.000131247	NA	NA
AT5G17450	47.9257	-1.47695	0.286642	-5.1526	2.56899e-07	2.21556e-06	HIPP21	Heavy metal transport/detoxification superfamily protein
AT5G03760	3981.32	-1.47348	0.0927128	-15.8929	7.09362e-57	3.12343e-54	ATCSLA09	Nucleotide-diphospho-sugar transferases superfamily protein
AT3G46490	682.971	-1.47221	0.0849863	-17.3229	3.15996e-67	1.97722e-64	NA	2-oxoglutarate (2OG) and Fe(II)-dependent oxygenase superfamily protein
AT3G47980	38.1772	-1.46942	0.279617	-5.25512	1.47926e-07	1.32977e-06	NA	Integral membrane HPP family protein
AT5G01790	643.591	-1.46547	0.137805	-10.6344	2.06164e-26	1.44601e-24	NA	hypothetical protein
AT3G09415	30.6628	-1.46502	0.359062	-4.08015	4.50072e-05	0.000244658	NA	NA
AT5G50335	142.479	-1.46388	0.288918	-5.06675	4.04658e-07	3.36183e-06	NA	hypothetical protein
AT5G35525	199.499	-1.4631	0.258636	-5.65697	1.54073e-08	1.6614e-07	NA	PLAC8 family protein
AT2G35340	115.209	-1.463	0.151225	-9.67432	3.87656e-22	1.86963e-20	MEE29	helicase domain-containing protein
AT4G14640	15.5498	-1.46268	0.441995	-3.30927	0.000935389	0.00366344	CAM8	calmodulin 8
AT3G52605	57.1263	-1.46079	0.502018	-2.90984	0.00361611	0.011907	NA	NA
AT2G38090	211.932	-1.45956	0.151032	-9.66388	4.29272e-22	2.06615e-20	NA	Duplicated homeodomain-like superfamily protein
AT3G04960	46.707	-1.45478	0.290291	-5.01145	5.40207e-07	4.36739e-06	NA	trichohyalin putative (DUF3444)
AT3G13900	14.625	-1.45233	0.424563	-3.42077	0.00062444	0.00256607	NA	ATPase E1-E2 type family protein / haloacid dehalogenase-like hydrolase family protein
AT4G39010	18.0149	-1.44773	0.390402	-3.70831	0.000208645	0.000975415	GH9B18	glycosyl hydrolase 9B18
AT5G01180	92.6339	-1.44535	0.188054	-7.68586	1.51976e-14	3.53574e-13	PTR5	peptide transporter 5
AT1G77200	166.026	-1.44252	0.190746	-7.56254	3.95264e-14	8.82459e-13	NA	Integrase-type DNA-binding superfamily protein
AT5G63850	456.931	-1.44211	0.16678	-8.64682	5.29557e-18	1.75366e-16	AAP4	amino acid permease 4
AT1G19670	1155.69	-1.44173	0.251673	-5.72856	1.01285e-08	1.12273e-07	CLH1	chlorophyllase 1
AT1G75090	85.3009	-1.44172	0.180013	-8.00894	1.157e-15	3.05327e-14	NA	DNA glycosylase superfamily protein
AT5G08030	25.147	-1.44096	0.600173	-2.40091	0.0163546	0.0429114	GDPD6	PLC-like phosphodiesterases superfamily protein
AT1G29490	54.481	-1.4382	0.268633	-5.35379	8.61288e-08	8.04669e-07	NA	SAUR-like auxin-responsive protein family
AT1G52400	3972.47	-1.4367	0.400391	-3.58824	0.000332924	0.00147934	BGLU18	beta glucosidase 18
AT4G04460	20.2852	-1.43577	0.409274	-3.5081	0.000451325	0.00192522	NA	Saposin-like aspartyl protease family protein
AT3G15650	20.6793	-1.43545	0.402158	-3.56937	0.000357847	0.00157624	NA	alpha/beta-Hydrolases superfamily protein
AT4G04830	525.39	-1.4299	0.125033	-11.4362	2.75655e-30	2.6752e-28	MSRB5	methionine sulfoxide reductase B5
AT5G11790	1874.54	-1.42888	0.104809	-13.6333	2.53986e-42	4.90977e-40	NDL2	N-MYC downregulated-like 2
AT1G30530	916.665	-1.42693	0.123687	-11.5366	8.63067e-31	8.6954e-29	UGT78D1	UDP-glucosyl transferase 78D1
AT1G24879	13.7658	-1.42668	0.36717	-3.88561	0.000102071	0.000513532	NA	NA
AT1G49230	105.373	-1.4263	0.137542	-10.3699	3.39801e-25	2.08233e-23	NA	RING/U-box superfamily protein
AT4G17770	1274.99	-1.41977	0.130283	-10.8976	1.18337e-27	9.16517e-26	TPS5	trehalose phosphatase/synthase 5
AT3G45430	82.6708	-1.4191	0.220404	-6.43863	1.20554e-10	1.75101e-09	NA	Concanavalin A-like lectin protein kinase family protein
AT4G30740	17.3154	-1.41844	0.390987	-3.62784	0.000285805	0.00128778	NA	QWRF motif protein
AT1G51090	1014.5	-1.41797	0.266575	-5.31922	1.04213e-07	9.6265e-07	NA	Heavy metal transport/detoxification superfamily protein
AT3G23870	12.8691	-1.41694	0.492531	-2.87685	0.00401673	0.013033	NA	magnesium transporter NIPA (DUF803)
AT3G03780	3592.63	-1.41587	0.168783	-8.38871	4.9152e-17	1.48122e-15	MS2	methionine synthase 2
AT3G18530	31.271	-1.41455	0.415735	-3.40252	0.000667664	0.00272159	NA	ARM repeat superfamily protein
AT3G52720	160.472	-1.4142	0.228207	-6.197	5.75491e-10	7.61038e-09	ACA1	alpha carbonic anhydrase 1
AT4G22490	655.35	-1.4133	0.191541	-7.37862	1.59943e-13	3.3418e-12	NA	Bifunctional inhibitor/lipid-transfer protein/seed storage 2S albumin superfamily protein
AT5G18240	58.9073	-1.41303	0.24406	-5.7897	7.05142e-09	7.96492e-08	MYR1	myb-related protein 1
AT1G50830	16.215	-1.41043	0.425565	-3.31426	0.000918872	0.00360707	NA	Aminotransferase-like plant mobile domain family protein
AT3G01990	65.2668	-1.40859	0.390299	-3.609	0.000307374	0.00137713	ACR6	ACT domain repeat 6
AT3G50350	200.337	-1.40599	0.128525	-10.9394	7.46528e-28	5.89708e-26	NA	membrane insertase putative (DUF1685)
AT2G20750	136.143	-1.4058	0.238257	-5.90035	3.62734e-09	4.24446e-08	EXPB1	expansin B1
AT3G08635	18.3724	-1.40548	0.375556	-3.7424	0.000182268	0.000864679	NA	NA
AT5G20150	2180.7	-1.40537	0.153407	-9.16104	5.13989e-20	2.05743e-18	SPX1	SPX domain-containing protein 1
AT3G09450	27.194	-1.40435	0.353646	-3.97107	7.15496e-05	0.000371611	NA	fusaric acid resistance family protein
AT5G13700	164.651	-1.4029	0.139738	-10.0395	1.02152e-23	5.59647e-22	PAO1	polyamine oxidase 1
AT4G21990	2246.08	-1.40049	0.126741	-11.05	2.19136e-28	1.82182e-26	2003-04-01	APS reductase 3
AT1G22220	12.1698	-1.39909	0.413968	-3.37971	0.000725635	0.00293375	AUF2	F-box family protein
AT5G61420	485.819	-1.39807	0.132302	-10.5673	4.22697e-26	2.83911e-24	MYB28	myb domain protein 28
AT3G17130	35.3402	-1.39605	0.284983	-4.89872	9.64621e-07	7.48801e-06	NA	Plant invertase/pectin methylesterase inhibitor superfamily protein
AT1G24020	421.089	-1.39265	0.259344	-5.36992	7.87723e-08	7.41477e-07	MLP423	MLP-like protein 423
AT1G76952	10.5491	-1.39225	0.491462	-2.83288	0.00461306	0.0146775	IDL5	inflorescence deficient in abscission (IDA)-like 5
AT3G45140	8073.64	-1.39221	0.437161	-3.18465	0.00144928	0.00539611	LOX2	lipoxygenase 2
AT3G48970	333.471	-1.39042	0.226103	-6.1495	7.77292e-10	1.01159e-08	NA	Heavy metal transport/detoxification superfamily protein
AT1G18075	4.36847	-1.39026	0.55708	-2.49562	0.0125736	0.0343834	NA	NA
AT1G07560	57.6337	-1.38847	0.263114	-5.27704	1.31284e-07	1.19052e-06	NA	Leucine-rich repeat protein kinase family protein
AT4G22513	499.03	-1.38757	0.220481	-6.29339	3.10613e-10	4.27894e-09	NA	Bifunctional inhibitor/lipid-transfer protein/seed storage 2S albumin superfamily protein
AT4G13000	9.26456	-1.38722	0.478857	-2.89695	0.00376809	0.0123322	NA	AGC (cAMP-dependent cGMP-dependent and protein kinase C) kinase family protein
AT3G56200	621.362	-1.38528	0.10292	-13.4598	2.69796e-41	4.82326e-39	NA	Transmembrane amino acid transporter family protein
AT3G51410	28.2926	-1.38344	0.344897	-4.01117	6.04176e-05	0.000319162	NA	hypothetical protein (DUF241)
AT1G63300	507.06	-1.38285	0.105475	-13.1107	2.85886e-39	4.30223e-37	NA	Myosin heavy chain-related protein
AT2G23010	138.608	-1.38096	0.234441	-5.89041	3.85231e-09	4.48562e-08	SCPL9	serine carboxypeptidase-like 9
AT5G17700	465.89	-1.37932	0.13237	-10.4202	2.00634e-25	1.25988e-23	NA	MATE efflux family protein
AT3G49550	204.581	-1.37715	0.144879	-9.50548	1.99136e-21	9.05326e-20	NA	hypothetical protein
AT1G01200	43.7973	-1.37435	0.274901	-4.99945	5.74931e-07	4.63394e-06	RABA3	RAB GTPase homolog A3
AT1G44970	138.377	-1.37398	0.206644	-6.64905	2.94982e-11	4.76972e-10	NA	Peroxidase superfamily protein
AT1G18350	8.65301	-1.3735	0.518918	-2.64686	0.00812441	0.0237782	MKK7	MAP kinase kinase 7
AT5G08070	40.993	-1.37073	0.266534	-5.1428	2.70678e-07	2.3226e-06	TCP17	TCP domain protein 17
AT3G04030	78.7032	-1.36242	0.251567	-5.41572	6.10417e-08	5.85473e-07	MYR2	Homeodomain-like superfamily protein
AT4G37890	309.393	-1.3624	0.102379	-13.3073	2.09841e-40	3.44096e-38	EDA40	Zinc finger (C3HC4-type RING finger) family protein
AT2G31230	111.335	-1.36049	0.196751	-6.91478	4.68595e-12	8.33342e-11	ERF15	ethylene-responsive element binding factor 15
AT3G21320	156.782	-1.35694	0.305391	-4.44329	8.85946e-06	5.60541e-05	NA	EARLY FLOWERING protein
AT3G46970	9043.49	-1.35608	0.12244	-11.0754	1.65053e-28	1.38674e-26	PHS2	alpha-glucan phosphorylase 2
AT1G29110	12.7467	-1.35575	0.394447	-3.43708	0.000588022	0.00243833	NA	Cysteine proteinases superfamily protein
AT3G50220	14.3598	-1.35557	0.52479	-2.58307	0.00979251	0.0278346	IRX15	IRREGULAR XYLEM protein (DUF579)
AT2G21880	259.392	-1.35486	0.205891	-6.58047	4.68978e-11	7.2977e-10	RAB7A	RAB GTPase homolog 7A
AT1G25209	25.8894	-1.3517	0.269398	-5.0175	5.23485e-07	4.2423e-06	NA	NA
AT5G24655	26.9119	-1.35135	0.276403	-4.88907	1.01315e-06	7.84683e-06	LSU4	response to low sulfur 4
AT1G19510	15.0745	-1.35121	0.512551	-2.63624	0.00838297	0.0244177	RL5	RAD-like 5
AT4G36830	36.892	-1.34516	0.260177	-5.17017	2.33885e-07	2.03256e-06	HOS3-1	GNS1/SUR4 membrane protein family
AT3G07120	28.7136	-1.34419	0.404545	-3.32272	0.000891454	0.00351461	NA	RING/U-box superfamily protein
AT5G25995	14.5344	-1.34387	0.493503	-2.72313	0.00646673	0.0196197	NA	hypothetical protein
AT5G45770	10.5836	-1.34294	0.492456	-2.72703	0.00639068	0.0194187	RLP55	receptor like protein 55
AT1G27380	17.3913	-1.3415	0.463235	-2.89594	0.00378021	0.0123617	RIC2	ROP-interactive CRIB motif-containing protein 2
AT1G08500	520.503	-1.34004	0.169343	-7.91315	2.50956e-15	6.36817e-14	ENODL18	early nodulin-like protein 18
AT1G71050	24.8504	-1.33594	0.347469	-3.84477	0.000120666	0.00059512	HIPP20	Heavy metal transport/detoxification superfamily protein
AT2G46455	13.5183	-1.33441	0.488335	-2.73258	0.00628399	0.0191189	NA	OxaA/YidC-like membrane insertion protein
AT5G46240	540.451	-1.33428	0.147141	-9.068	1.21218e-19	4.66377e-18	KAT1	1
AT2G30766	287.848	-1.33324	0.302118	-4.41299	1.01953e-05	6.37393e-05	NA	hypothetical protein
AT1G80280	397.84	-1.33308	0.0984104	-13.5461	8.35059e-42	1.57581e-39	NA	alpha/beta-Hydrolases superfamily protein
AT5G44440	499.145	-1.33239	0.287731	-4.63067	3.64478e-06	2.50685e-05	NA	FAD-binding Berberine family protein
AT4G12900	76.8501	-1.33185	0.187241	-7.11304	1.13514e-12	2.16269e-11	NA	Gamma interferon responsive lysosomal thiol (GILT) reductase family protein
AT1G09600	16.1584	-1.33124	0.49329	-2.6987	0.0069611	0.0208766	NA	Protein kinase superfamily protein
AT4G23020	231.797	-1.33047	0.136161	-9.77128	1.49558e-22	7.48638e-21	TRM11	hypothetical protein
AT3G05365	12.1382	-1.32871	0.539348	-2.46355	0.0137569	0.0371112	NA	hypothetical protein
AT1G13920	278.432	-1.32573	0.198598	-6.67543	2.4651e-11	4.00907e-10	NA	Remorin family protein
AT3G57200	13.8838	-1.32569	0.366024	-3.62186	0.000292491	0.00131574	NA	glycosyltransferase-like protein
AT2G42600	8441.39	-1.32416	0.0952392	-13.9035	6.02994e-44	1.3034e-41	PPC2	phosphoenolpyruvate carboxylase 2
AT1G52410	678.928	-1.32383	0.270866	-4.88739	1.02179e-06	7.90599e-06	TSA1	TSK-associating protein 1
AT5G25840	239.858	-1.31827	0.150164	-8.7789	1.6508e-18	5.77223e-17	NA	DUF1677 family protein (DUF1677)
AT2G35210	49.8446	-1.31792	0.258727	-5.09385	3.50858e-07	2.94887e-06	RPA	root and pollen arfgap
AT2G42540	22219.9	-1.31739	0.453645	-2.904	0.00368431	0.0120897	COR15A	cold-regulated 15a
AT2G38170	4551.87	-1.31611	0.130509	-10.0844	6.4747e-24	3.58021e-22	CAX1	cation exchanger 1
AT4G10160	22.1209	-1.31495	0.486833	-2.70103	0.0069126	0.0207631	NA	RING/U-box superfamily protein
AT4G12910	438.251	-1.31372	0.157662	-8.33252	7.91401e-17	2.35214e-15	scpl20	serine carboxypeptidase-like 20
AT3G09540	471.237	-1.31259	0.144088	-9.10964	8.26589e-20	3.23786e-18	NA	Pectin lyase-like superfamily protein
AT3G22400	126.887	-1.31115	0.176157	-7.44308	9.83666e-14	2.09201e-12	LOX5	PLAT/LH2 domain-containing lipoxygenase family protein
AT4G14465	261.875	-1.31086	0.142184	-9.21945	2.98623e-20	1.21373e-18	AHL20	AT-hook motif nuclear-localized protein 20
AT2G43550	828.827	-1.30927	0.153862	-8.50936	1.74891e-17	5.45719e-16	NA	scorpion toxin-like knottin superfamily protein
AT3G53720	367.588	-1.30916	0.208243	-6.28673	3.2423e-10	4.44591e-09	CHX20	cation/H+ exchanger 20
AT5G65010	2085.6	-1.30845	0.17366	-7.53454	4.90071e-14	1.08193e-12	ASN2	asparagine synthetase 2
AT5G66310	972.106	-1.30694	0.0824327	-15.8547	1.3051e-56	5.64208e-54	NA	ATP binding microtubule motor family protein
AT5G24580	190.3	-1.30485	0.246734	-5.28848	1.23334e-07	1.12486e-06	NA	Heavy metal transport/detoxification superfamily protein
AT5G03060	14.8354	-1.30395	0.358257	-3.63972	0.000272936	0.00123635	NA	striatin-like protein
AT1G76610	97.0691	-1.30216	0.217724	-5.98077	2.22082e-09	2.69429e-08	NA	MIZU-KUSSEI-like protein (Protein of unknown function DUF617)
AT3G10290	11.392	-1.30172	0.462563	-2.81415	0.00489063	0.0154167	NA	Nucleotide-sugar transporter family protein
AT4G11210	19.926	-1.29292	0.419946	-3.07878	0.00207848	0.00738384	NA	Disease resistance-responsive (dirigent-like protein) family protein
AT4G33040	239.016	-1.29003	0.195786	-6.58899	4.42826e-11	6.9043e-10	NA	Thioredoxin superfamily protein
AT3G25770	5176.97	-1.28894	0.199529	-6.45993	1.04748e-10	1.54026e-09	AOC2	allene oxide cyclase 2
AT4G39795	99.2342	-1.28834	0.215957	-5.96573	2.43548e-09	2.93387e-08	NA	hypothetical protein (DUF581)
AT2G41820	715.714	-1.28464	0.0872058	-14.7312	4.06626e-49	1.15099e-46	NA	Leucine-rich repeat protein kinase family protein
AT4G10310	75.178	-1.28419	0.198839	-6.45843	1.05793e-10	1.5537e-09	HKT1	high-affinity K+ transporter 1
AT4G33280	16.9204	-1.28294	0.365412	-3.51095	0.000446511	0.00190673	NA	AP2/B3-like transcriptional factor family protein
AT1G79840	195.877	-1.27942	0.195247	-6.55279	5.64702e-11	8.66812e-10	GL2	HD-ZIP IV family of homeobox-leucine zipper protein with lipid-binding START domain-containing protein
AT1G75250	14.0789	-1.27921	0.458238	-2.79158	0.00524518	0.0163625	RL6	RAD-like 6
AT1G45191	137.034	-1.27809	0.219411	-5.82509	5.70825e-09	6.51897e-08	BGLU1	Glycosyl hydrolase superfamily protein
AT4G28940	40.8191	-1.2763	0.417904	-3.05404	0.0022578	0.00793198	NA	Phosphorylase superfamily protein
AT1G70550	199.839	-1.27625	0.109272	-11.6796	1.62005e-31	1.67478e-29	NA	NEP-interacting protein putative (DUF239)
AT5G19260	44.4312	-1.27385	0.282707	-4.50589	6.60955e-06	4.29974e-05	FAF3	FANTASTIC four-like protein (DUF3049)
AT4G30650	1970.77	-1.27241	0.213054	-5.97223	2.34026e-09	2.83002e-08	NA	Low temperature and salt responsive protein family
AT4G16146	975.669	-1.27192	0.112673	-11.2885	1.49489e-29	1.36707e-27	NA	cAMP-regulated phosphoprotein 19-related protein
AT1G18830	56.9487	-1.26686	0.517736	-2.44693	0.014408	0.0385398	NA	Transducin/WD40 repeat-like superfamily protein
AT3G25290	121.196	-1.26621	0.15575	-8.12976	4.30154e-16	1.18652e-14	NA	Auxin-responsive family protein
AT3G18000	957.12	-1.2661	0.171019	-7.40326	1.32885e-13	2.7887e-12	XPL1	S-adenosyl-L-methionine-dependent methyltransferases superfamily protein
AT3G03250	4548.69	-1.26538	0.122154	-10.3588	3.81541e-25	2.33211e-23	UGP1	UDP-GLUCOSE PYROPHOSPHORYLASE 1
AT1G21440	355.93	-1.26483	0.225164	-5.61736	1.93897e-08	2.05725e-07	NA	Phosphoenolpyruvate carboxylase family protein
AT5G49770	53.9309	-1.26445	0.253466	-4.98863	6.08099e-07	4.88307e-06	NA	Leucine-rich repeat protein kinase family protein
AT5G26230	400.986	-1.26437	0.117714	-10.741	6.53461e-27	4.737e-25	MAKR1	membrane-associated kinase regulator
AT1G78440	32.5792	-1.26408	0.292563	-4.32069	1.55541e-05	9.35092e-05	ATGA2OX1	gibberellin 2-beta-dioxygenase
AT1G67870	4692.27	-1.26406	0.0814657	-15.5165	2.68187e-54	9.81029e-52	NA	glycine-rich protein
AT5G48090	14.2591	-1.26302	0.520066	-2.42858	0.0151582	0.0402204	ELP1	EDM2-like protein1
AT5G18970	71.4129	-1.263	0.305805	-4.13008	3.62635e-05	0.0002008	NA	AWPM-19-like family protein
AT5G60290	9.53752	-1.26215	0.536013	-2.35471	0.0185373	0.0475215	NA	hypothetical protein
AT3G12610	3493.46	-1.25665	0.105442	-11.918	9.54077e-33	1.05024e-30	DRT100	Leucine-rich repeat (LRR) family protein
AT5G60780	52.7905	-1.25642	0.283863	-4.42613	9.59397e-06	6.03162e-05	NRT2.3	nitrate transporter 2.3
AT4G14680	380.101	-1.25556	0.179175	-7.00747	2.42661e-12	4.44511e-11	APS3	Pseudouridine synthase/archaeosine transglycosylase-like family protein
AT1G17665	135.482	-1.25362	0.1376	-9.11063	8.19071e-20	3.2137e-18	NA	CA-responsive protein
AT3G05400	236.882	-1.25154	0.131045	-9.55046	1.29123e-21	5.97306e-20	NA	Major facilitator superfamily protein
AT2G39920	208.758	-1.24761	0.145268	-8.58832	8.82475e-18	2.86257e-16	NA	HAD superfamily subfamily IIIB acid phosphatase
AT4G36360	4354.8	-1.24686	0.109898	-11.3456	7.79558e-30	7.26884e-28	BGAL3	beta-galactosidase 3
AT3G50770	135.348	-1.24562	0.43499	-2.86356	0.00418908	0.0135221	CML41	calmodulin-like 41
AT2G38750	1837.86	-1.24538	0.177847	-7.00251	2.5141e-12	4.59828e-11	ANNAT4	annexin 4
AT4G38950	323.085	-1.24393	0.172224	-7.22278	5.09348e-13	1.0143e-11	NA	ATP binding microtubule motor family protein
AT2G34810	1086.73	-1.24341	0.247631	-5.02122	5.13453e-07	4.17095e-06	NA	FAD-binding Berberine family protein
AT4G09500	887.892	-1.2433	0.108183	-11.4926	1.43728e-30	1.42988e-28	NA	UDP-Glycosyltransferase superfamily protein
AT1G15580	42.4786	-1.24297	0.332649	-3.73658	0.000186538	0.00088265	IAA5	indole-3-acetic acid inducible 5
AT3G01516	29.2318	-1.24063	0.300985	-4.1219	3.75758e-05	0.000207198	NA	transmembrane protein
AT5G40850	1306.82	-1.23994	0.118983	-10.4211	1.98561e-25	1.2523e-23	UPM1	urophorphyrin methylase 1
AT2G37380	106.67	-1.23545	0.220573	-5.6011	2.12999e-08	2.24092e-07	MAKR3	membrane-associated kinase regulator
AT2G41178	311.521	-1.23525	0.397426	-3.10812	0.00188283	0.00679228	NA	NA
AT4G25420	176.453	-1.23412	0.182064	-6.77846	1.21461e-11	2.06284e-10	GA20OX1	2-oxoglutarate (2OG) and Fe(II)-dependent oxygenase superfamily protein
AT4G37682	27.0989	-1.23267	0.347128	-3.55104	0.000383706	0.0016774	NA	hypothetical protein (DUF1399)
AT1G48260	273.935	-1.23224	0.130457	-9.44555	3.53534e-21	1.57711e-19	CIPK17	CBL-interacting protein kinase 17
AT3G09960	11.455	-1.23047	0.427069	-2.8812	0.00396163	0.0128841	NA	Calcineurin-like metallo-phosphoesterase superfamily protein
AT5G26000	14508.1	-1.23044	0.120506	-10.2106	1.77753e-24	1.03843e-22	TGG1	thioglucoside glucohydrolase 1
AT4G15450	488.261	-1.22865	0.147203	-8.34661	7.02481e-17	2.09572e-15	NA	Senescence/dehydration-associated protein-like protein
AT1G73410	11.7619	-1.22616	0.484611	-2.5302	0.0113997	0.0316241	MYB54	myb domain protein 54
AT1G69140	1481.3	-1.22538	0.363385	-3.37212	0.000745911	0.00300908	NA	NA
AT3G05030	528.309	-1.22169	0.165941	-7.36221	1.80888e-13	3.76289e-12	NHX2	sodium hydrogen exchanger 2
AT1G65060	34.9977	-1.22058	0.338726	-3.60344	0.000314029	0.00140324	4CL3	4-coumarate:CoA ligase 3
AT4G35810	56.4124	-1.21917	0.243538	-5.0061	5.55432e-07	4.48591e-06	NA	2-oxoglutarate (2OG) and Fe(II)-dependent oxygenase superfamily protein
AT4G39210	835.632	-1.21876	0.151406	-8.04964	8.30407e-16	2.23862e-14	APL3	Glucose-1-phosphate adenylyltransferase family protein
AT1G77280	499.079	-1.21824	0.123762	-9.84341	7.3188e-23	3.76665e-21	NA	kinase with adenine nucleotide alpha hydrolases-like domain-containing protein
AT2G14510	53.5084	-1.21712	0.232719	-5.22999	1.69518e-07	1.50847e-06	NA	Leucine-rich repeat protein kinase family protein
AT5G59130	1003.23	-1.21689	0.147175	-8.26831	1.35868e-16	3.94449e-15	NA	Subtilase family protein
AT4G19380	672.198	-1.21614	0.108316	-11.2277	2.98086e-29	2.59362e-27	NA	Long-chain fatty alcohol dehydrogenase family protein
AT2G15042	43.329	-1.21313	0.296681	-4.089	4.33231e-05	0.00023664	NA	Leucine-rich repeat (LRR) family protein
AT5G23270	11.2244	-1.21289	0.508233	-2.38647	0.0170108	0.0442958	STP11	sugar transporter 11
AT4G14400	427.046	-1.21287	0.251435	-4.82377	1.40868e-06	1.05827e-05	ACD6	ankyrin repeat family protein
AT3G51760	57.273	-1.21285	0.253496	-4.7845	1.71411e-06	1.26259e-05	NA	hypothetical protein (DUF688)
AT5G25980	541.433	-1.21221	0.321008	-3.77627	0.000159197	0.000765619	TGG2	glucoside glucohydrolase 2
AT1G28610	284.486	-1.21098	0.168134	-7.20249	5.91208e-13	1.16948e-11	NA	GDSL-like Lipase/Acylhydrolase superfamily protein
AT2G40820	498.91	-1.21071	0.0906819	-13.3512	1.1656e-40	1.95173e-38	NA	stomatal closure actin-binding-like protein
AT4G07290	11.7852	-1.21038	0.400167	-3.02467	0.00248901	0.00860942	NA	NA
AT3G19370	552.887	-1.20899	0.111605	-10.8328	2.40599e-27	1.8161e-25	NA	filament-like protein (DUF869)
AT4G16870	1143.58	-1.20852	0.171946	-7.02846	2.08831e-12	3.8611e-11	NA	NA
AT1G45201	1419.34	-1.20599	0.18481	-6.52555	6.77511e-11	1.02737e-09	TLL1	triacylglycerol lipase-like 1
AT1G67865	109.777	-1.20516	0.233722	-5.1564	2.51746e-07	2.17506e-06	NA	hypothetical protein
AT4G03960	346.28	-1.20486	0.139611	-8.63018	6.12541e-18	2.02283e-16	PFA-DSP4	Phosphotyrosine protein phosphatases superfamily protein
AT3G22235	323.263	-1.20404	0.491284	-2.45081	0.0142536	0.0381869	NA	cysteine-rich TM module stress tolerance protein
AT1G75710	820.34	-1.20369	0.125196	-9.61448	6.94567e-22	3.28325e-20	NA	C2H2-like zinc finger protein
AT2G36970	104.944	-1.2027	0.176801	-6.80254	1.02789e-11	1.76336e-10	NA	UDP-Glycosyltransferase superfamily protein
AT1G23530	39.4994	-1.20046	0.244488	-4.91011	9.10274e-07	7.09161e-06	NA	transmembrane protein
AT2G37720	36.8133	-1.19953	0.254975	-4.70451	2.54476e-06	1.8024e-05	TBL15	TRICHOME BIREFRINGENCE-LIKE 15
AT2G17060	50.1624	-1.19733	0.248059	-4.82681	1.38738e-06	1.04458e-05	NA	Disease resistance protein (TIR-NBS-LRR class) family
AT1G30280	611.623	-1.19666	0.100402	-11.9187	9.46021e-33	1.04621e-30	NA	Chaperone DnaJ-domain superfamily protein
AT1G31200	19.1045	-1.19646	0.390484	-3.06404	0.00218368	0.00770523	PP2-A9	phloem protein 2-A9
AT2G22920	124.08	-1.19635	0.184899	-6.47027	9.78288e-11	1.44387e-09	SCPL12	serine carboxypeptidase-like 12
AT5G49138	8.97683	-1.19474	0.489459	-2.44094	0.0146491	0.0390708	NA	NA
AT4G22517	466.514	-1.19383	0.216019	-5.52652	3.26648e-08	3.31911e-07	NA	Bifunctional inhibitor/lipid-transfer protein/seed storage 2S albumin superfamily protein
AT1G11120	110.269	-1.19278	0.180106	-6.62269	3.52719e-11	5.60071e-10	NA	CTTNBP 2 amino-terminal-like protein
AT2G28250	163.041	-1.19248	0.141615	-8.42056	3.74677e-17	1.14508e-15	NCRK	Protein kinase superfamily protein
AT1G66350	150.096	-1.19164	0.159024	-7.49347	6.70756e-14	1.46049e-12	RGL1	RGA-like 1
AT4G09480	15.7074	-1.1874	0.331125	-3.58596	0.000335844	0.00149092	NA	NA
AT4G18970	5378.47	-1.1866	0.125221	-9.47605	2.64085e-21	1.19149e-19	NA	GDSL-like Lipase/Acylhydrolase superfamily protein
AT3G24300	155.043	-1.18651	0.251031	-4.72653	2.28392e-06	1.63323e-05	AMT1%3B3	ammonium transporter 1%3B3
AT5G62360	2040.91	-1.18475	0.176247	-6.72211	1.79106e-11	2.97389e-10	NA	Plant invertase/pectin methylesterase inhibitor superfamily protein
AT2G21660	34873.3	-1.18392	0.089904	-13.1687	1.32889e-39	2.03852e-37	GRP7	cold circadian rhythm and rna binding 2
AT3G45960	32.7433	-1.1826	0.310492	-3.80879	0.000139648	0.000679435	EXLA3	expansin-like A3
AT4G22485	2037.95	-1.1818	0.242708	-4.86922	1.12042e-06	8.59902e-06	NA	Bifunctional inhibitor/lipid-transfer protein/seed storage 2S albumin superfamily protein
AT1G52910	108.101	-1.18116	0.158539	-7.45024	9.31705e-14	1.98505e-12	NA	fiber (DUF1218)
AT3G14720	887.716	-1.17984	0.109851	-10.7403	6.58128e-27	4.75632e-25	MPK19	MAP kinase 19
AT4G13800	337.447	-1.17765	0.222388	-5.2955	1.18693e-07	1.0867e-06	NA	magnesium transporter NIPA (DUF803)
AT1G49790	12.341	-1.17584	0.439229	-2.67705	0.0074274	0.0220366	NA	F-box associated ubiquitination effector family protein
AT5G65070	156.355	-1.17519	0.133962	-8.77254	1.74675e-18	6.08981e-17	MAF4	K-box region and MADS-box transcription factor family protein
AT4G34770	132.912	-1.17238	0.166933	-7.02307	2.17047e-12	4.00677e-11	NA	SAUR-like auxin-responsive protein family
AT5G38970	126.96	-1.17063	0.188343	-6.21543	5.1183e-10	6.8485e-09	BR6OX1	brassinosteroid-6-oxidase 1
AT3G05800	1076.69	-1.16977	0.104444	-11.2	4.0784e-29	3.52626e-27	AIF1	AtBS1(activation-tagged BRI1 suppressor 1)-interacting factor 1
AT4G22545	37.6289	-1.16726	0.32638	-3.57637	0.000348404	0.0015415	NA	NA
AT4G39800	2741.61	-1.16715	0.111381	-10.4789	1.07973e-25	7.01443e-24	MIPS1	myo-inositol-1-phosphate synthase 1
AT1G11545	1575.2	-1.16619	0.125475	-9.29414	1.48408e-20	6.25654e-19	XTH8	xyloglucan endotransglucosylase/hydrolase 8
AT2G16367	115.776	-1.16593	0.43075	-2.70675	0.00679453	0.0204576	NA	NA
AT3G58850	280.795	-1.16535	0.140544	-8.29173	1.11617e-16	3.2724e-15	PAR2	phy rapidly regulated 2
AT4G18050	56.6531	-1.16532	0.300958	-3.87204	0.000107928	0.000539007	ABCB9	P-glycoprotein 9
AT5G48000	113.049	-1.16465	0.376598	-3.09256	0.00198438	0.00710152	CYP708A2	cytochrome P450 family 708 subfamily A polypeptide 2
AT1G24792	23.3209	-1.16443	0.267551	-4.35218	1.34793e-05	8.19894e-05	NA	NA
AT3G01960	70.8062	-1.16428	0.456779	-2.5489	0.0108064	0.0302257	NA	hypothetical protein
AT1G62180	2557.99	-1.1619	0.101774	-11.4165	3.4577e-30	3.31507e-28	2002-04-01	5'adenylylphosphosulfate reductase 2
AT1G80120	271.925	-1.16078	0.188472	-6.15894	7.32335e-10	9.57796e-09	NA	LURP-one-like protein (DUF567)
AT5G45080	10.2778	-1.15962	0.484397	-2.39395	0.0166681	0.0436016	PP2-A6	phloem protein 2-A6
AT5G06610	88.1149	-1.15811	0.158233	-7.31905	2.49736e-13	5.1411e-12	NA	lipase (DUF620)
AT2G45900	32.9582	-1.15758	0.366951	-3.1546	0.00160716	0.005909	TRM13	Phosphatidylinositol N-acetyglucosaminlytransferase subunit P-like protein
AT5G05840	62.5112	-1.1568	0.22107	-5.23273	1.67022e-07	1.48904e-06	NA	replication factor C subunit putative (DUF620)
AT5G52320	92.6498	-1.15518	0.285983	-4.03933	5.36045e-05	0.000286159	CYP96A4	cytochrome P450 family 96 subfamily A polypeptide 4
AT2G33205	34.9226	-1.1539	0.246412	-4.6828	2.82984e-06	1.9854e-05	NA	Serinc-domain containing serine and sphingolipid biosynthesis protein
AT3G09495	13.9007	-1.15236	0.362044	-3.18293	0.00145792	0.00542319	NA	NA
AT1G04610	37.2609	-1.15209	0.289741	-3.97627	7.00055e-05	0.000364467	YUC3	YUCCA 3
AT2G40130	83.1575	-1.15074	0.225362	-5.10619	3.28715e-07	2.77946e-06	NA	Double Clp-N motif-containing P-loop nucleoside triphosphate hydrolases superfamily protein
AT4G33960	404.595	-1.14926	0.193109	-5.95136	2.65923e-09	3.18531e-08	NA	hypothetical protein
AT2G15400	31.3641	-1.1485	0.244138	-4.70432	2.54714e-06	1.80355e-05	NRPE3B	DNA-directed RNA polymerase family protein
AT5G23350	177.564	-1.14807	0.207242	-5.53973	3.02931e-08	3.10331e-07	NA	GRAM domain protein/ABA-responsive-like protein
AT5G40330	28.9413	-1.1457	0.376089	-3.04634	0.00231645	0.00810092	MYB23	myb domain protein 23
AT5G05365	20.4456	-1.14561	0.395833	-2.89418	0.00380156	0.0124264	NA	Heavy metal transport/detoxification superfamily protein
AT1G51440	62.8299	-1.14478	0.249696	-4.5847	4.54635e-06	3.06141e-05	NA	alpha/beta-Hydrolases superfamily protein
AT3G02040	3138.26	-1.14405	0.140536	-8.14063	3.93212e-16	1.08714e-14	SRG3	senescence-related gene 3
AT3G24715	332.009	-1.14373	0.215655	-5.30352	1.13592e-07	1.04321e-06	NA	kinase superfamily with octicosapeptide/Phox/Bem1p domain-containing protein
AT4G17280	716.984	-1.1425	0.164424	-6.9485	3.69182e-12	6.65004e-11	NA	Auxin-responsive family protein
AT1G45010	486.873	-1.13931	0.126802	-8.98491	2.58942e-19	9.71114e-18	NA	TRAM LAG1 and CLN8 (TLC) lipid-sensing domain containing protein
AT4G19645	39.0008	-1.13895	0.25804	-4.41387	1.0154e-05	6.35178e-05	NA	TRAM LAG1 and CLN8 (TLC) lipid-sensing domain containing protein
AT4G28250	636.45	-1.13873	0.214931	-5.29813	1.16996e-07	1.0724e-06	EXPB3	expansin B3
AT2G40435	102.076	-1.13858	0.294676	-3.86383	0.000111623	0.000555128	NA	transcription factor SCREAM-like protein
AT1G03340	55.423	-1.13847	0.19895	-5.72243	1.05012e-08	1.16242e-07	NA	hypothetical protein
AT4G20230	25.2277	-1.1379	0.30406	-3.74235	0.000182304	0.000864679	NA	terpenoid synthase superfamily protein
AT5G46530	30.3776	-1.13707	0.348993	-3.25814	0.00112145	0.00428924	NA	AWPM-19-like family protein
AT2G46535	123.431	-1.13378	0.164481	-6.8931	5.45911e-12	9.65783e-11	NA	hypothetical protein
AT3G17420	297.189	-1.13227	0.13078	-8.65784	4.80791e-18	1.61011e-16	GPK1	glyoxysomal protein kinase 1
AT3G23810	6549.73	-1.13185	0.157807	-7.17234	7.37279e-13	1.43927e-11	SAHH2	S-adenosyl-l-homocysteine (SAH) hydrolase 2
AT5G49780	40.7159	-1.13038	0.273409	-4.13438	3.55909e-05	0.000197536	NA	Leucine-rich repeat protein kinase family protein
AT4G17670	73.4764	-1.12676	0.227059	-4.96241	6.96247e-07	5.53113e-06	NA	senescence-associated family protein (DUF581)
AT5G52930	33.2459	-1.12392	0.244337	-4.59986	4.22767e-06	2.86688e-05	NA	hypothetical protein (DUF295)
AT1G04620	574.878	-1.12193	0.0791035	-14.1831	1.16542e-45	2.79901e-43	HCAR	coenzyme F420 hydrogenase family / dehydrogenase beta subunit family
AT2G37640	2553.68	-1.12085	0.0856099	-13.0925	3.6328e-39	5.39857e-37	EXP3	Barwin-like endoglucanases superfamily protein
AT4G12320	1787.39	-1.12034	0.134289	-8.34277	7.25712e-17	2.15961e-15	CYP706A6	cytochrome P450 family 706 subfamily A polypeptide 6
AT5G53420	709.321	-1.11969	0.143567	-7.79906	6.2368e-15	1.52095e-13	NA	CCT motif family protein
AT3G28290	303.036	-1.11731	0.174034	-6.42007	1.36209e-10	1.96759e-09	AT14A	transmembrane protein putative (DUF677)
AT2G45080	52.8908	-1.11648	0.262431	-4.25438	2.09629e-05	0.000122858	cycp3%3B1	cyclin p3%3B1
AT2G31900	141.045	-1.11638	0.222694	-5.01307	5.35679e-07	4.33374e-06	XIF	myosin-like protein XIF
AT1G19200	81.0975	-1.11572	0.290274	-3.84369	0.000121196	0.00059761	NA	cyclin-dependent kinase putative (DUF581)
AT3G61820	1108.86	-1.1156	0.0771948	-14.4517	2.44404e-47	6.45687e-45	NA	Eukaryotic aspartyl protease family protein
AT4G12830	659.021	-1.11544	0.104396	-10.6847	1.20069e-26	8.54758e-25	NA	alpha/beta-Hydrolases superfamily protein
AT4G13280	27.5625	-1.11489	0.366452	-3.04239	0.0023471	0.00819125	TPS12	terpenoid synthase 12
AT3G28300	301.982	-1.1138	0.174179	-6.39458	1.60994e-10	2.29631e-09	AT14A	transmembrane protein putative (DUF677)
AT2G48090	23.238	-1.11189	0.332649	-3.34253	0.000830193	0.00330202	NA	hypothetical protein
AT1G64640	1248.53	-1.11075	0.123333	-9.00612	2.13473e-19	8.03125e-18	ENODL8	early nodulin-like protein 8
AT5G67150	226.459	-1.10879	0.161305	-6.87388	6.2478e-12	1.09715e-10	NA	HXXXD-type acyl-transferase family protein
AT1G70270	16.1746	-1.1056	0.459661	-2.40526	0.0161611	0.0424505	NA	transcription factor
AT2G29170	318.039	-1.10513	0.126352	-8.74648	2.2011e-18	7.61776e-17	NA	NAD(P)-binding Rossmann-fold superfamily protein
AT1G69440	118.571	-1.10303	0.19844	-5.55848	2.72128e-08	2.80711e-07	AGO7	Argonaute family protein
AT1G54570	534.097	-1.10268	0.0823807	-13.3852	7.38283e-41	1.27204e-38	PES1	Esterase/lipase/thioesterase family protein
AT2G40610	3068.96	-1.1025	0.126725	-8.69996	3.31987e-18	1.12767e-16	EXPA8	expansin A8
AT1G09180	51.97	-1.10245	0.354964	-3.10581	0.0018976	0.00684073	SARA1A	secretion-associated RAS super family 1
AT5G40390	1837.37	-1.10177	0.130197	-8.4623	2.62166e-17	8.11657e-16	SIP1	Raffinose synthase family protein
AT4G11610	53.7954	-1.10101	0.378602	-2.90809	0.00363646	0.0119591	NA	C2 calcium/lipid-binding plant phosphoribosyltransferase family protein
AT1G78940	58.9768	-1.10093	0.244786	-4.49751	6.87529e-06	4.45069e-05	NA	kinase with adenine nucleotide alpha hydrolases-like domain-containing protein
AT1G69540	26.9449	-1.09973	0.351404	-3.12953	0.00175087	0.00637038	AGL94	AGAMOUS-like 94
AT3G12710	1409.48	-1.09869	0.156209	-7.03344	2.01506e-12	3.73597e-11	NA	DNA glycosylase superfamily protein
AT4G25270	113.425	-1.09824	0.417148	-2.63274	0.00847001	0.024632	OTP70	Tetratricopeptide repeat (TPR)-like superfamily protein
AT1G55120	281.81	-1.09804	0.13351	-8.22443	1.96115e-16	5.59116e-15	FRUCT5	beta-fructofuranosidase 5
AT1G03055	69.9606	-1.09757	0.192907	-5.68965	1.27298e-08	1.39033e-07	D27	beta-carotene isomerase D27-like protein
AT5G50160	666.241	-1.097	0.122354	-8.96581	3.08021e-19	1.14614e-17	FRO8	ferric reduction oxidase 8
AT1G62800	205.215	-1.09611	0.163108	-6.72016	1.8152e-11	3.00767e-10	ASP4	aspartate aminotransferase 4
AT2G35860	1990.41	-1.09167	0.0807401	-13.5208	1.17901e-41	2.20734e-39	FLA16	FASCICLIN-like arabinogalactan protein 16 precursor
AT4G12520	76.0135	-1.09156	0.309879	-3.52254	0.000427437	0.00183816	NA	Bifunctional inhibitor/lipid-transfer protein/seed storage 2S albumin superfamily protein
AT5G48880	1033.27	-1.09071	0.116715	-9.34509	9.18143e-21	3.95483e-19	KAT5	peroxisomal 3-keto-acyl-CoA thiolase 2
AT2G27190	2202.93	-1.08867	0.0949439	-11.4665	1.94437e-30	1.90252e-28	PAP12	purple acid phosphatase 12
AT4G16857	110.269	-1.08861	0.223401	-4.8729	1.0997e-06	8.46198e-06	NA	disease resistance protein (TIR-NBS-LRR class) family protein
AT1G48500	49.1091	-1.08793	0.221508	-4.91146	9.04017e-07	7.04517e-06	JAZ4	jasmonate-zim-domain protein 4
AT5G65080	371.414	-1.08755	0.105832	-10.2761	9.02774e-25	5.39328e-23	MAF5	K-box region/MADS-box transcription factor family protein
AT4G10150	123.728	-1.08726	0.175099	-6.20937	5.31957e-10	7.08591e-09	NA	RING/U-box superfamily protein
AT4G04810	31.9428	-1.08659	0.2981	-3.64507	0.000267321	0.00121439	MSRB4	methionine sulfoxide reductase B4
AT3G57600	19.7725	-1.08629	0.373676	-2.90703	0.0036488	0.0119913	NA	Integrase-type DNA-binding superfamily protein
AT4G15500	110.515	-1.08624	0.161185	-6.7391	1.59375e-11	2.66488e-10	UGT84A4	UDP-Glycosyltransferase superfamily protein
AT1G26250	603.19	-1.08583	0.236019	-4.60063	4.2122e-06	2.85745e-05	NA	Proline-rich extensin-like family protein
AT1G54010	6840.46	-1.08367	0.111746	-9.69764	3.08541e-22	1.51262e-20	NA	GDSL-like Lipase/Acylhydrolase superfamily protein
AT3G52870	1709.54	-1.08268	0.0514735	-21.0338	3.22072e-98	7.65791e-95	NA	IQ calmodulin-binding motif family protein
AT3G01795	245.39	-1.08059	0.175634	-6.15254	7.62521e-10	9.93995e-09	NA	NA
AT5G57110	4097.08	-1.0802	0.113683	-9.50179	2.06317e-21	9.36182e-20	ACA8	autoinhibited Ca2+ -ATPase isoform 8
AT2G28260	236.359	-1.07948	0.128177	-8.42175	3.70907e-17	1.13501e-15	CNGC15	cyclic nucleotide-gated channel 15
AT5G50950	6063.41	-1.0794	0.152208	-7.09162	1.32551e-12	2.49934e-11	FUM2	FUMARASE 2
AT3G05620	14.6374	-1.07914	0.437045	-2.46918	0.0135424	0.0366156	NA	Plant invertase/pectin methylesterase inhibitor superfamily
AT3G28080	129.737	-1.07769	0.190464	-5.65825	1.52928e-08	1.65055e-07	UMAMIT47	nodulin MtN21 /EamA-like transporter family protein
AT4G01060	67.7927	-1.07612	0.316458	-3.40051	0.000672611	0.00273961	CPL3	CAPRICE-like MYB3
AT1G62400	57.0539	-1.0746	0.214165	-5.01761	5.23175e-07	4.24123e-06	HT1	Protein kinase superfamily protein
AT2G15620	3096.49	-1.07275	0.110437	-9.71373	2.63513e-22	1.29721e-20	NIR1	nitrite reductase 1
AT1G78970	433.026	-1.07262	0.121044	-8.8614	7.90183e-19	2.85101e-17	LUP1	lupeol synthase 1
AT4G28840	52.137	-1.07187	0.334645	-3.20301	0.00135998	0.00509313	NA	mediator of RNA polymerase II transcription subunit
AT3G03135	18.1759	-1.07168	0.318535	-3.36441	0.000767069	0.00308084	NA	NA
AT5G06720	38.3818	-1.07142	0.424445	-2.52428	0.0115936	0.0320875	PA2	peroxidase 2
AT1G01390	175.048	-1.06923	0.152022	-7.03338	2.01592e-12	3.73597e-11	NA	UDP-Glycosyltransferase superfamily protein
AT1G11540	42.5473	-1.06863	0.23094	-4.62731	3.70451e-06	2.54211e-05	NA	Sulfite exporter TauE/SafE family protein
AT1G78120	41.8398	-1.06811	0.194997	-5.47758	4.31177e-08	4.27884e-07	TPR12	Tetratricopeptide repeat (TPR)-like superfamily protein
AT5G52940	26.0183	-1.06757	0.315064	-3.38841	0.000702978	0.00284991	NA	hypothetical protein (DUF295)
AT3G06890	21.8679	-1.06744	0.30038	-3.55362	0.000379961	0.00166317	NA	transmembrane protein
AT5G25970	12.5855	-1.06709	0.451524	-2.3633	0.018113	0.0466247	NA	Core-2/I-branching beta-16-N-acetylglucosaminyltransferase family protein
AT5G46600	12.9313	-1.06609	0.425546	-2.50523	0.012237	0.0335865	NA	aluminum activated malate transporter family protein
AT4G28900	107.553	-1.06556	0.18876	-5.64508	1.65103e-08	1.77231e-07	NA	NA
AT4G11211	1007.08	-1.06538	0.132552	-8.03743	9.17439e-16	2.45652e-14	NA	hypothetical protein
AT1G69523	232.153	-1.06453	0.135163	-7.87586	3.38394e-15	8.46057e-14	NA	S-adenosyl-L-methionine-dependent methyltransferases superfamily protein
AT1G11340	59.1522	-1.06413	0.225353	-4.72205	2.33477e-06	1.66708e-05	NA	G-type lectin S-receptor-like Serine/Threonine-kinase
AT1G16500	86.0686	-1.06412	0.232923	-4.56854	4.91136e-06	3.28279e-05	NA	filamentous hemagglutinin transporter
AT4G10120	1185.39	-1.06387	0.146488	-7.26254	3.79883e-13	7.70032e-12	ATSPS4F	Sucrose-phosphate synthase family protein
AT5G06235	32.1564	-1.06313	0.382453	-2.77977	0.00543975	0.0168897	NA	NA
AT5G10965	83.2455	-1.0625	0.297256	-3.57436	0.000351091	0.00155194	NA	NA
AT5G16570	40.8967	-1.06189	0.223868	-4.74338	2.10182e-06	1.51669e-05	GLN1%3B4	glutamine synthetase 1%3B4
AT2G01200	22.9124	-1.05853	0.393954	-2.68693	0.00721113	0.0215104	IAA32	indole-3-acetic acid inducible 32
AT1G61260	193.643	-1.0571	0.133551	-7.91529	2.46669e-15	6.26608e-14	NA	cotton fiber (DUF761)
AT1G51340	54.3567	-1.05658	0.223213	-4.73352	2.20655e-06	1.58266e-05	NA	MATE efflux family protein
AT5G06200	134.227	-1.05541	0.237552	-4.44287	8.87672e-06	5.61484e-05	CASP4	Uncharacterized protein family (UPF0497)
AT3G03850	180.911	-1.05541	0.162053	-6.51274	7.37905e-11	1.10975e-09	SAUR26	SAUR-like auxin-responsive protein family
AT1G05065	33.5146	-1.05533	0.212125	-4.97505	6.52311e-07	5.21695e-06	CLE20	CLAVATA3/ESR-RELATED 20
AT4G17680	657.88	-1.0549	0.131273	-8.03593	9.28685e-16	2.48384e-14	NA	SBP (S-ribonuclease binding protein) family protein
AT1G78170	1325.49	-1.05432	0.128144	-8.22765	1.90917e-16	5.46919e-15	NA	E3 ubiquitin-protein ligase
AT5G41140	2334.97	-1.05426	0.12262	-8.59777	8.12811e-18	2.65106e-16	NA	Myosin heavy chain-related protein
AT4G31590	2136.47	-1.05396	0.0721618	-14.6055	2.59195e-48	7.16614e-46	CSLC5	Cellulose-synthase-like C5
AT1G28620	44.9603	-1.0539	0.230121	-4.57974	4.65551e-06	3.1296e-05	NA	NA
AT1G23130	4294.97	-1.05315	0.106793	-9.86159	6.10747e-23	3.16378e-21	NA	Polyketide cyclase/dehydrase and lipid transport superfamily protein
AT2G39430	277.494	-1.05301	0.219826	-4.79021	1.66608e-06	1.23217e-05	NA	Disease resistance-responsive (dirigent-like protein) family protein
AT3G59250	80.625	-1.05232	0.146315	-7.19214	6.37814e-13	1.25541e-11	NA	F-box/RNI-like superfamily protein
AT2G24645	100.855	-1.05219	0.188454	-5.58327	2.36039e-08	2.46586e-07	NA	Transcriptional factor B3 family protein
AT5G55580	398.993	-1.05131	0.0953279	-11.0283	2.79039e-28	2.27997e-26	NA	Mitochondrial transcription termination factor family protein
AT4G11320	5927.56	-1.05046	0.143054	-7.3431	2.08701e-13	4.31879e-12	NA	Papain family cysteine protease
AT5G67020	72.4007	-1.04778	0.231184	-4.53222	5.83665e-06	3.83365e-05	NA	hypothetical protein
AT2G28160	28.756	-1.046	0.346893	-3.01535	0.00256683	0.00885157	FRU	FER-like regulator of iron uptake
AT4G28320	182.228	-1.04407	0.109768	-9.5116	1.87758e-21	8.55234e-20	MAN5	Glycosyl hydrolase superfamily protein
AT4G02725	1943.79	-1.04391	0.161308	-6.47152	9.70198e-11	1.43371e-09	NA	spindle pole body-associated protein
AT5G55620	1012.52	-1.0434	0.125724	-8.29917	1.04844e-16	3.07763e-15	NA	hypothetical protein
AT5G60800	99.5717	-1.04315	0.187335	-5.56836	2.57154e-08	2.66769e-07	NA	Heavy metal transport/detoxification superfamily protein
AT5G65790	68.0141	-1.04237	0.201634	-5.16961	2.34583e-07	2.03723e-06	MYB68	myb domain protein 68
AT4G04840	2431.4	-1.04183	0.125916	-8.27402	1.29521e-16	3.77403e-15	MSRB6	methionine sulfoxide reductase B6
AT1G05170	576.672	-1.04039	0.113939	-9.13114	6.77844e-20	2.68171e-18	NA	Galactosyltransferase family protein
AT1G20030	877.849	-1.03917	0.144394	-7.19673	6.16756e-13	1.21799e-11	NA	Pathogenesis-related thaumatin superfamily protein
AT5G20630	7180.55	-1.0389	0.116074	-8.95033	3.54435e-19	1.3086e-17	GER3	germin 3
AT3G25570	268.275	-1.0381	0.119907	-8.65751	4.82179e-18	1.61249e-16	NA	Adenosylmethionine decarboxylase family protein
AT4G30020	1149.74	-1.03741	0.0851627	-12.1815	3.90055e-34	4.56864e-32	NA	PA-domain containing subtilase family protein
AT1G03840	8.8776	-1.03704	0.390769	-2.65386	0.00795775	0.0233797	MGP	C2H2 and C2HC zinc fingers superfamily protein
AT5G43380	33.4763	-1.03641	0.326942	-3.17001	0.00152433	0.00564198	TOPP6	type one serine/threonine protein phosphatase 6
AT1G24280	218.867	-1.0363	0.133945	-7.73678	1.01968e-14	2.42207e-13	G6PD3	glucose-6-phosphate dehydrogenase 3
AT5G49660	543.181	-1.03619	0.101406	-10.2183	1.64185e-24	9.61536e-23	XIP1	Leucine-rich repeat transmembrane protein kinase family protein
AT4G30140	407.527	-1.03444	0.210045	-4.92486	8.44224e-07	6.60299e-06	CDEF1	GDSL-like Lipase/Acylhydrolase superfamily protein
AT3G02980	89.3795	-1.03373	0.161688	-6.39341	1.62226e-10	2.31111e-09	MCC1	MEIOTIC CONTROL OF CROSSOVERS1
AT1G49720	1861.66	-1.03328	0.111596	-9.25909	2.06189e-20	8.5859e-19	ABF1	abscisic acid responsive element-binding factor 1
AT4G33770	190.363	-1.03272	0.138083	-7.479	7.48919e-14	1.6203e-12	NA	Inositol 134-trisphosphate 5/6-kinase family protein
AT3G47420	2395.08	-1.0323	0.208318	-4.9554	7.21827e-07	5.71715e-06	G3Pp1	putative glycerol-3-phosphate transporter 1
AT3G05945	481.305	-1.03059	0.134046	-7.68835	1.49039e-14	3.47763e-13	NA	NA
AT5G60890	582.387	-1.03049	0.116396	-8.85327	8.49944e-19	3.04813e-17	MYB34	myb domain protein 34
AT4G34980	2467.42	-1.02973	0.0775616	-13.2762	3.17963e-40	5.17822e-38	SLP2	subtilisin-like serine protease 2
AT5G66800	164.403	-1.02934	0.17858	-5.76403	8.21309e-09	9.22946e-08	NA	membrane-associated kinase regulator-like protein
AT5G54040	78.7066	-1.02865	0.24529	-4.1936	2.74568e-05	0.000156594	NA	Cysteine/Histidine-rich C1 domain family protein
AT3G26840	203.678	-1.02828	0.151765	-6.77545	1.24023e-11	2.10036e-10	PES2	Esterase/lipase/thioesterase family protein
AT4G15540	1423.81	-1.02821	0.0764949	-13.4415	3.45286e-41	6.03666e-39	UMAMIT38	EamA-like transporter family
AT3G21190	661.581	-1.02802	0.095508	-10.7637	5.11046e-27	3.73882e-25	MSR1	O-fucosyltransferase family protein
AT3G63160	8499.48	-1.02624	0.142336	-7.21	5.59533e-13	1.10959e-11	OEP6	outer envelope membrane protein
AT3G03770	447.209	-1.02474	0.16891	-6.06681	1.30478e-09	1.6406e-08	NA	Leucine-rich repeat protein kinase family protein
AT3G01860	175.23	-1.0221	0.110562	-9.24465	2.36016e-20	9.69216e-19	NA	hypothetical protein
AT3G48100	232.248	-1.01964	0.154558	-6.59712	4.19218e-11	6.57069e-10	RR5	response regulator 5
AT1G49620	28.7421	-1.01961	0.270459	-3.76992	0.000163297	0.000783752	ICK5	Cyclin-dependent kinase inhibitor family protein
AT1G62262	7.71756	-1.01868	0.434381	-2.34512	0.0190209	0.0485569	SLAH4	SLAC1 homologue 4
AT2G35585	68.5429	-1.01865	0.200829	-5.07224	3.93153e-07	3.27655e-06	NA	cystic fibrosis transmembrane conductance regulator
AT2G17300	248.377	-1.01749	0.117402	-8.66673	4.44693e-18	1.49343e-16	NA	hypothetical protein
AT1G70560	326.863	-1.01624	0.103485	-9.82024	9.21253e-23	4.70057e-21	TAA1	tryptophan aminotransferase of Arabidopsis 1
AT3G47750	167.826	-1.01597	0.154763	-6.56472	5.21307e-11	8.04353e-10	ABCA4	ATP binding cassette subfamily A4
AT3G42800	492.464	-1.01461	0.123483	-8.21658	2.09391e-16	5.95536e-15	NA	AF-like protein
AT1G12480	77.2077	-1.01357	0.228171	-4.44216	8.90606e-06	5.6319e-05	OZS1	C4-dicarboxylate transporter/malic acid transport protein
AT2G38970	227.638	-1.01259	0.139261	-7.27114	3.56455e-13	7.24395e-12	NA	Zinc finger (C3HC4-type RING finger) family protein
AT2G45450	206.141	-1.01127	0.124004	-8.15509	3.48909e-16	9.68029e-15	ZPR1	binding protein
AT1G26945	259.705	-1.01025	0.143933	-7.01893	2.2358e-12	4.12097e-11	KDR	basic helix-loop-helix (bHLH) DNA-binding superfamily protein
AT3G24140	181.803	-1.00941	0.173043	-5.83331	5.43382e-09	6.2205e-08	FMA	basic helix-loop-helix (bHLH) DNA-binding superfamily protein
AT2G27370	150.639	-1.0086	0.269233	-3.74618	0.000179545	0.000852955	CASP3	Uncharacterized protein family (UPF0497)
AT5G08570	2172.78	-1.00795	0.0801253	-12.5797	2.72967e-36	3.48943e-34	NA	Pyruvate kinase family protein
AT1G78990	131.868	-1.00733	0.177068	-5.68897	1.27812e-08	1.39531e-07	NA	HXXXD-type acyl-transferase family protein
AT3G06035	173.589	-1.00563	0.221184	-4.54656	5.45305e-06	3.6056e-05	NA	Glycoprotein membrane precursor GPI-anchored
AT5G02190	163.371	-1.00428	0.1537	-6.534	6.40354e-11	9.74133e-10	PCS1	Eukaryotic aspartyl protease family protein
AT5G64640	169.694	-1.00404	0.111281	-9.02255	1.83767e-19	6.9799e-18	NA	Plant invertase/pectin methylesterase inhibitor superfamily
AT5G22580	457.341	-1.00392	0.117587	-8.53772	1.36901e-17	4.32857e-16	NA	Stress responsive A/B Barrel Domain-containing protein
AT3G51895	160.186	-1.00388	0.1867	-5.37697	7.57503e-08	7.16149e-07	SULTR3%3B1	sulfate transporter 3%3B1
AT3G20015	399.211	-1.00381	0.112336	-8.93579	4.0429e-19	1.48575e-17	NA	Eukaryotic aspartyl protease family protein
AT5G41900	560.845	-1.003	0.139598	-7.18492	6.72443e-13	1.32029e-11	NA	alpha/beta-Hydrolases superfamily protein
AT4G36240	330.468	-1.00276	0.138304	-7.25043	4.15437e-13	8.37105e-12	GATA7	GATA transcription factor 7
AT3G49220	4630.16	-1.00225	0.206232	-4.85982	1.17493e-06	8.95967e-06	NA	Plant invertase/pectin methylesterase inhibitor superfamily
AT2G37580	127.952	-1.00103	0.186311	-5.37289	7.74863e-08	7.30818e-07	NA	RING/U-box superfamily protein
AT1G64370	3936.32	-1.00058	0.101643	-9.84401	7.27514e-23	3.7523e-21	NA	filaggrin-like protein
AT5G58650	966.364	1.00131	0.20636	4.85223	1.22079e-06	9.27966e-06	PSY1	plant peptide containing sulfated tyrosine 1
AT5G18340	32.596	1.0022	0.248679	4.03012	5.57486e-05	0.000296939	NA	ARM repeat superfamily protein
AT4G36990	1128.96	1.00277	0.217075	4.61946	3.84739e-06	2.63099e-05	HSF4	heat shock factor 4
AT1G68480	20.2109	1.00309	0.416586	2.40788	0.0160454	0.0422118	JAG	C2H2 and C2HC zinc fingers superfamily protein
AT2G38860	1996.55	1.0037	0.32828	3.05747	0.00223217	0.00785005	YLS5	Class I glutamine amidotransferase-like superfamily protein
AT1G52200	2346.07	1.004	0.237673	4.22429	2.39693e-05	0.000138632	NA	PLAC8 family protein
AT3G02380	448.06	1.00423	0.115087	8.7258	2.6431e-18	9.06856e-17	COL2	CONSTANS-like 2
AT5G04340	1379.12	1.00437	0.211928	4.73921	2.14554e-06	1.54637e-05	ZAT6	6
AT1G05300	819.126	1.00438	0.237048	4.23701	2.26512e-05	0.000131681	ZIP5	zinc transporter 5 precursor
AT2G39800	20607.3	1.0051	0.140071	7.17561	7.19857e-13	1.40757e-11	P5CS1	delta1-pyrroline-5-carboxylate synthase 1
AT4G15248	109.288	1.00519	0.330454	3.04183	0.00235142	0.00820512	BBX30	B-box type zinc finger family protein
AT3G21080	264.081	1.00523	0.272231	3.69257	0.000221995	0.00102973	NA	ABC transporter-like protein
AT3G51910	970.505	1.00564	0.165325	6.08279	1.18109e-09	1.49377e-08	HSFA7A	heat shock transcription factor A7A
AT4G01430	24.2434	1.00584	0.375007	2.6822	0.00731397	0.0217571	UMAMIT29	nodulin MtN21 /EamA-like transporter family protein
AT1G74790	3041.14	1.00637	0.113186	8.89129	6.04045e-19	2.19945e-17	NA	catalytics
AT1G34580	29.7089	1.00711	0.267057	3.77116	0.000162493	0.000780367	NA	Major facilitator superfamily protein
AT2G32190	162.223	1.00802	0.30558	3.2987	0.000971341	0.00378368	NA	cysteine-rich/transmembrane domain A-like protein
AT3G19200	41.8699	1.00819	0.249207	4.0456	5.21882e-05	0.000279603	NA	hypothetical protein
AT2G25297	35.6358	1.00824	0.428953	2.35047	0.0187496	0.0479778	NA	transmembrane protein
AT5G38340	104.692	1.00858	0.161316	6.2522	4.04717e-10	5.49883e-09	NA	Disease resistance protein (TIR-NBS-LRR class) family
AT1G13550	48.883	1.00936	0.308402	3.27286	0.00106467	0.00410144	NA	hypothetical protein (DUF1262)
AT2G37180	1023.46	1.00943	0.0879748	11.4741	1.78085e-30	1.75698e-28	RD28	Aquaporin-like superfamily protein
AT2G14100	41.8903	1.01007	0.217244	4.64947	3.32792e-06	2.30895e-05	CYP705A13	cytochrome P450 family 705 subfamily A polypeptide 13
AT3G10815	53.7354	1.01031	0.308438	3.27555	0.00105455	0.00406652	NA	RING/U-box superfamily protein
AT1G32460	242.577	1.01045	0.189748	5.3252	1.00843e-07	9.337e-07	NA	hypothetical protein
AT1G64561	17.8997	1.01052	0.408315	2.47486	0.0133288	0.0361698	NA	hypothetical protein
AT1G14760	46.999	1.01249	0.212572	4.76305	1.90691e-06	1.39082e-05	KNATM	KNOX meinox protein
AT4G06746	130.243	1.01251	0.265485	3.81382	0.000136835	0.000667391	RAP2.9	related to AP2 9
AT5G28770	1165.91	1.01318	0.126714	7.99579	1.28751e-15	3.39015e-14	BZO2H3	bZIP transcription factor family protein
AT3G26220	753.344	1.01334	0.266387	3.804	0.000142379	0.000691595	CYP71B3	cytochrome P450 family 71 subfamily B polypeptide 3
AT1G70290	9940.18	1.01373	0.147409	6.877	6.11263e-12	1.075e-10	TPS8	trehalose-6-phosphatase synthase S8
AT1G30820	3832.52	1.01448	0.0899664	11.2762	1.71981e-29	1.54893e-27	NA	CTP synthase family protein
AT3G15770	549.257	1.01536	0.146485	6.93148	4.16463e-12	7.4453e-11	NA	hypothetical protein
AT1G54740	4110.01	1.01538	0.109626	9.26217	2.0032e-20	8.35615e-19	NA	FANTASTIC four-like protein (DUF3049)
AT5G09585	12.3472	1.01591	0.387598	2.62103	0.00876648	0.0253506	NA	NA
AT3G59880	146.898	1.01774	0.186458	5.45827	4.80786e-08	4.73556e-07	NA	hypothetical protein
AT1G33840	23.8204	1.01786	0.380798	2.67298	0.00751814	0.0222697	NA	LURP-one-like protein (DUF567)
AT1G80460	4665.12	1.01882	0.102644	9.92569	3.21877e-23	1.68946e-21	NHO1	Actin-like ATPase superfamily protein
AT1G52827	1007.33	1.01888	0.172609	5.90285	3.5727e-09	4.18876e-08	CDT1	cadmium tolerance 1
AT4G09990	18.6462	1.02125	0.317369	3.21786	0.00129152	0.00486664	GXM2	glucuronoxylan 4-O-methyltransferase-like protein (DUF579)
AT5G59220	6450.65	1.02148	0.181389	5.63143	1.78726e-08	1.9082e-07	HAI1	PP2C protein (Clade A protein phosphatases type 2C)
AT1G55850	1240.3	1.02168	0.120793	8.45808	2.71812e-17	8.40425e-16	CSLE1	cellulose synthase like E1
AT1G21310	6447.91	1.02199	0.208243	4.90768	9.2158e-07	7.17499e-06	EXT3	extensin 3
AT2G38820	1946.05	1.02256	0.13085	7.81474	5.50751e-15	1.35281e-13	NA	DNA-directed RNA polymerase subunit beta-beta protein putative (DUF506)
AT4G14450	26.8552	1.02271	0.40141	2.54779	0.0108409	0.030293	NA	hypothetical protein
AT4G17245	2054.57	1.02279	0.0889366	11.5002	1.31579e-30	1.31452e-28	NA	RING/U-box superfamily protein
AT4G16563	568.857	1.02291	0.244159	4.18952	2.7954e-05	0.000159238	NA	Eukaryotic aspartyl protease family protein
AT5G55970	1451.13	1.02391	0.155673	6.57728	4.79132e-11	7.43624e-10	NA	RING/U-box superfamily protein
AT4G08950	917.084	1.02398	0.227628	4.49846	6.84479e-06	4.43336e-05	EXO	Phosphate-responsive 1 family protein
AT2G26700	56.5812	1.02409	0.213998	4.7855	1.70563e-06	1.2579e-05	PID2	AGC (cAMP-dependent cGMP-dependent and protein kinase C) kinase family protein
AT1G11300	148.375	1.02444	0.114511	8.94617	3.68034e-19	1.3567e-17	NA	G-type lectin S-receptor-like Serine/Threonine-kinase
AT1G66060	25.4422	1.02522	0.275805	3.71719	0.000201452	0.000944946	NA	hypothetical protein (DUF577)
AT1G23390	13543.4	1.02532	0.137554	7.45398	9.05638e-14	1.93298e-12	NA	Kelch repeat-containing F-box family protein
AT5G13830	25.1763	1.02535	0.351097	2.92041	0.0034957	0.0115537	NA	FtsJ-like methyltransferase family protein
AT1G16030	461.83	1.02602	0.193853	5.29274	1.20497e-07	1.10068e-06	Hsp70b	heat shock protein 70B
AT1G20160	121.874	1.02641	0.217605	4.71684	2.39531e-06	1.70672e-05	ATSBT5.2	Subtilisin-like serine endopeptidase family protein
AT5G44380	1245.69	1.02644	0.178278	5.75752	8.53578e-09	9.55983e-08	NA	FAD-binding Berberine family protein
AT3G59700	241.706	1.02814	0.242834	4.2339	2.29671e-05	0.000133388	HLECRK	lectin-receptor kinase
AT3G14680	302.897	1.02882	0.171525	5.99806	1.99685e-09	2.43233e-08	CYP72A14	cytochrome P450 family 72 subfamily A polypeptide 14
AT5G66640	16.5675	1.02917	0.406112	2.53421	0.0112701	0.0313487	DAR3	DA1-related protein 3
AT4G15236	345.127	1.02929	0.293931	3.50182	0.000462091	0.00196515	ABCG43	ABC-2 and Plant PDR ABC-type transporter family protein
AT1G66160	334.977	1.03039	0.18299	5.63086	1.7931e-08	1.91313e-07	CMPG1	CYS MET PRO and GLY protein 1
AT5G43180	110.091	1.03064	0.204815	5.03205	4.85272e-07	3.95419e-06	NA	transmembrane protein putative (Protein of unknown function DUF599)
AT1G23560	67.0713	1.03076	0.180844	5.69969	1.20026e-08	1.31757e-07	NA	OBP32pep putative (DUF220)
AT3G02390	13.3056	1.03168	0.409714	2.51805	0.0118005	0.032565	NA	hypothetical protein
AT3G12320	696.049	1.03195	0.118944	8.67595	4.10129e-18	1.38321e-16	NA	hypothetical protein
AT5G06190	29.8913	1.03215	0.324477	3.18096	0.0014679	0.00545347	NA	transmembrane protein
AT2G30370	38.876	1.03216	0.233171	4.4266	9.57309e-06	6.02167e-05	CHAL	allergen-like protein
AT1G03220	3743.4	1.03267	0.12548	8.22972	1.87659e-16	5.38885e-15	NA	Eukaryotic aspartyl protease family protein
AT3G49410	36.8411	1.03269	0.283446	3.64333	0.000269134	0.00122169	NA	Transcription factor IIIC subunit 5
AT1G70000	171.195	1.03298	0.116638	8.85629	8.27233e-19	2.97117e-17	NA	myb-like transcription factor family protein
AT3G43580	26.2178	1.03342	0.270947	3.8141	0.000136682	0.000666779	NA	Beta-galactosidase related protein
AT5G56810	40.9906	1.03366	0.22677	4.5582	5.1593e-06	3.42661e-05	NA	F-box/RNI-like/FBD-like domains-containing protein
AT5G18600	496.47	1.03464	0.151851	6.81349	9.52589e-12	1.64128e-10	NA	Thioredoxin superfamily protein
AT4G13494	20.2544	1.0353	0.27799	3.72425	0.000195899	0.000921624	NA	NA
AT2G41230	106.425	1.03582	0.337757	3.06676	0.00216391	0.00764423	ORS1	ORGAN SIZE-like protein
AT1G10140	1124.96	1.03667	0.190465	5.44285	5.24361e-08	5.11811e-07	NA	Uncharacterized conserved protein UCP031279
AT1G80840	471.803	1.03677	0.265233	3.90891	9.27125e-05	0.00047083	WRKY40	WRKY DNA-binding protein 40
AT1G29270	38.8739	1.03766	0.219754	4.72193	2.33622e-06	1.66712e-05	NA	transcription factor bHLH35-like protein
AT4G24180	28.4487	1.03872	0.340433	3.05116	0.00227955	0.00799778	TLP1	THAUMATIN-LIKE PROTEIN 1
AT4G19880	1408.51	1.03991	0.104255	9.97468	1.96733e-23	1.05354e-21	NA	Glutathione S-transferase family protein
AT5G17540	34.8565	1.04036	0.22696	4.58391	4.56361e-06	3.0713e-05	NA	HXXXD-type acyl-transferase family protein
AT1G51915	15.3164	1.04056	0.377259	2.75822	0.00581168	0.0178648	NA	cryptdin protein-like protein
AT4G39955	128.415	1.0417	0.202438	5.14577	2.6643e-07	2.28862e-06	NA	alpha/beta-Hydrolases superfamily protein
AT5G21170	2731.95	1.04185	0.112036	9.29927	1.41409e-20	5.9827e-19	AKINBETA1	5'-AMP-activated protein kinase beta-2 subunit protein
AT4G34230	4998.15	1.04189	0.154938	6.72458	1.76097e-11	2.92944e-10	CAD5	cinnamyl alcohol dehydrogenase 5
AT4G06115	11.1923	1.04344	0.433394	2.4076	0.0160576	0.0422347	NA	NA
AT2G36780	201.94	1.04354	0.287174	3.63383	0.00027924	0.00126202	NA	UDP-Glycosyltransferase superfamily protein
AT5G53110	271.655	1.04386	0.21664	4.81841	1.44704e-06	1.08332e-05	NA	RING/U-box superfamily protein
AT5G19120	8467.23	1.04502	0.13531	7.72319	1.13456e-14	2.67358e-13	NA	Eukaryotic aspartyl protease family protein
AT2G35930	1063.68	1.04589	0.188124	5.55959	2.70416e-08	2.79479e-07	PUB23	plant U-box 23
AT1G62300	975.217	1.0467	0.21959	4.76661	1.87354e-06	1.36857e-05	WRKY6	WRKY family transcription factor
AT3G26320	114.008	1.04774	0.181202	5.78215	7.37514e-09	8.32267e-08	CYP71B36	cytochrome P450 family 71 subfamily B polypeptide 36
AT1G04147	19.0407	1.04925	0.330728	3.17253	0.00151117	0.00559586	NA	NA
AT2G29450	7258.56	1.05139	0.0965049	10.8947	1.22165e-27	9.4309e-26	GSTU5	glutathione S-transferase tau 5
AT5G24210	616.845	1.05231	0.196444	5.35679	8.47123e-08	7.93405e-07	NA	alpha/beta-Hydrolases superfamily protein
AT2G30490	8749.53	1.05342	0.173472	6.07255	1.25893e-09	1.5863e-08	C4H	cinnamate-4-hydroxylase
AT2G34500	451.399	1.05445	0.234045	4.50533	6.62707e-06	4.3076e-05	CYP710A1	cytochrome P450 family 710 subfamily A polypeptide 1
AT1G16850	1521.5	1.05542	0.193931	5.44224	5.26133e-08	5.13331e-07	NA	transmembrane protein
AT5G49700	1162.74	1.05556	0.165087	6.39395	1.61659e-10	2.30442e-09	NA	Putative AT-hook DNA-binding family protein
AT4G32650	843.004	1.0563	0.171558	6.1571	7.40913e-10	9.67951e-09	KAT3	potassium channel protein
AT5G25610	55084	1.05702	0.114869	9.20198	3.51419e-20	1.42103e-18	RD22	BURP domain-containing protein
AT3G24450	94.136	1.05704	0.201664	5.24158	1.59204e-07	1.42522e-06	NA	Heavy metal transport/detoxification superfamily protein
AT1G31290	149.036	1.05747	0.143967	7.3452	2.05447e-13	4.25885e-12	AGO3	ARGONAUTE 3
AT4G19160	5528.62	1.05766	0.0997885	10.599	3.01239e-26	2.05231e-24	NA	transglutaminase family protein
AT1G69720	44.5896	1.05913	0.257822	4.108	3.99095e-05	0.000219304	HO3	heme oxygenase 3
AT5G07380	22.4369	1.05925	0.326441	3.24485	0.00117513	0.0044756	NA	hypothetical protein
AT5G38780	138.692	1.06015	0.209849	5.05198	4.37248e-07	3.59988e-06	NA	S-adenosyl-L-methionine-dependent methyltransferases superfamily protein
AT4G39360	62.6874	1.06227	0.429341	2.47419	0.0133539	0.0362172	NA	hypothetical protein
AT5G27420	960.1	1.06269	0.241927	4.39262	1.11992e-05	6.92902e-05	CNI1	carbon/nitrogen insensitive 1
AT2G37750	756.181	1.06395	0.204551	5.2014	1.97797e-07	1.73864e-06	NA	hypothetical protein
AT5G14000	131.755	1.06719	0.170908	6.24425	4.25844e-10	5.76783e-09	NAC084	NAC domain containing protein 84
AT3G16030	339.938	1.06737	0.202717	5.26534	1.39933e-07	1.26412e-06	CES101	lectin protein kinase family protein
AT4G20000	219.531	1.06997	0.315451	3.39188	0.000694158	0.00281848	NA	VQ motif-containing protein
AT2G32870	101.976	1.07006	0.303362	3.52733	0.000419777	0.00181264	NA	TRAF-like family protein
AT3G23180	154.916	1.07036	0.178124	6.00908	1.86584e-09	2.28328e-08	NA	HR-like lesion-inducing protein-like protein
AT5G53370	915.223	1.07064	0.0827769	12.934	2.89287e-38	4.04611e-36	PMEPCRF	pectin methylesterase PCR fragment F
AT1G78850	9209.12	1.07076	0.124957	8.56907	1.04324e-17	3.36113e-16	NA	D-mannose binding lectin protein with Apple-like carbohydrate-binding domain-containing protein
AT4G03490	155.279	1.07085	0.394569	2.71396	0.00664837	0.0200734	NA	Ankyrin repeat family protein
AT4G37150	651.879	1.07107	0.155103	6.90553	5.00167e-12	8.86176e-11	MES9	methyl esterase 9
AT2G36950	2192.88	1.07114	0.181123	5.91385	3.34194e-09	3.93373e-08	NA	Heavy metal transport/detoxification superfamily protein
AT5G10720	38.1898	1.07132	0.245947	4.35588	1.32533e-05	8.07181e-05	HK5	histidine kinase 5
AT2G37430	59.0456	1.07185	0.334175	3.20746	0.00133913	0.00502294	ZAT11	C2H2 and C2HC zinc fingers superfamily protein
AT5G35490	13.4578	1.07199	0.386679	2.77231	0.00556607	0.0172144	MRU1	mto 1 responding up 1
AT5G37670	36.5726	1.07229	0.30646	3.49896	0.000467069	0.00198313	NA	HSP20-like chaperones superfamily protein
AT2G25200	827.168	1.07244	0.143613	7.46757	8.16865e-14	1.7577e-12	NA	hypothetical protein (DUF868)
AT1G75490	484.833	1.07321	0.16479	6.51258	7.38688e-11	1.11023e-09	NA	Integrase-type DNA-binding superfamily protein
AT3G11080	97.8287	1.07366	0.201404	5.33086	9.77476e-08	9.06453e-07	RLP35	receptor like protein 35
AT3G08970	329.988	1.07404	0.156737	6.85249	7.25732e-12	1.26746e-10	ATERDJ3A	DNAJ heat shock N-terminal domain-containing protein
AT1G14870	1890.71	1.07425	0.283311	3.79179	0.000149567	0.000722522	PCR2	PLANT CADMIUM RESISTANCE 2
AT2G23120	10122.8	1.07478	0.100762	10.6666	1.45862e-26	1.02913e-24	NA	Late embryogenesis abundant protein group 6
AT1G11580	531.67	1.07484	0.136213	7.89091	2.9999e-15	7.54801e-14	PMEPCRA	methylesterase PCR A
AT5G41680	28.4419	1.07516	0.405936	2.64861	0.00808244	0.0236845	NA	Protein kinase superfamily protein
AT1G71030	3318.22	1.07559	0.426883	2.51964	0.0117476	0.0324416	MYBL2	MYB-like 2
AT1G13600	18.1511	1.07686	0.415851	2.58953	0.00961066	0.0273799	bZIP58	basic leucine-zipper 58
AT1G16820	88.927	1.07739	0.346153	3.11247	0.00185531	0.00670423	NA	vacuolar ATP synthase catalytic subunit-related / V-ATPase-related / vacuolar proton pump-like protein
AT5G51795	61.0454	1.07744	0.195498	5.51125	3.56285e-08	3.60178e-07	NA	DNA/RNA-binding protein Kin17 conserved region
AT1G67365	102.538	1.07791	0.258276	4.17349	2.99969e-05	0.000169656	NA	NA
AT4G23720	11.2326	1.07911	0.399718	2.69967	0.00694084	0.0208295	NA	transmembrane protein putative (DUF1191)
AT2G13550	101.956	1.07944	0.192022	5.62144	1.89367e-08	2.01458e-07	NA	hypothetical protein
AT5G47850	32.1097	1.07978	0.419144	2.57615	0.00999065	0.0282963	CCR4	CRINKLY4 related 4
AT2G28120	755.777	1.08003	0.122406	8.82329	1.11145e-18	3.95022e-17	NA	Major facilitator superfamily protein
AT4G25810	324.769	1.08022	0.181291	5.9585	2.54559e-09	3.05844e-08	XTR6	xyloglucan endotransglycosylase 6
AT2G39200	4104.34	1.08113	0.262089	4.12505	3.70653e-05	0.000204668	MLO12	Seven transmembrane MLO family protein
AT1G16150	487.448	1.08121	0.232275	4.65487	3.24184e-06	2.25364e-05	WAKL4	wall associated kinase-like 4
AT3G14060	238.412	1.08125	0.209991	5.14906	2.61796e-07	2.25421e-06	NA	hypothetical protein
AT4G02520	6829.19	1.08304	0.222001	4.87854	1.06876e-06	8.24796e-06	GSTF2	glutathione S-transferase PHI 2
AT1G62290	1318.92	1.08397	0.0779588	13.9044	5.95407e-44	1.29881e-41	NA	Saposin-like aspartyl protease family protein
AT2G32740	9.29387	1.08456	0.424529	2.55473	0.010627	0.0298179	GT13	galactosyltransferase 13
AT5G17350	113.187	1.08511	0.279898	3.87681	0.000105835	0.000530001	NA	hypothetical protein
AT1G65486	343.284	1.08607	0.179478	6.05127	1.43712e-09	1.79466e-08	NA	transmembrane protein
AT3G46690	572.152	1.08784	0.259209	4.19676	2.70762e-05	0.000154646	NA	UDP-Glycosyltransferase superfamily protein
AT3G19580	1196.77	1.08801	0.181715	5.98742	2.132e-09	2.59165e-08	ZF2	zinc-finger protein 2
AT5G27889	9.4991	1.08838	0.437338	2.48864	0.0128232	0.0349613	NA	hypothetical protein
AT1G69050	12.2442	1.08947	0.417093	2.61206	0.00899989	0.0259225	NA	hypothetical protein
AT2G32030	59.9868	1.08966	0.360209	3.02506	0.00248581	0.00860338	NA	Acyl-CoA N-acyltransferases (NAT) superfamily protein
AT1G33610	811.092	1.08978	0.142782	7.63248	2.30283e-14	5.25541e-13	NA	Leucine-rich repeat (LRR) family protein
AT2G25680	131.941	1.09105	0.219262	4.97598	6.49179e-07	5.19365e-06	MOT1	molybdate transporter 1
AT2G45170	2257.47	1.09214	0.108173	10.0963	5.73662e-24	3.2094e-22	ATG8E	AUTOPHAGY 8E
AT5G60660	66.262	1.09302	0.207886	5.25778	1.45807e-07	1.3132e-06	PIP2%3B4	plasma membrane intrinsic protein 2%3B4
AT3G27870	670.761	1.09353	0.107006	10.2193	1.62473e-24	9.5386e-23	NA	ATPase E1-E2 type family protein / haloacid dehalogenase-like hydrolase family protein
AT1G56600	2350.39	1.09406	0.181753	6.0195	1.74957e-09	2.15541e-08	GolS2	galactinol synthase 2
AT5G44610	438.338	1.09563	0.231421	4.73436	2.19742e-06	1.57706e-05	MAP18	microtubule-associated protein 18
AT1G36622	257.685	1.0964	0.262425	4.17794	2.94163e-05	0.000166809	NA	transmembrane protein
AT4G39580	56.1204	1.09693	0.287034	3.82163	0.000132575	0.000648075	NA	Galactose oxidase/kelch repeat superfamily protein
AT1G73210	237.071	1.09789	0.124666	8.80664	1.28954e-18	4.56271e-17	NA	hypothetical protein (DUF789)
AT3G21352	26.3262	1.09802	0.417742	2.62846	0.0085773	0.0248923	NA	transmembrane protein
AT1G68450	20.4047	1.09849	0.446326	2.46119	0.0138478	0.0373098	PDE337	VQ motif-containing protein
AT2G25625	172.417	1.09906	0.312859	3.51296	0.000443146	0.00189543	NA	histone deacetylase-like protein
AT5G48412	1826.62	1.09938	0.151476	7.25778	3.93504e-13	7.95607e-12	NA	NA
AT3G21781	420.942	1.09968	0.247736	4.43893	9.04066e-06	5.71094e-05	NA	NA
AT2G41905	42.281	1.0997	0.267715	4.10774	3.99554e-05	0.000219505	NA	transmembrane protein
AT4G26120	89.9896	1.09996	0.297611	3.69598	0.000219043	0.00101813	NA	Ankyrin repeat family protein / BTB/POZ domain-containing protein
AT4G11890	1197.97	1.10051	0.211358	5.20684	1.92084e-07	1.69092e-06	ARCK1	Protein kinase superfamily protein
AT2G28200	227.313	1.10077	0.202953	5.42378	5.83515e-08	5.6297e-07	NA	C2H2-type zinc finger family protein
AT4G04220	152.043	1.10095	0.371521	2.96337	0.00304286	0.0102566	RLP46	receptor like protein 46
AT4G39670	214.782	1.10122	0.323037	3.40897	0.000652093	0.00266497	NA	Glycolipid transfer protein (GLTP) family protein
AT2G46680	6105.08	1.10156	0.144168	7.64075	2.15959e-14	4.96122e-13	HB-7	homeobox 7
AT3G12860	97.3652	1.10165	0.163215	6.74967	1.48183e-11	2.48298e-10	NA	NOP56-like pre RNA processing ribonucleoprotein
AT5G66870	28.5271	1.10215	0.276469	3.98652	6.70493e-05	0.000350458	ASL1	ASYMMETRIC LEAVES 2-like 1
AT2G04795	51.1528	1.10224	0.210771	5.22955	1.69927e-07	1.51154e-06	NA	hypothetical protein
AT1G72200	104.211	1.10282	0.1992	5.53624	3.09033e-08	3.15985e-07	NA	RING/U-box superfamily protein
AT2G46790	752.145	1.1033	0.107746	10.2398	1.3155e-24	7.78076e-23	PRR9	pseudo-response regulator 9
AT5G64080	159.635	1.1047	0.178177	6.20002	5.64553e-10	7.48237e-09	XYP1	Bifunctional inhibitor/lipid-transfer protein/seed storage 2S albumin superfamily protein
AT3G03470	735.764	1.10512	0.244242	4.52469	6.04831e-06	3.96391e-05	CYP89A9	cytochrome P450 family 87 subfamily A polypeptide 9
AT3G29810	357.355	1.10601	0.118219	9.35553	8.31789e-21	3.60245e-19	COBL2	COBRA-like protein 2 precursor
AT2G25880	494.977	1.10615	0.33504	3.30156	0.000961496	0.00375059	AUR2	ataurora2
AT5G57220	655.456	1.10639	0.31729	3.48701	0.000488452	0.00206433	CYP81F2	cytochrome P450 family 81 subfamily F polypeptide 2
AT3G13950	138.922	1.10648	0.36709	3.01418	0.00257678	0.00888459	NA	ankyrin
AT4G15417	62.542	1.10705	0.287798	3.84663	0.000119753	0.000590986	RTL1	RNAse II-like 1
AT1G05773	13.186	1.1072	0.437603	2.53015	0.0114013	0.0316249	NA	NA
AT4G18170	181.378	1.10873	0.226954	4.88525	1.03298e-06	7.98478e-06	WRKY28	WRKY DNA-binding protein 28
AT4G14180	8.94011	1.10927	0.444148	2.49752	0.0125066	0.0342354	PRD1	putative recombination initiation defect 1
AT5G15290	213.923	1.1117	0.328712	3.38198	0.000719654	0.00291147	CASP5	Uncharacterized protein family (UPF0497)
AT1G06983	30.1347	1.11251	0.364747	3.0501	0.00228767	0.00802033	NA	NA
AT4G34135	671.933	1.11326	0.209958	5.30229	1.14359e-07	1.04944e-06	UGT73B2	UDP-glucosyltransferase 73B2
AT2G39210	4553.59	1.11336	0.26155	4.25678	2.07388e-05	0.000121664	NA	Major facilitator superfamily protein
AT1G65980	4646.46	1.11338	0.103744	10.7321	7.198e-27	5.1706e-25	TPX1	thioredoxin-dependent peroxidase 1
AT3G57765	33.9646	1.11416	0.345299	3.22667	0.00125241	0.00473954	NA	NA
AT3G56705	14.9052	1.11493	0.446189	2.49879	0.0124618	0.0341403	NA	NA
AT5G43420	136.172	1.11602	0.230373	4.8444	1.26997e-06	9.61968e-06	NA	RING/U-box superfamily protein
AT5G51810	190.742	1.11675	0.171351	6.51734	7.15649e-11	1.08107e-09	GA20OX2	gibberellin 20 oxidase 2
AT5G56550	1454.02	1.11835	0.240243	4.65507	3.23872e-06	2.25233e-05	OXS3	oxidative stress 3
AT1G04220	3443.68	1.11871	0.182064	6.14457	8.01787e-10	1.04118e-08	KCS2	3-ketoacyl-CoA synthase 2
AT1G23760	68.9894	1.11954	0.22272	5.02669	4.99027e-07	4.05931e-06	JP630	BURP domain-containing protein
AT1G51850	1236.27	1.12142	0.254373	4.40856	1.04059e-05	6.49108e-05	NA	Leucine-rich repeat protein kinase family protein
AT4G38210	132.477	1.12258	0.183903	6.10419	1.03321e-09	1.31865e-08	EXPA20	expansin A20
AT5G25250	512.25	1.12429	0.29209	3.84913	0.000118536	0.000585346	FLOT1	SPFH/Band 7/PHB domain-containing membrane-associated protein family
AT4G24340	68.7877	1.1243	0.213069	5.27671	1.31525e-07	1.19225e-06	NA	Phosphorylase superfamily protein
AT1G52890	3362.57	1.12456	0.257468	4.36778	1.25518e-05	7.67606e-05	NAC019	NAC domain containing protein 19
AT2G24945	221.165	1.125	0.113213	9.937	2.87339e-23	1.51152e-21	NA	transmembrane protein
AT4G04630	242.151	1.12569	0.134811	8.35015	6.81785e-17	2.03909e-15	NA	senescence regulator (Protein of unknown function DUF584)
AT5G14120	3793.17	1.12628	0.104922	10.7345	7.01298e-27	5.05296e-25	NA	Major facilitator superfamily protein
AT4G25110	196.948	1.12642	0.268072	4.20193	2.64647e-05	0.000151604	MC2	metacaspase 2
AT1G67810	201.827	1.12991	0.288745	3.91317	9.10921e-05	0.000463492	SUFE2	sulfur E2
AT2G04205	16.2356	1.13044	0.326216	3.46531	0.000529616	0.00221937	NA	NA
AT3G15356	2261.07	1.13121	0.105986	10.6732	1.35848e-26	9.61326e-25	NA	Legume lectin family protein
AT1G01750	15.6267	1.13203	0.450828	2.51102	0.0120384	0.0331102	ADF11	actin depolymerizing factor 11
AT1G66280	595.61	1.13238	0.300037	3.77414	0.00016056	0.000771396	BGLU22	Glycosyl hydrolase superfamily protein
AT4G21930	324.493	1.1326	0.256949	4.4079	1.04377e-05	6.50698e-05	NA	senescence regulator (Protein of unknown function DUF584)
AT5G14360	33.8407	1.1327	0.338155	3.34965	0.000809125	0.00323012	NA	Ubiquitin-like superfamily protein
AT1G69480	1146.28	1.13401	0.349938	3.24059	0.00119281	0.00453783	NA	EXS (ERD1/XPR1/SYG1) family protein
AT1G65481	43.8479	1.13424	0.25596	4.43132	9.36568e-06	5.89745e-05	NA	transmembrane protein
AT1G22885	251.227	1.13499	0.125655	9.03259	1.67651e-19	6.38818e-18	NA	transmembrane protein
AT5G22920	6451.01	1.13557	0.140378	8.08935	5.99849e-16	1.63562e-14	NA	CHY-type/CTCHY-type/RING-type Zinc finger protein
AT2G34600	61.8588	1.13689	0.372407	3.05281	0.00226707	0.00795984	JAZ7	jasmonate-zim-domain protein 7
AT2G41380	66.7324	1.13795	0.411034	2.7685	0.00563141	0.0173894	NA	S-adenosyl-L-methionine-dependent methyltransferases superfamily protein
AT4G23570	1527.09	1.13939	0.128098	8.89467	5.85951e-19	2.14011e-17	SGT1A	phosphatase-like protein
AT5G57090	119.637	1.13973	0.206132	5.52915	3.21791e-08	3.27395e-07	EIR1	Auxin efflux carrier family protein
AT1G30700	2275.09	1.14047	0.229424	4.97102	6.66005e-07	5.30862e-06	NA	FAD-binding Berberine family protein
AT5G51160	119.639	1.14065	0.263149	4.33461	1.46017e-05	8.83419e-05	NA	Ankyrin repeat family protein
AT1G30860	52.3826	1.14082	0.212324	5.37302	7.74275e-08	7.30553e-07	NA	RING/U-box superfamily protein
AT3G54160	16.222	1.14236	0.433852	2.63307	0.00846175	0.024611	NA	RNI-like superfamily protein
AT3G23510	52.9435	1.14241	0.394487	2.89595	0.00378018	0.0123617	NA	Cyclopropane-fatty-acyl-phospholipid synthase
AT4G15260	627.67	1.14324	0.181455	6.30039	2.96894e-10	4.10422e-09	NA	UDP-Glycosyltransferase superfamily protein
ATMG00590	31.5117	1.14342	0.239153	4.78112	1.7432e-06	1.28322e-05	ORF313	Cytochrome b/b6 protein
AT5G44700	68.8239	1.14399	0.295719	3.8685	0.000109507	0.000546087	GSO2	Leucine-rich repeat transmembrane protein kinase
AT5G21020	5703.84	1.14499	0.177081	6.4659	1.00699e-10	1.48255e-09	NA	transmembrane protein
AT2G30615	349.74	1.14526	0.241179	4.74861	2.0482e-06	1.48115e-05	NA	F-box/LRR protein
AT1G05310	65.1106	1.14554	0.197609	5.79702	6.75032e-09	7.63207e-08	NA	Pectin lyase-like superfamily protein
AT2G30395	29.2217	1.14726	0.372284	3.08168	0.00205834	0.00732544	OFP17	ovate family protein 17
AT1G05675	163.751	1.14862	0.297397	3.86224	0.000112353	0.000557952	NA	UDP-Glycosyltransferase superfamily protein
AT5G12930	220.196	1.14902	0.209614	5.48163	4.21434e-08	4.1909e-07	NA	inactive rhomboid protein
AT4G37610	3296.07	1.14939	0.209279	5.49213	3.97116e-08	3.96733e-07	BT5	BTB and TAZ domain protein 5
AT1G01060	36.9896	1.14995	0.39842	2.88628	0.00389823	0.0126935	LHY	Homeodomain-like superfamily protein
AT2G08100	59.9909	1.15013	0.244547	4.70311	2.56225e-06	1.8121e-05	NA	NA
AT5G59780	708.763	1.15043	0.396109	2.90432	0.00368049	0.0120805	MYB59	myb domain protein 59
AT5G65660	729.415	1.15096	0.160052	7.19117	6.42374e-13	1.26334e-11	NA	hydroxyproline-rich glycoprotein family protein
AT1G21410	1231.81	1.15429	0.103353	11.1685	5.81784e-29	4.99389e-27	SKP2A	F-box/RNI-like superfamily protein
AT5G59520	77.7037	1.15458	0.222341	5.19283	2.07124e-07	1.81726e-06	ZIP2	ZRT/IRT-like protein 2
AT1G61400	84.1725	1.155	0.16504	6.99826	2.59156e-12	4.73268e-11	NA	S-locus lectin protein kinase family protein
AT5G44820	82.9293	1.15645	0.229619	5.0364	4.74363e-07	3.87529e-06	NA	Nucleotide-diphospho-sugar transferase family protein
AT2G44383	20.2635	1.15665	0.350518	3.29983	0.000967421	0.00377088	NA	NA
AT1G10690	69.3087	1.15822	0.223116	5.19112	2.09035e-07	1.83268e-06	NA	cyclin-dependent kinase inhibitor
AT3G26690	350.255	1.15842	0.149979	7.72386	1.12862e-14	2.66752e-13	NUDX13	nudix hydrolase homolog 13
AT2G25000	329.817	1.15923	0.152654	7.59381	3.10637e-14	7.01427e-13	WRKY60	WRKY DNA-binding protein 60
AT4G14365	693.088	1.16001	0.233348	4.97118	6.65471e-07	5.30645e-06	XBAT34	hypothetical protein
AT4G38470	4855.57	1.16002	0.130069	8.91845	4.72873e-19	1.73511e-17	STY46	ACT-like protein tyrosine kinase family protein
AT1G12790	128.333	1.16193	0.13825	8.40454	4.29559e-17	1.30442e-15	NA	DNA ligase-like protein
AT2G17740	625.008	1.16264	0.278355	4.17682	2.95613e-05	0.000167512	NA	Cysteine/Histidine-rich C1 domain family protein
AT1G18980	35.8816	1.16341	0.299782	3.88085	0.000104091	0.000522409	NA	RmlC-like cupins superfamily protein
AT1G07160	75.7415	1.16372	0.369996	3.14522	0.00165959	0.00608015	NA	Protein phosphatase 2C family protein
AT3G03280	26.8726	1.16399	0.34164	3.40706	0.000656668	0.00268183	NA	hypothetical protein
AT3G50410	141.493	1.16488	0.136564	8.52994	1.46426e-17	4.61746e-16	OBP1	OBF binding protein 1
AT3G15340	76.631	1.16504	0.248476	4.68875	2.74873e-06	1.93534e-05	PPI2	proton pump interactor 2
AT2G46990	14.9243	1.16513	0.378141	3.08122	0.00206158	0.00733474	IAA20	indole-3-acetic acid inducible 20
AT1G78780	102.306	1.16569	0.18671	6.24333	4.28361e-10	5.7969e-09	NA	pathogenesis-related family protein
AT3G22460	324.808	1.1674	0.230145	5.07243	3.92763e-07	3.27445e-06	OASA2	O-acetylserine (thiol) lyase (OAS-TL) isoform A2
AT5G38200	229.4	1.16761	0.217479	5.36883	7.92477e-08	7.45234e-07	NA	Class I glutamine amidotransferase-like superfamily protein
AT5G28640	564.456	1.16873	0.267792	4.36432	1.27518e-05	7.79235e-05	AN3	SSXT family protein
AT5G47600	16.3735	1.1713	0.366324	3.19744	0.00138655	0.00518609	NA	HSP20-like chaperones superfamily protein
AT5G39580	2639.23	1.17211	0.321276	3.6483	0.000263983	0.0012006	NA	Peroxidase superfamily protein
AT4G01700	701.69	1.17284	0.207895	5.6415	1.68574e-08	1.8063e-07	NA	Chitinase family protein
AT2G01300	99.201	1.17497	0.214732	5.4718	4.45479e-08	4.41156e-07	NA	mediator of RNA polymerase II transcription subunit
AT3G57760	152.788	1.17506	0.355668	3.30381	0.000953794	0.00372571	NA	Protein kinase superfamily protein
AT5G01550	216.83	1.17587	0.281318	4.17985	2.91702e-05	0.000165492	LECRKA4.2	lectin receptor kinase a4.1
AT5G65207	1107.57	1.17609	0.158469	7.42162	1.15699e-13	2.43882e-12	NA	hypothetical protein
AT3G21600	165.908	1.17628	0.181338	6.48665	8.77642e-11	1.30505e-09	NA	Senescence/dehydration-associated protein-like protein
AT4G23280	89.7018	1.17826	0.407308	2.8928	0.00381827	0.0124742	CRK20	cysteine-rich RLK (RECEPTOR-like protein kinase) 20
AT1G79700	1004.52	1.17994	0.147998	7.97268	1.55268e-15	4.05693e-14	WRI4	Integrase-type DNA-binding superfamily protein
AT2G44370	615.521	1.18064	0.261697	4.51148	6.43755e-06	4.19703e-05	NA	Cysteine/Histidine-rich C1 domain family protein
AT1G29180	8.83511	1.18107	0.464359	2.54344	0.0109767	0.0306223	NA	Cysteine/Histidine-rich C1 domain family protein
AT3G14770	830.327	1.18146	0.195062	6.05685	1.38809e-09	1.73892e-08	SWEET2	Nodulin MtN3 family protein
AT3G09600	132.813	1.18242	0.168182	7.03056	2.05702e-12	3.80621e-11	RVE8	Homeodomain-like superfamily protein
AT2G04455	12.3526	1.18349	0.479627	2.46752	0.0136053	0.0367606	NA	NA
AT4G15530	5731.42	1.18494	0.239522	4.9471	7.53266e-07	5.9503e-06	PPDK	pyruvate orthophosphate dikinase
AT1G79330	12.4938	1.18544	0.367404	3.22653	0.00125299	0.00474098	MC5	metacaspase 5
AT1G71000	38.8876	1.18564	0.334358	3.54603	0.000391088	0.00170465	NA	Chaperone DnaJ-domain superfamily protein
AT2G35730	49.8815	1.18577	0.502611	2.35922	0.0183134	0.0470183	NA	Heavy metal transport/detoxification superfamily protein
AT1G05057	14.0503	1.18583	0.476821	2.48695	0.0128844	0.0351161	NA	NA
AT3G57520	19937.9	1.18672	0.139242	8.52271	1.55862e-17	4.90202e-16	SIP2	seed imbibition 2
AT3G21020	50.6441	1.18831	0.20089	5.91519	3.31485e-09	3.90378e-08	NA	NA
AT2G37040	4278.49	1.18876	0.190681	6.23431	4.53774e-10	6.11296e-09	PAL1	PHE ammonia lyase 1
AT5G44390	148.31	1.18937	0.219478	5.4191	5.99012e-08	5.75695e-07	NA	FAD-binding Berberine family protein
AT3G60670	34.2321	1.19125	0.357492	3.33225	0.00086147	0.00340818	NA	PLATZ transcription factor family protein
ATMG00510	11.8261	1.19194	0.441855	2.69758	0.00698449	0.0209288	NAD7	NADH dehydrogenase subunit 7
ATMG00990	34.2957	1.19244	0.291941	4.08454	4.41647e-05	0.000240534	NAD3	NADH dehydrogenase 3
AT2G24550	1256.45	1.19364	0.116302	10.2633	1.03119e-24	6.14503e-23	NA	major centromere autoantigen B-like protein
AT5G24160	1310.76	1.19454	0.123857	9.64444	5.18961e-22	2.47281e-20	SQE6	squalene monooxygenase 6
AT5G37490	14.3153	1.19567	0.418533	2.85681	0.0042792	0.0137793	NA	ARM repeat superfamily protein
AT4G36670	4391.52	1.19639	0.213385	5.6067	2.06217e-08	2.17437e-07	PMT6	Major facilitator superfamily protein
AT2G07751	37.1297	1.19671	0.283411	4.22253	2.41572e-05	0.000139583	NA	NADH:ubiquinone/plastoquinone oxidoreductase chain 3 protein
AT1G46264	55.9911	1.19692	0.216407	5.53088	3.18627e-08	3.24454e-07	HSFB4	heat shock transcription factor B4
AT5G51550	2617.14	1.19742	0.0816464	14.6659	1.06584e-48	2.98146e-46	EXL3	EXORDIUM like 3
AT1G80160	1055.55	1.19852	0.280799	4.26823	1.97026e-05	0.000116217	GLYI7	Lactoylglutathione lyase / glyoxalase I family protein
AT5G47330	1022.4	1.19923	0.265505	4.5168	6.27823e-06	4.10215e-05	NA	alpha/beta-Hydrolases superfamily protein
AT1G13700	873.252	1.20011	0.0976981	12.2838	1.10627e-34	1.34203e-32	PGL1	6-phosphogluconolactonase 1
AT1G05340	2715.33	1.20044	0.232147	5.17104	2.32796e-07	2.02384e-06	NA	cysteine-rich TM module stress tolerance protein
AT2G37820	6.71603	1.20153	0.469696	2.55809	0.0105249	0.0295838	NA	Cysteine/Histidine-rich C1 domain family protein
AT4G10910	392.189	1.20208	0.227677	5.27976	1.29351e-07	1.17388e-06	NA	hypothetical protein
AT5G57010	50.051	1.20306	0.42692	2.818	0.00483232	0.0152628	NA	calmodulin-binding family protein
ATCG01190	7.06049	1.2039	0.445361	2.70319	0.00686775	0.0206467	NA	NA
AT1G03850	373.161	1.20395	0.304059	3.9596	7.50763e-05	0.000388316	GRXS13	Glutaredoxin family protein
AT3G15518	162.351	1.20418	0.248851	4.83895	1.30524e-06	9.86484e-06	NA	hypothetical protein
AT1G79130	17.2369	1.20485	0.41233	2.92205	0.00347739	0.0114996	NA	SAUR-like auxin-responsive protein family
AT1G08315	403.088	1.20564	0.270814	4.45191	8.51093e-06	5.40778e-05	NA	ARM repeat superfamily protein
AT5G34800	41.5032	1.206	0.21736	5.54841	2.88282e-08	2.95707e-07	NA	NA
AT2G44790	2134.55	1.20602	0.199897	6.03319	1.60749e-09	1.99589e-08	UCC2	uclacyanin 2
AT2G21640	24.647	1.20667	0.302174	3.9933	6.51605e-05	0.000341938	NA	marker for oxidative stress response protein
AT4G04745	53.7467	1.20742	0.210559	5.73437	9.78754e-09	1.08696e-07	NA	hypothetical protein
AT3G48340	65.9804	1.20804	0.341943	3.53287	0.000411071	0.00178001	CEP2	Cysteine proteinases superfamily protein
AT3G05150	162.695	1.20904	0.182034	6.64183	3.09803e-11	4.98051e-10	NA	Major facilitator superfamily protein
AT1G77450	2192.72	1.20974	0.183412	6.59575	4.23103e-11	6.6185e-10	NAC032	NAC domain containing protein 32
ATCG00520	77.6679	1.2101	0.411227	2.94266	0.00325407	0.0108714	YCF4	unfolded protein binding protein
AT3G22600	2523.56	1.21022	0.332887	3.63552	0.000277421	0.00125452	NA	Bifunctional inhibitor/lipid-transfer protein/seed storage 2S albumin superfamily protein
AT5G12110	573.235	1.21041	0.185547	6.52349	6.86919e-11	1.03965e-09	NA	elongation factor 1-beta 1
AT5G36925	241.168	1.21151	0.246537	4.91411	8.91862e-07	6.955e-06	NA	hypothetical protein
AT3G06850	2027.57	1.21258	0.162327	7.46999	8.01994e-14	1.72727e-12	BCE2	2-oxoacid dehydrogenases acyltransferase family protein
AT5G49690	630.453	1.21331	0.343302	3.53425	0.000408939	0.00177304	NA	UDP-Glycosyltransferase superfamily protein
AT1G06570	6104	1.21421	0.169716	7.15436	8.40626e-13	1.62501e-11	PDS1	4-hydroxyphenylpyruvate dioxygenase
AT5G41761	35.0068	1.21442	0.225463	5.38631	7.19201e-08	6.81564e-07	NA	hypothetical protein
AT1G56660	1255.99	1.21541	0.171094	7.10377	1.21397e-12	2.29996e-11	NA	MAEBL domain protein
AT3G09270	222.015	1.21739	0.24144	5.0422	4.60221e-07	3.77204e-06	GSTU8	glutathione S-transferase TAU 8
AT5G44980	33.9944	1.21767	0.305597	3.98457	6.76021e-05	0.000353114	NA	F-box/RNI-like/FBD-like domains-containing protein
AT3G06355	1256.35	1.22003	0.127768	9.54877	1.31243e-21	6.0476e-20	NA	NA
AT4G16620	24.5318	1.22095	0.40119	3.04332	0.00233986	0.00817035	UMAMIT8	nodulin MtN21 /EamA-like transporter family protein
AT1G09080	66.9046	1.22123	0.339425	3.59794	0.000320753	0.00143087	BIP3	Heat shock protein 70 (Hsp 70) family protein
AT2G29490	128.791	1.22228	0.248648	4.91572	8.84563e-07	6.90034e-06	GSTU1	glutathione S-transferase TAU 1
AT2G33710	88.4506	1.22305	0.269556	4.53728	5.69831e-06	3.74796e-05	NA	Integrase-type DNA-binding superfamily protein
AT3G11591	14.2361	1.22384	0.453819	2.69676	0.00700185	0.0209652	NA	bric-a-brac protein
AT5G57790	328.32	1.22452	0.161032	7.6042	2.86677e-14	6.49791e-13	NA	hypothetical protein
AT1G30190	29.8649	1.22472	0.439932	2.78388	0.00537123	0.0166987	NA	cotton fiber protein
AT4G37430	108.8	1.22671	0.437902	2.80133	0.00508921	0.015945	CYP91A2	cytochrome P450 family 91 subfamily A polypeptide 2
AT3G18610	259.29	1.229	0.115745	10.6182	2.45209e-26	1.70977e-24	NUC-L2	nucleolin like 2
AT1G21010	608.648	1.23045	0.143802	8.55653	1.16312e-17	3.7022e-16	NA	poly polymerase
AT5G44585	1422.08	1.23073	0.272266	4.52034	6.17411e-06	4.03968e-05	NA	hypothetical protein
AT3G13065	150.942	1.23116	0.165157	7.45451	9.02014e-14	1.92697e-12	SRF4	STRUBBELIG-receptor family 4
AT1G73810	57.5925	1.23229	0.400314	3.0783	0.00208183	0.00739464	NA	Core-2/I-branching beta-16-N-acetylglucosaminyltransferase family protein
AT1G19020	370.491	1.23259	0.272885	4.51688	6.27585e-06	4.10173e-05	NA	CDP-diacylglycerol-glycerol-3-phosphate 3-phosphatidyltransferase
AT1G51913	51.0945	1.23272	0.321667	3.8323	0.000126952	0.000622998	NA	transmembrane protein
AT2G37290	33.1244	1.23307	0.33869	3.64071	0.000271889	0.00123278	NA	Ypt/Rab-GAP domain of gyp1p superfamily protein
AT3G26230	465.388	1.2356	0.288172	4.2877	1.8053e-05	0.000107392	CYP71B24	cytochrome P450 family 71 subfamily B polypeptide 24
AT2G45750	38.0276	1.23569	0.301515	4.09828	4.16235e-05	0.000227722	NA	S-adenosyl-L-methionine-dependent methyltransferases superfamily protein
AT2G18620	14.9595	1.23578	0.39221	3.1508	0.00162823	0.00597998	NA	Terpenoid synthases superfamily protein
AT4G19700	356.106	1.23668	0.201051	6.15106	7.69647e-10	1.00273e-08	RING	SBP (S-ribonuclease binding protein) family protein
AT1G02816	1617.95	1.23767	0.10237	12.0901	1.19114e-33	1.34226e-31	NA	pectinesterase (Protein of unknown function DUF538)
AT1G14240	26.9289	1.23785	0.371618	3.33099	0.000865382	0.00342081	NA	GDA1/CD39 nucleoside phosphatase family protein
AT5G21280	350.951	1.23885	0.0986081	12.5634	3.35777e-36	4.2694e-34	NA	hydroxyproline-rich glycoprotein family protein
AT2G32150	8092.35	1.23898	0.0916515	13.5184	1.21739e-41	2.26139e-39	NA	Haloacid dehalogenase-like hydrolase (HAD) superfamily protein
AT1G68570	371.083	1.23991	0.15573	7.9619	1.6942e-15	4.3929e-14	NA	Major facilitator superfamily protein
AT5G04770	435.326	1.24027	0.145069	8.54957	1.23552e-17	3.92739e-16	CAT6	cationic amino acid transporter 6
AT3G49790	3152.57	1.24141	0.122885	10.1022	5.40315e-24	3.05156e-22	NA	Carbohydrate-binding protein
AT1G64500	757.195	1.24321	0.145902	8.52083	1.58419e-17	4.96931e-16	NA	Glutaredoxin family protein
AT3G58270	91.8105	1.24339	0.171166	7.26421	3.75214e-13	7.61681e-12	NA	phospholipase-like protein (PEARLI 4) with TRAF-like domain protein
AT4G30270	10044.8	1.24506	0.137454	9.05802	1.32841e-19	5.08623e-18	XTH24	xyloglucan endotransglucosylase/hydrolase 24
AT3G13672	427.514	1.24521	0.245256	5.07717	3.8309e-07	3.19717e-06	NA	TRAF-like superfamily protein
AT5G14450	490.915	1.24704	0.103031	12.1036	1.01131e-33	1.14504e-31	NA	GDSL-like Lipase/Acylhydrolase superfamily protein
AT1G34317	16.9835	1.24723	0.328249	3.79966	0.000144894	0.000702662	NA	hypothetical protein
AT1G24140	79.8725	1.24748	0.297897	4.18762	2.81893e-05	0.000160387	NA	Matrixin family protein
AT3G13438	220.282	1.24756	0.379689	3.28575	0.00101711	0.00393754	NA	NA
AT1G13420	15.2448	1.24854	0.437099	2.85642	0.00428453	0.0137909	ST4B	sulfotransferase 4B
AT3G22100	38.5041	1.24854	0.48958	2.55023	0.0107653	0.0301338	NA	basic helix-loop-helix (bHLH) DNA-binding superfamily protein
AT5G57785	693.978	1.24969	0.141188	8.85124	8.65488e-19	3.0992e-17	NA	hypothetical protein
AT5G16370	6361.79	1.25213	0.134685	9.29669	1.44882e-20	6.11875e-19	AAE5	acyl activating enzyme 5
AT2G46670	192.174	1.25271	0.157327	7.96248	1.68619e-15	4.3817e-14	NA	CCT motif family protein
AT1G05023	46.9023	1.25344	0.218534	5.73569	9.71143e-09	1.07952e-07	NA	NA
AT4G10580	9.51061	1.25415	0.522852	2.39867	0.0164547	0.0431292	NA	NA
AT4G12480	5725.88	1.25478	0.358116	3.50383	0.000458625	0.00195215	EARLI1	Bifunctional inhibitor/lipid-transfer protein/seed storage 2S albumin superfamily protein
AT5G05410	2093.29	1.25606	0.133154	9.43316	3.97902e-21	1.7651e-19	DREB2A	DRE-binding protein 2A
AT2G47730	11618.7	1.25669	0.184868	6.7978	1.06231e-11	1.81715e-10	GSTF8	glutathione S-transferase phi 8
AT2G44380	750.203	1.25914	0.237537	5.3008	1.15297e-07	1.05764e-06	NA	Cysteine/Histidine-rich C1 domain family protein
AT5G64510	349.301	1.26107	0.16665	7.5672	3.81365e-14	8.53833e-13	TIN1	tunicamycin induced protein
AT1G21360	379.487	1.26217	0.194146	6.50117	7.96997e-11	1.19259e-09	GLTP2	glycolipid transfer protein 2
AT2G47360	13.7959	1.26312	0.381312	3.31255	0.000924492	0.00362454	NA	transmembrane protein
AT2G22860	124.167	1.26336	0.384207	3.28824	0.00100816	0.00390918	PSK2	phytosulfokine 2 precursor
AT5G12330	69.1344	1.26349	0.177267	7.12762	1.02122e-12	1.96453e-11	LRP1	Lateral root primordium (LRP) protein-like protein
AT4G20830	5462.43	1.26564	0.156976	8.06264	7.4667e-16	2.02435e-14	NA	FAD-binding Berberine family protein
AT1G56250	35.1644	1.26574	0.489994	2.58318	0.00978945	0.0278292	PP2-B14	phloem protein 2-B14
AT1G54100	18013.5	1.26588	0.166354	7.6096	2.74953e-14	6.23813e-13	ALDH7B4	aldehyde dehydrogenase 7B4
AT3G03170	551.598	1.26889	0.175065	7.24812	4.22592e-13	8.48647e-12	NA	hypothetical protein
AT2G01023	5.09296	1.26928	0.495637	2.5609	0.0104401	0.0293839	NA	hypothetical protein
AT5G06800	177.163	1.27275	0.195978	6.49436	8.33865e-11	1.2454e-09	NA	myb-like HTH transcriptional regulator family protein
AT4G28790	18.0848	1.27303	0.345729	3.68215	0.000231278	0.00106841	NA	basic helix-loop-helix (bHLH) DNA-binding superfamily protein
ATMG00980	90.7464	1.27305	0.196854	6.46699	9.99717e-11	1.47367e-09	RPSL2	Ribosomal protein S12/S23 family protein
AT1G72680	970.238	1.27457	0.148143	8.60367	7.72101e-18	2.52174e-16	CAD1	cinnamyl-alcohol dehydrogenase
AT4G06265	15.8826	1.27457	0.424022	3.00591	0.00264789	0.00910864	NA	NA
AT2G04375	18.2577	1.2748	0.380646	3.34905	0.000810893	0.00323663	NA	NA
AT1G68440	4099.87	1.27571	0.104259	12.236	1.99637e-34	2.37338e-32	NA	transmembrane protein
AT4G31730	82.7947	1.27824	0.200203	6.38471	1.71722e-10	2.442e-09	GDU1	glutamine dumper 1
AT1G02360	508.03	1.28009	0.241884	5.29218	1.20867e-07	1.10363e-06	NA	Chitinase family protein
AT4G01250	992.947	1.28141	0.208196	6.1548	7.51719e-10	9.80989e-09	WRKY22	WRKY family transcription factor
AT2G19590	60.7497	1.28232	0.164428	7.79872	6.25391e-15	1.522e-13	ACO1	ACC oxidase 1
AT1G65610	138.294	1.28262	0.229316	5.59323	2.22878e-08	2.33762e-07	KOR2	Six-hairpin glycosidases superfamily protein
AT3G47380	146.492	1.28266	0.269505	4.75932	1.94248e-06	1.41459e-05	NA	Plant invertase/pectin methylesterase inhibitor superfamily protein
AT5G20960	2568.95	1.28319	0.117664	10.9055	1.08442e-27	8.42621e-26	AO1	aldehyde oxidase 1
AT1G19540	627.81	1.28379	0.257053	4.99427	5.90588e-07	4.74887e-06	NA	NmrA-like negative transcriptional regulator family protein
AT5G52740	8.71082	1.28388	0.409009	3.13901	0.00169522	0.00619539	NA	Copper transport protein family
AT4G09770	34.8043	1.28504	0.308651	4.1634	3.13549e-05	0.000176414	NA	TRAF-like family protein
AT1G79780	13.7041	1.28635	0.350924	3.66561	0.000246746	0.00113173	NA	Uncharacterized protein family (UPF0497)
AT5G50240	166.855	1.28671	0.173523	7.4152	1.21445e-13	2.55539e-12	PIMT2	protein-l-isoaspartate methyltransferase 2
AT2G43620	10221.4	1.28676	0.184165	6.98697	2.80879e-12	5.10976e-11	NA	Chitinase family protein
AT3G50970	11445	1.28691	0.212167	6.06555	1.31501e-09	1.65108e-08	LTI30	dehydrin family protein
AT4G28140	34.8956	1.2872	0.472688	2.72314	0.00646641	0.0196197	NA	Integrase-type DNA-binding superfamily protein
AT3G52460	23.3634	1.28769	0.300957	4.27865	1.88033e-05	0.000111271	NA	hydroxyproline-rich glycoprotein family protein
AT4G25707	52.9348	1.28844	0.219197	5.87801	4.15231e-09	4.82313e-08	NA	splicing factor 3A subunit
AT5G51390	208.406	1.28885	0.168521	7.64802	2.04092e-14	4.69767e-13	NA	hypothetical protein
AT1G79360	112.297	1.28899	0.276377	4.66389	3.10285e-06	2.16353e-05	OCT2	organic cation/carnitine transporter 2
AT4G15610	6745.7	1.29104	0.250235	5.1593	2.4787e-07	2.14391e-06	NA	Uncharacterized protein family (UPF0497)
AT2G16570	103.654	1.29142	0.13862	9.31622	1.20556e-20	5.13701e-19	ASE1	GLN phosphoribosyl pyrophosphate amidotransferase 1
AT5G52250	609.85	1.29195	0.177378	7.2836	3.25032e-13	6.63942e-12	RUP1	Transducin/WD40 repeat-like superfamily protein
AT5G39660	248.611	1.29542	0.139861	9.26221	2.00243e-20	8.35615e-19	CDF2	cycling DOF factor 2
AT4G23220	528.088	1.29614	0.17143	7.56076	4.00717e-14	8.93795e-13	CRK14	cysteine-rich RECEPTOR-like kinase
AT2G47140	76.7454	1.29652	0.219425	5.90874	3.44745e-09	4.0499e-08	SDR5	NAD(P)-binding Rossmann-fold superfamily protein
AT3G22560	10.5046	1.29846	0.454441	2.85726	0.0042732	0.0137619	NA	Acyl-CoA N-acyltransferases (NAT) superfamily protein
AT5G28145	25.9065	1.29864	0.304835	4.26016	2.04281e-05	0.000120106	NA	NA
AT5G61820	11480.4	1.3003	0.12853	10.1167	4.65712e-24	2.64278e-22	NA	stress up-regulated Nod 19 protein
AT1G24260	16.6791	1.30077	0.547123	2.37747	0.0174321	0.0451802	2003-09-01	K-box region and MADS-box transcription factor family protein
AT1G04180	178.004	1.30087	0.480654	2.70645	0.00680072	0.0204684	YUC9	YUCCA 9
AT1G35140	451.697	1.30109	0.279514	4.65483	3.2425e-06	2.25364e-05	PHI-1	Phosphate-responsive 1 family protein
AT3G24780	20.234	1.30196	0.383769	3.39258	0.000692387	0.00281225	NA	Uncharacterized conserved protein UCP015417 vWA
AT1G75900	1529.72	1.30206	0.111191	11.7101	1.13132e-31	1.17464e-29	NA	GDSL-like Lipase/Acylhydrolase superfamily protein
AT4G26288	325.164	1.30279	0.2911	4.4754	7.62679e-06	4.89849e-05	NA	hypothetical protein
AT2G27389	121.35	1.30551	0.329503	3.96205	7.43086e-05	0.000384528	NA	hypothetical protein
AT5G67520	71.9846	1.3065	0.196982	6.63259	3.29857e-11	5.26024e-10	APK4	adenosine-5'-phosphosulfate (APS) kinase 4
AT2G34340	51.4789	1.30804	0.202552	6.4578	1.06235e-10	1.55875e-09	NA	senescence regulator (Protein of unknown function DUF584)
AT3G10450	405.554	1.30818	0.152671	8.56858	1.04766e-17	3.36198e-16	SCPL7	serine carboxypeptidase-like 7
AT1G14860	555.417	1.3096	0.186655	7.01615	2.28058e-12	4.19052e-11	NUDT18	nudix hydrolase homolog 18
AT2G28400	1031.33	1.31133	0.188312	6.96359	3.3172e-12	6.00709e-11	NA	senescence regulator (Protein of unknown function DUF584)
AT4G26200	756.971	1.31232	0.279844	4.68945	2.73934e-06	1.93002e-05	ACS7	1-amino-cyclopropane-1-carboxylate synthase 7
AT2G17880	1963.25	1.31278	0.1403	9.35699	8.20408e-21	3.55964e-19	NA	Chaperone DnaJ-domain superfamily protein
AT4G23610	17.9386	1.31301	0.430967	3.04666	0.00231403	0.00809365	NA	Late embryogenesis abundant (LEA) hydroxyproline-rich glycoprotein family
AT3G53350	120.604	1.31323	0.230083	5.70762	1.14566e-08	1.26288e-07	RIP3	ROP interactive partner 4
AT3G09940	80.5302	1.31356	0.47349	2.77421	0.00553366	0.0171298	MDHAR	monodehydroascorbate reductase
AT5G57510	27.9996	1.316	0.38056	3.45806	0.000544088	0.002274	NA	cotton fiber protein
AT2G39350	2087.91	1.31712	0.182292	7.22537	4.99746e-13	9.96015e-12	ABCG1	ABC-2 type transporter family protein
AT2G07675	83.0522	1.31856	0.195257	6.75294	1.44882e-11	2.43109e-10	NA	Ribosomal protein S12/S23 family protein
AT1G10070	4518.47	1.31956	0.381631	3.45769	0.000544825	0.00227668	BCAT-2	branched-chain amino acid transaminase 2
AT2G47270	133.847	1.32426	0.42368	3.12561	0.00177437	0.00644209	UPB1	transcription factor UPBEAT protein
AT1G20350	20.2136	1.32509	0.351793	3.76666	0.000165444	0.000792616	TIM17-1	translocase inner membrane subunit 17-1
AT5G56370	109.13	1.32519	0.137606	9.63032	5.95416e-22	2.82016e-20	NA	F-box/RNI-like/FBD-like domains-containing protein
AT2G46740	173.412	1.32532	0.24733	5.35849	8.39182e-08	7.8742e-07	GulLO5	D-arabinono-14-lactone oxidase family protein
AT1G69260	3733.49	1.32548	0.155942	8.49984	1.89854e-17	5.90858e-16	AFP1	ABI five binding protein
AT1G04733	120.343	1.32589	0.230866	5.74313	9.29436e-09	1.03655e-07	NA	NA
AT5G41590	49.5898	1.32683	0.286706	4.62784	3.69507e-06	2.53778e-05	NA	LURP-one-like protein (DUF567)
AT3G18320	398.681	1.32689	0.118128	11.2327	2.81871e-29	2.49146e-27	NA	F-box and associated interaction domains-containing protein
AT1G17960	124.329	1.32698	0.143752	9.23103	2.68032e-20	1.09314e-18	NA	Threonyl-tRNA synthetase
AT2G45220	2789.69	1.32705	0.319029	4.15964	3.18754e-05	0.000179173	NA	Plant invertase/pectin methylesterase inhibitor superfamily
AT1G32170	1256.92	1.32755	0.166814	7.95825	1.74487e-15	4.50897e-14	XTH30	xyloglucan endotransglucosylase/hydrolase 30
AT3G48020	175.636	1.33062	0.297957	4.46582	7.97629e-06	5.09681e-05	NA	hypothetical protein
AT1G73120	512.729	1.33106	0.242455	5.48992	4.02107e-08	4.01549e-07	NA	F-box/RNI superfamily protein
AT3G02550	737.498	1.33112	0.122338	10.8807	1.42428e-27	1.09242e-25	LBD41	LOB domain-containing protein 41
AT2G47010	161.594	1.33117	0.162423	8.19572	2.49104e-16	7.02604e-15	NA	calcium/calcium/calmodulin-dependent Serine/Threonine-kinase
AT4G20730	35.9228	1.3319	0.306649	4.34339	1.40298e-05	8.52074e-05	NA	NA
AT5G57550	288.482	1.3319	0.24584	5.41777	6.03468e-08	5.79509e-07	XTH25	xyloglucan endotransglucosylase/hydrolase 25
AT3G22961	23.8937	1.33224	0.424921	3.13527	0.00171695	0.00626134	NA	Paired amphipathic helix (PAH2) superfamily protein
AT1G36640	23.3805	1.33269	0.345457	3.85775	0.000114435	0.000567329	NA	transmembrane protein
AT2G07693	6.19725	1.33312	0.528235	2.52373	0.0116116	0.0321295	NA	NA
AT2G36210	44.7151	1.33352	0.310375	4.29649	1.73522e-05	0.000103404	NA	SAUR-like auxin-responsive protein family
AT1G21400	8535.69	1.33427	0.297777	4.48077	7.43742e-06	4.7898e-05	NA	Thiamin diphosphate-binding fold (THDP-binding) superfamily protein
AT5G62520	56.1299	1.33649	0.399199	3.34792	0.000814203	0.00324688	SRO5	similar to RCD one 5
AT1G80820	276.096	1.3367	0.212073	6.303	2.91944e-10	4.03813e-09	CCR2	cinnamoyl coa reductase
AT5G57390	255.821	1.33682	0.107358	12.452	1.36363e-35	1.71551e-33	AIL5	AINTEGUMENTA-like 5
AT3G19660	165.067	1.33689	0.243316	5.49448	3.9187e-08	3.92151e-07	NA	hypothetical protein
AT5G02020	1983.78	1.33724	0.255429	5.23527	1.64742e-07	1.47147e-06	SIS	E3 ubiquitin-protein ligase RLIM-like protein
AT4G15550	844.006	1.33747	0.212669	6.28898	3.19559e-10	4.39454e-09	IAGLU	indole-3-acetate beta-D-glucosyltransferase
AT2G18700	11239.9	1.33815	0.162634	8.22798	1.90395e-16	5.46082e-15	TPS11	trehalose phosphatase/synthase 11
AT4G21320	337.209	1.33818	0.16677	8.02414	1.02239e-15	2.7222e-14	HSA32	Aldolase-type TIM barrel family protein
AT2G15480	646.17	1.3382	0.260662	5.13386	2.83857e-07	2.42867e-06	UGT73B5	UDP-glucosyl transferase 73B5
AT5G45990	8.92741	1.3395	0.573094	2.33731	0.0194232	0.049446	NA	crooked neck protein putative / cell cycle protein
AT1G03230	831.854	1.34262	0.105905	12.6775	7.8783e-37	1.02924e-34	NA	Eukaryotic aspartyl protease family protein
AT2G36690	1017.02	1.34437	0.224783	5.98076	2.22097e-09	2.69429e-08	NA	2-oxoglutarate (2OG) and Fe(II)-dependent oxygenase superfamily protein
AT2G28630	2816.74	1.34597	0.448087	3.00382	0.00266611	0.00915279	KCS12	3-ketoacyl-CoA synthase 12
AT1G58889	73.4365	1.34789	0.205193	6.56889	5.06908e-11	7.83664e-10	NA	NA
AT1G76560	513.853	1.3485	0.18021	7.48294	7.26775e-14	1.57669e-12	CP12-3	CP12 domain-containing protein 3
AT2G05540	31173.4	1.34937	0.10381	12.9984	1.24925e-38	1.81118e-36	NA	Glycine-rich protein family
AT3G45800	4.44034	1.35157	0.565474	2.39015	0.0168414	0.0439289	NA	Plant protein 1589 of unknown function
AT1G10220	12.9286	1.35208	0.464891	2.90838	0.0036331	0.0119497	NA	ZCF37
AT1G73620	38.0128	1.35324	0.370285	3.65458	0.000257599	0.00117471	NA	Pathogenesis-related thaumatin superfamily protein
AT1G32928	248.753	1.35354	0.191174	7.08013	1.44019e-12	2.70486e-11	NA	Avr9/Cf-9 rapidly elicited protein
AT1G24540	8.24219	1.35694	0.447988	3.02897	0.00245392	0.00850166	CYP86C1	cytochrome P450 family 86 subfamily C polypeptide 1
AT3G14990	6884.92	1.35974	0.221639	6.13492	8.52045e-10	1.09924e-08	DJ1A	Class I glutamine amidotransferase-like superfamily protein
AT1G62510	14162.3	1.36085	0.103267	13.178	1.17511e-39	1.82603e-37	NA	Bifunctional inhibitor/lipid-transfer protein/seed storage 2S albumin superfamily protein
AT5G40010	22.5505	1.36181	0.541381	2.51544	0.0118885	0.0327775	AATP1	AAA-ATPase 1
AT1G78860	69.0037	1.36255	0.204925	6.649	2.95086e-11	4.76972e-10	NA	D-mannose binding lectin protein with Apple-like carbohydrate-binding domain-containing protein
AT4G31877	18.4408	1.36257	0.434274	3.13758	0.00170347	0.00621981	NA	NA
AT2G34610	118.115	1.36301	0.447295	3.04724	0.00230955	0.00808274	NA	cotton fiber protein
AT3G13435	29.4825	1.36373	0.309451	4.40694	1.04842e-05	6.53257e-05	NA	transmembrane protein
AT1G13530	198.503	1.36483	0.286681	4.76081	1.92813e-06	1.40543e-05	NA	hypothetical protein (DUF1262)
AT2G28110	704.809	1.36788	0.213801	6.39793	1.57496e-10	2.25048e-09	FRA8	Exostosin family protein
AT5G61890	186.484	1.36795	0.282346	4.84493	1.26655e-06	9.59984e-06	NA	Integrase-type DNA-binding superfamily protein
AT3G61060	6695.46	1.3693	0.123391	11.0973	1.29303e-28	1.09411e-26	PP2-A13	phloem protein 2-A13
AT5G18065	74.6232	1.36988	0.204053	6.71337	1.9018e-11	3.14022e-10	NA	target of trans acting-siR480/255 protein
AT1G76410	354.481	1.37097	0.211214	6.49089	8.53288e-11	1.27199e-09	ATL8	RING/U-box superfamily protein
AT1G02930	8430.02	1.37121	0.266929	5.13699	2.79179e-07	2.39122e-06	GSTF6	glutathione S-transferase 6
AT2G05380	17688.4	1.37354	0.502058	2.73583	0.00622233	0.0189609	GRP3S	glycine-rich protein 3 short isoform
AT1G61860	13.5851	1.3771	0.370323	3.71865	0.000200294	0.000940253	NA	Protein kinase superfamily protein
AT1G03090	6873.85	1.37759	0.222322	6.19637	5.77805e-10	7.63248e-09	MCCA	methylcrotonyl-CoA carboxylase alpha chain
AT2G40180	25.3518	1.37814	0.534268	2.5795	0.00989437	0.0280571	PP2C5	phosphatase 2C5
AT4G40070	336.476	1.37867	0.161065	8.55972	1.13143e-17	3.60617e-16	NA	RING/U-box superfamily protein
AT1G26800	1531.2	1.37933	0.102747	13.4245	4.34445e-41	7.53999e-39	NA	RING/U-box superfamily protein
AT2G35950	45.2955	1.38117	0.30653	4.50583	6.61145e-06	4.29975e-05	EDA12	embryo sac development arrest 12
AT4G22020	15.6218	1.38356	0.397831	3.47775	0.000505648	0.0021283	NA	NA
AT3G02240	103.291	1.38607	0.360834	3.84131	0.00012238	0.000602824	RGF7	root meristem growth factor-like protein
AT5G50660	22.1974	1.38686	0.403203	3.4396	0.000582574	0.00241743	NA	transmembrane protein putative (DUF 3339)
AT5G50560	22.7929	1.38814	0.364872	3.80446	0.000142112	0.000690435	NA	transmembrane protein putative (DUF 3339)
AT2G24100	410.844	1.38861	0.156687	8.86234	7.83549e-19	2.83399e-17	ASG1	ATP-dependent DNA helicase
AT4G28270	1038.69	1.38997	0.14353	9.68415	3.52117e-22	1.71212e-20	RMA2	RING membrane-anchor 2
AT4G33070	42.5287	1.39085	0.331153	4.20001	2.66898e-05	0.000152634	NA	Thiamine pyrophosphate dependent pyruvate decarboxylase family protein
AT3G07675	6.29776	1.39091	0.59009	2.35711	0.0184176	0.0472604	NA	NA
AT5G43570	341.606	1.39144	0.317702	4.37971	1.18836e-05	7.30689e-05	NA	Serine protease inhibitor potato inhibitor I-type family protein
AT5G44574	112.262	1.39233	0.180284	7.72296	1.13659e-14	2.67572e-13	NA	transmembrane protein
AT5G06845	43.8295	1.39422	0.278778	5.00117	5.6984e-07	4.59603e-06	NA	NA
AT1G02610	449.418	1.39629	0.168819	8.27094	1.32904e-16	3.86315e-15	NA	RING/FYVE/PHD zinc finger superfamily protein
AT1G79680	93.7176	1.39697	0.431164	3.24	0.00119531	0.00454587	WAKL10	WALL ASSOCIATED KINASE (WAK)-LIKE 10
AT5G56870	6051.23	1.39848	0.251498	5.5606	2.68849e-08	2.78052e-07	BGAL4	beta-galactosidase 4
AT5G15850	870.139	1.39876	0.120486	11.6093	3.69526e-31	3.77091e-29	COL1	CONSTANS-like 1
AT2G16140	9.28621	1.39949	0.49713	2.81515	0.0048755	0.0153828	NA	NA
AT3G32925	32.8829	1.39969	0.454462	3.07987	0.0020709	0.00736241	NA	NA
AT5G49080	9.78632	1.40021	0.548796	2.55142	0.0107285	0.0300497	NA	NA
AT3G28210	141.459	1.4004	0.361815	3.87048	0.000108622	0.00054213	PMZ	zinc finger (AN1-like) family protein
AT5G59820	482.125	1.40121	0.247305	5.66593	1.46233e-08	1.58482e-07	RHL41	C2H2-type zinc finger family protein
AT5G03615	96.3869	1.40127	0.270542	5.17951	2.22472e-07	1.93763e-06	NA	NA
AT1G03070	65.7262	1.40149	0.376814	3.71932	0.000199757	0.000938105	NA	Bax inhibitor-1 family protein
AT2G35310	61.9934	1.40277	0.180725	7.76191	8.36591e-15	2.0052e-13	NA	Transcriptional factor B3 family protein
AT1G13520	174.199	1.40321	0.388538	3.61152	0.000304413	0.00136489	NA	hypothetical protein (DUF1262)
AT1G21550	214.065	1.40326	0.187931	7.46688	8.2118e-14	1.76539e-12	NA	Calcium-binding EF-hand family protein
AT4G22460	8.84238	1.40338	0.445121	3.15281	0.00161706	0.0059408	NA	Bifunctional inhibitor/lipid-transfer protein/seed storage 2S albumin superfamily protein
AT1G74670	1403.48	1.40478	0.177083	7.93287	2.14131e-15	5.48051e-14	GASA6	Gibberellin-regulated family protein
AT5G25830	137.888	1.40495	0.145175	9.67765	3.75238e-22	1.81946e-20	GATA12	GATA transcription factor 12
AT1G26420	784.623	1.40586	0.280988	5.00325	5.63712e-07	4.54815e-06	NA	FAD-binding Berberine family protein
AT5G44568	328.704	1.40772	0.179433	7.84535	4.31751e-15	1.06824e-13	NA	transmembrane protein
AT4G02330	1099.82	1.40797	0.180686	7.7924	6.57503e-15	1.59362e-13	ATPMEPCRB	Plant invertase/pectin methylesterase inhibitor superfamily
AT2G02010	87.8985	1.40845	0.349714	4.02744	5.63871e-05	0.000300071	GAD4	glutamate decarboxylase 4
AT5G05600	1418.2	1.40908	0.393676	3.57928	0.000344547	0.00152642	NA	2-oxoglutarate (2OG) and Fe(II)-dependent oxygenase superfamily protein
AT2G39530	181.721	1.4105	0.326699	4.31744	1.5785e-05	9.47539e-05	NA	Uncharacterized protein family (UPF0497)
AT1G59265	72.8862	1.41454	0.214553	6.59299	4.31054e-11	6.7296e-10	NA	NA
AT5G15960	6849.2	1.41528	0.316285	4.47469	7.65205e-06	4.91207e-05	KIN1	stress-responsive protein (KIN1) / stress-induced protein (KIN1)
AT4G26050	503.631	1.4154	0.173441	8.16069	3.33106e-16	9.27842e-15	PIRL8	plant intracellular ras group-related LRR 8
AT4G28085	94.9252	1.41681	0.450917	3.14207	0.00167758	0.0061366	NA	transmembrane protein
AT1G12780	2585.63	1.41841	0.116733	12.1509	5.67352e-34	6.54851e-32	UGE1	UDP-D-glucose/UDP-D-galactose 4-epimerase 1
AT4G12350	24.4622	1.41883	0.350635	4.04646	5.19976e-05	0.000278708	MYB42	myb domain protein 42
AT1G02650	71.0595	1.41889	0.230879	6.1456	7.96613e-10	1.03503e-08	NA	Tetratricopeptide repeat (TPR)-like superfamily protein
AT1G01720	3450.75	1.41961	0.134483	10.556	4.7633e-26	3.19033e-24	ATAF1	NAC (No Apical Meristem) domain transcriptional regulator superfamily protein
AT2G45420	11.617	1.42024	0.552534	2.57042	0.0101576	0.0286803	LBD18	LOB domain-containing protein 18
AT1G72070	607.831	1.42072	0.206466	6.88114	5.93772e-12	1.04579e-10	NA	Chaperone DnaJ-domain superfamily protein
AT5G19230	2075.99	1.4211	0.232371	6.11565	9.6167e-10	1.23198e-08	NA	Glycoprotein membrane precursor GPI-anchored
AT2G20515	46.9392	1.42117	0.26219	5.42039	5.94686e-08	5.72464e-07	NA	pollen Ole e I family allergen protein
AT2G18980	44.2357	1.42194	0.343225	4.14288	3.42979e-05	0.000190984	NA	Peroxidase superfamily protein
AT1G19380	551.817	1.42258	0.171177	8.3106	9.52176e-17	2.80544e-15	NA	sugar putative (DUF1195)
AT1G03700	35.8489	1.42376	0.416318	3.41989	0.000626464	0.0025735	NA	Uncharacterized protein family (UPF0497)
AT5G10300	573.475	1.42438	0.217187	6.55834	5.44091e-11	8.36796e-10	MES5	methyl esterase 5
AT2G41150	69.8794	1.42768	0.174911	8.16231	3.28666e-16	9.17217e-15	NA	plant/protein
AT1G51820	431.543	1.42789	0.3257	4.38408	1.16477e-05	7.17849e-05	NA	Leucine-rich repeat protein kinase family protein
AT2G36270	1221.26	1.42809	0.231691	6.16376	7.1039e-10	9.29607e-09	ABI5	Basic-leucine zipper (bZIP) transcription factor family protein
AT3G18250	262.975	1.42991	0.275931	5.18212	2.1938e-07	1.91491e-06	NA	Putative membrane lipoprotein
AT1G61740	3715.66	1.43167	0.132652	10.7926	3.72934e-27	2.76238e-25	NA	Sulfite exporter TauE/SafE family protein
AT4G24430	12.1306	1.43219	0.580046	2.46911	0.0135451	0.0366188	NA	Rhamnogalacturonate lyase family protein
AT3G48660	10.7604	1.43296	0.382563	3.74568	0.000179908	0.00085429	NA	transmembrane protein putative (DUF 3339)
AT1G61750	34.9595	1.43384	0.328835	4.36036	1.29847e-05	7.92445e-05	NA	Receptor-like protein kinase-related family protein
AT2G45360	191.348	1.43422	0.221336	6.47981	9.18404e-11	1.3631e-09	NA	ankyrin repeat/KH domain protein (DUF1442)
AT3G22060	3656.52	1.4361	0.209524	6.8541	7.1761e-12	1.25553e-10	NA	Receptor-like protein kinase-related family protein
AT5G59720	48.5415	1.43692	0.213766	6.72191	1.79358e-11	2.97599e-10	HSP18.2	heat shock protein 18.2
AT4G03540	49.4047	1.43746	0.514595	2.79338	0.00521603	0.0162844	NA	Uncharacterized protein family (UPF0497)
AT4G34860	564.924	1.439	0.133441	10.7838	4.10627e-27	3.03214e-25	A/N-InvB	Plant neutral invertase family protein
AT1G21110	402.816	1.439	0.314972	4.56868	4.90814e-06	3.2818e-05	IGMT3	O-methyltransferase family protein
AT5G42510	16.3446	1.43923	0.547001	2.63112	0.00851029	0.024734	NA	Disease resistance-responsive (dirigent-like protein) family protein
AT1G49475	30.6557	1.43929	0.26981	5.33446	9.58297e-08	8.89361e-07	NA	AP2/B3-like transcriptional factor family protein
AT2G18690	2998.04	1.43996	0.340257	4.23198	2.31645e-05	0.000134389	NA	transmembrane protein
AT4G23320	27.0774	1.44037	0.441746	3.26063	0.00111164	0.00425695	CRK24	cysteine-rich RLK (RECEPTOR-like protein kinase) 24
AT1G14200	631.722	1.44056	0.163973	8.78535	1.55884e-18	5.46673e-17	NA	RING/U-box superfamily protein
AT1G51920	26.1495	1.44084	0.399042	3.61076	0.000305306	0.00136838	NA	transmembrane protein
AT3G19663	7.09267	1.44106	0.448982	3.20961	0.00132914	0.0049902	NA	hypothetical protein
AT3G13790	5105.25	1.44174	0.216885	6.64747	2.98164e-11	4.80967e-10	ATBFRUCT1	Glycosyl hydrolases family 32 protein
AT1G60190	6039.87	1.44208	0.157119	9.17826	4.38129e-20	1.75969e-18	PUB19	ARM repeat superfamily protein
AT4G02660	98.6335	1.44379	0.263109	5.48744	4.07804e-08	4.06385e-07	NA	Beige/BEACH and WD40 domain-containing protein
AT3G50560	633.208	1.44416	0.0928749	15.5495	1.60362e-54	5.9577e-52	NA	NAD(P)-binding Rossmann-fold superfamily protein
AT2G04500	17.487	1.4454	0.411725	3.51058	0.000447123	0.00190866	NA	Cysteine/Histidine-rich C1 domain family protein
AT5G54230	265.316	1.44758	0.2357	6.14163	8.16793e-10	1.05721e-08	MYB49	myb domain protein 49
AT5G17460	436.858	1.448	0.561888	2.57703	0.00996534	0.0282347	NA	glutamyl-tRNA (Gln) amidotransferase subunit C
AT4G36925	8.40949	1.4492	0.473004	3.06383	0.00218522	0.00770746	NA	transmembrane protein
AT4G24130	603.519	1.44936	0.168011	8.62659	6.32066e-18	2.07578e-16	NA	DUF538 family protein (Protein of unknown function DUF538)
AT1G02920	6070.78	1.45053	0.33106	4.38146	1.17885e-05	7.25857e-05	GSTF7	glutathione S-transferase 7
AT1G61255	181.962	1.45116	0.198863	7.29728	2.93654e-13	6.02434e-12	NA	hypothetical protein
AT3G15450	44702.2	1.45299	0.127775	11.3714	5.80296e-30	5.47528e-28	NA	aluminum induced protein with YGL and LRDR motifs
AT1G11100	116.947	1.45364	0.220219	6.60087	4.08749e-11	6.42355e-10	NA	SNF2 domain-containing protein / helicase domain-containing protein / zinc finger protein-like protein
AT5G18170	2001.15	1.45456	0.178255	8.15995	3.35171e-16	9.32089e-15	GDH1	glutamate dehydrogenase 1
AT1G74310	1029.47	1.45465	0.204285	7.12068	1.07397e-12	2.05437e-11	HSP101	heat shock protein 101
AT3G02840	48.1224	1.45884	0.404286	3.60844	0.000308043	0.00137987	NA	ARM repeat superfamily protein
AT4G18253	131.224	1.46213	0.238177	6.13882	8.3136e-10	1.07548e-08	NA	receptor Serine/Threonine kinase-like protein
AT1G24095	30.2618	1.46367	0.266714	5.48779	4.07002e-08	4.05756e-07	NA	Putative thiol-disulfide oxidoreductase DCC
AT3G06435	40.0285	1.46461	0.246971	5.93029	3.02403e-09	3.58615e-08	NA	Expressed protein
AT5G45920	68.1291	1.46527	0.211434	6.93013	4.20457e-12	7.51105e-11	NA	SGNH hydrolase-type esterase superfamily protein
AT5G39720	73.3274	1.46549	0.366325	4.00051	6.32055e-05	0.000332633	AIG2L	avirulence induced protein 2 like protein
AT1G15010	156.43	1.46687	0.376831	3.89263	9.91623e-05	0.000500272	NA	mediator of RNA polymerase II transcription subunit
AT2G29420	918.837	1.46706	0.188966	7.76364	8.25248e-15	1.98201e-13	GSTU7	glutathione S-transferase tau 7
AT5G46295	29.7119	1.47023	0.517698	2.83995	0.00451209	0.0144141	NA	transmembrane protein
AT3G45638	22.2317	1.47218	0.475081	3.09879	0.00194312	0.00697171	NA	NA
AT1G49700	33.5871	1.47391	0.294462	5.00542	5.57414e-07	4.50039e-06	NA	Plant protein 1589 of unknown function
AT4G08770	155.898	1.47392	0.312322	4.71924	2.36731e-06	1.68728e-05	Prx37	Peroxidase superfamily protein
AT3G15357	93.0376	1.4746	0.282524	5.21936	1.7954e-07	1.58992e-06	NA	phosphopantothenoylcysteine decarboxylase subunit
AT5G47810	331.482	1.47466	0.162876	9.05393	1.37919e-19	5.26371e-18	PFK2	phosphofructokinase 2
AT3G09910	190.914	1.47476	0.203558	7.24487	4.32843e-13	8.68498e-12	RABC2b	RAB GTPase homolog C2B
AT1G21120	594.759	1.47617	0.331468	4.45343	8.45103e-06	5.37704e-05	IGMT2	O-methyltransferase family protein
AT4G25433	34.9159	1.47821	0.445863	3.3154	0.000915113	0.00359528	NA	peptidoglycan-binding LysM domain-containing protein
AT3G28540	423.579	1.48267	0.190473	7.78415	7.01835e-15	1.69761e-13	NA	P-loop containing nucleoside triphosphate hydrolases superfamily protein
AT4G06835	12.9054	1.4827	0.458414	3.2344	0.00121898	0.00462627	NA	NA
AT4G23680	2308.54	1.48469	0.142705	10.4039	2.38073e-25	1.47798e-23	NA	Polyketide cyclase/dehydrase and lipid transport superfamily protein
AT4G00250	70.0729	1.4862	0.193531	7.67937	1.59873e-14	3.71584e-13	NA	DNA-binding storekeeper protein-related transcriptional regulator
AT2G23620	35.6517	1.4863	0.243089	6.11424	9.70156e-10	1.24219e-08	MES1	methyl esterase 1
AT5G25190	367.689	1.48811	0.193593	7.68678	1.50879e-14	3.51711e-13	ESE3	Integrase-type DNA-binding superfamily protein
AT3G13061	24.5346	1.49123	0.506438	2.94454	0.00323433	0.0108207	NA	NA
AT3G13750	21319	1.49306	0.14271	10.4622	1.28828e-25	8.25644e-24	BGAL1	beta galactosidase 1
AT5G61610	14.8029	1.49372	0.492976	3.03001	0.00244546	0.00847604	NA	Oleosin family protein
AT4G21920	72.1339	1.49592	0.305076	4.90343	9.41772e-07	7.32739e-06	NA	hypothetical protein
AT4G37370	410.931	1.49776	0.257756	5.81078	6.21824e-09	7.07084e-08	CYP81D8	cytochrome P450 family 81 subfamily D polypeptide 8
AT2G24535	7.32339	1.49804	0.59808	2.50475	0.0122539	0.033629	NA	hypothetical protein
AT3G14620	560.736	1.49804	0.205002	7.30745	2.72261e-13	5.59512e-12	CYP72A8	cytochrome P450 family 72 subfamily A polypeptide 8
AT5G25450	145.953	1.49898	0.282517	5.3058	1.1218e-07	1.03184e-06	NA	Cytochrome bd ubiquinol oxidase 14kDa subunit
AT2G04040	227.956	1.49919	0.269467	5.56355	2.64338e-08	2.73744e-07	DTX1	MATE efflux family protein
AT5G02260	139.41	1.49926	0.15051	9.96115	2.25434e-23	1.19646e-21	EXPA9	expansin A9
AT1G26410	325.202	1.50148	0.36407	4.12416	3.72085e-05	0.000205412	NA	FAD-binding Berberine family protein
AT2G33280	18.2278	1.50199	0.548399	2.73887	0.00616516	0.0188124	NA	Major facilitator superfamily protein
AT1G05347	1828.6	1.50469	0.213235	7.05648	1.70769e-12	3.18711e-11	NA	NA
AT5G25140	156.623	1.50492	0.162769	9.24575	2.3359e-20	9.6091e-19	CYP71B13	cytochrome P450 family 71 subfamily B polypeptide 13
AT5G34868	8.44042	1.50766	0.519383	2.90278	0.00369863	0.0121333	NA	NA
AT5G11140	20.0949	1.50965	0.415003	3.63768	0.00027511	0.00124525	NA	phospholipase-like protein (PEARLI 4) family protein
AT2G19800	3098.66	1.51147	0.163369	9.25183	2.20678e-20	9.12531e-19	MIOX2	myo-inositol oxygenase 2
AT1G14540	237.507	1.51656	0.349433	4.34005	1.4245e-05	8.63819e-05	PER4	Peroxidase superfamily protein
AT5G53990	148.778	1.51822	0.386048	3.93272	8.39888e-05	0.00042974	NA	UDP-Glycosyltransferase superfamily protein
AT1G30370	49.5599	1.51906	0.384898	3.94667	7.92467e-05	0.000407846	DLAH	alpha/beta-Hydrolases superfamily protein
AT4G18280	1100.25	1.51961	0.141861	10.712	8.93989e-27	6.40252e-25	NA	glycine-rich cell wall protein-like protein
AT5G49450	3410.81	1.52092	0.158556	9.59232	8.61223e-22	4.02304e-20	bZIP1	basic leucine-zipper 1
AT3G46280	4629.6	1.5212	0.333296	4.56411	5.0162e-06	3.34465e-05	NA	kinase-like protein
AT3G07350	2545.55	1.52226	0.180249	8.4453	3.03265e-17	9.34033e-16	NA	sulfate/thiosulfate import ATP-binding protein putative (DUF506)
AT2G15220	45.8851	1.52387	0.452467	3.36791	0.000757394	0.00304765	NA	Plant basic secretory protein (BSP) family protein
AT5G56540	43.3494	1.52514	0.219693	6.94216	3.86137e-12	6.92396e-11	AGP14	arabinogalactan protein 14
AT4G28390	203.157	1.52715	0.234527	6.51163	7.43409e-11	1.11662e-09	AAC3	ADP/ATP carrier 3
AT3G13437	85.8417	1.52758	0.247347	6.17587	6.5802e-10	8.6632e-09	NA	transmembrane protein
AT4G08290	868.138	1.52827	0.152068	10.0499	9.19272e-24	5.05961e-22	UMAMIT20	nodulin MtN21 /EamA-like transporter family protein
AT3G10930	97.2853	1.5289	0.309794	4.93521	8.00636e-07	6.2869e-06	NA	hypothetical protein
AT4G22680	27.1129	1.53056	0.404418	3.78461	0.000153952	0.000742198	MYB85	myb domain protein 85
AT1G69310	247.849	1.53162	0.155024	9.87989	5.0889e-23	2.64767e-21	WRKY57	WRKY DNA-binding protein 57
AT1G44608	18.6677	1.53387	0.534765	2.86832	0.00412664	0.0133477	NA	hypothetical protein
AT5G64750	171.918	1.53512	0.448328	3.42409	0.000616852	0.00253884	ABR1	Integrase-type DNA-binding superfamily protein
AT1G28010	1089.09	1.53554	0.141094	10.8831	1.38708e-27	1.06734e-25	ABCB14	P-glycoprotein 14
AT4G14746	1442.82	1.53827	0.109381	14.0634	6.37084e-45	1.5148e-42	NA	neurogenic locus notch-like protein
AT4G21680	676.387	1.53898	0.396006	3.88625	0.000101803	0.0005124	NRT1.8	NITRATE TRANSPORTER 1.8
AT1G09297	50.5212	1.54068	0.31702	4.85988	1.17456e-06	8.95967e-06	NA	NA
AT3G16150	77.0277	1.54115	0.301266	5.11557	3.12798e-07	2.65717e-06	ASPGB1	N-terminal nucleophile aminohydrolases (Ntn hydrolases) superfamily protein
AT5G57240	1683.49	1.54255	0.166605	9.25873	2.06871e-20	8.59925e-19	ORP4C	OSBP(oxysterol binding protein)-related protein 4C
AT5G43290	159.009	1.54289	0.232318	6.64129	3.1094e-11	4.99541e-10	WRKY49	WRKY DNA-binding protein 49
AT2G37770	46.7101	1.54892	0.632113	2.45038	0.0142706	0.0382175	ChlAKR	NAD(P)-linked oxidoreductase superfamily protein
AT5G25180	118.877	1.55382	0.514132	3.02222	0.00250927	0.00867066	CYP71B14	cytochrome P450 family 71 subfamily B polypeptide 14
AT3G27400	80.7554	1.55647	0.239151	6.50833	7.59917e-11	1.13925e-09	NA	Pectin lyase-like superfamily protein
AT1G73260	3336.09	1.55699	0.235101	6.62263	3.52856e-11	5.60071e-10	KTI1	kunitz trypsin inhibitor 1
AT5G12030	510.375	1.55934	0.343933	4.53384	5.79196e-06	3.8064e-05	HSP17.6A	heat shock protein 17.6A
AT1G65510	295.043	1.56093	0.298869	5.22279	1.76248e-07	1.56368e-06	NA	transmembrane protein
AT1G35230	68.5174	1.5625	0.343013	4.55522	5.23304e-06	3.47171e-05	AGP5	arabinogalactan protein 5
AT5G46350	137.745	1.56381	0.269088	5.81151	6.19131e-09	7.04357e-08	WRKY8	WRKY DNA-binding protein 8
AT1G30720	4259.66	1.56487	0.214798	7.28534	3.20854e-13	6.5597e-12	NA	FAD-binding Berberine family protein
AT4G21323	57.8973	1.56657	0.264233	5.92875	3.05249e-09	3.6163e-08	NA	Subtilase family protein
AT5G57123	9.78038	1.56773	0.408387	3.83883	0.00012362	0.000608426	NA	hypothetical protein
AT3G55240	648.938	1.57038	0.142322	11.0339	2.62165e-28	2.15692e-26	NA	Plant protein 1589 of unknown function
AT5G06730	10.3318	1.57126	0.669998	2.34517	0.0190184	0.048556	NA	Peroxidase superfamily protein
AT4G12400	1129.6	1.57317	0.193999	8.10915	5.09747e-16	1.39634e-14	Hop3	stress-inducible protein
AT5G42830	204.756	1.57383	0.264354	5.9535	2.62467e-09	3.15186e-08	NA	HXXXD-type acyl-transferase family protein
AT5G23000	20.0889	1.57417	0.501297	3.1402	0.00168832	0.00617302	MYB37	myb domain protein 37
AT4G14780	30.6486	1.57462	0.441735	3.56463	0.000364367	0.00160229	NA	Protein kinase superfamily protein
AT5G44572	2458.43	1.57591	0.206396	7.63536	2.25184e-14	5.15321e-13	NA	transmembrane protein
AT1G76960	80.781	1.57691	0.259967	6.06579	1.31306e-09	1.65014e-08	NA	transmembrane protein
AT1G53470	506.817	1.57787	0.247855	6.36609	1.9391e-10	2.74114e-09	MSL4	mechanosensitive channel of small conductance-like 4
AT5G59590	394.294	1.57832	0.222101	7.10633	1.19165e-12	2.26129e-11	UGT76E2	UDP-glucosyl transferase 76E2
AT5G24280	282.351	1.58044	0.172028	9.18711	4.03528e-20	1.62347e-18	GMI1	gamma-irradiation and mitomycin c induced 1
AT5G21050	7.70572	1.58373	0.551975	2.8692	0.00411508	0.0133176	NA	hyccin
AT5G13220	108.942	1.58691	0.371401	4.27276	1.93072e-05	0.000114139	JAZ10	jasmonate-zim-domain protein 10
AT4G27480	50.6947	1.58979	0.258792	6.14313	8.09118e-10	1.04899e-08	NA	Core-2/I-branching beta-16-N-acetylglucosaminyltransferase family protein
AT4G10695	17.2942	1.58983	0.372099	4.27261	1.93201e-05	0.000114164	NA	CDC68-like protein
AT5G48570	552.883	1.59325	0.157792	10.0972	5.68663e-24	3.19648e-22	NA	FKBP-type peptidyl-prolyl cis-trans isomerase family protein
AT4G34710	14757.2	1.59432	0.118051	13.5053	1.45456e-41	2.68101e-39	ADC2	arginine decarboxylase 2
AT1G56240	81.0439	1.59462	0.398693	3.99962	6.34439e-05	0.000333814	PP2-B13	phloem protein 2-B13
AT3G04300	16.7341	1.5951	0.343541	4.64312	3.43194e-06	2.37558e-05	NA	RmlC-like cupins superfamily protein
AT2G06995	10.7742	1.59525	0.446291	3.57447	0.000350939	0.00155156	NA	NA
AT3G13276	8.73497	1.59527	0.591188	2.69842	0.0069669	0.0208866	NA	hypothetical protein
AT5G20250	31420	1.59548	0.169454	9.41539	4.71325e-21	2.08303e-19	DIN10	Raffinose synthase family protein
AT4G33020	13.9308	1.59556	0.458916	3.47681	0.000507417	0.00213499	ZIP9	ZIP metal ion transporter family
AT3G49780	681.421	1.59598	0.244698	6.52223	6.92679e-11	1.0477e-09	PSK4	phytosulfokine 4 precursor
AT1G76600	881.655	1.59632	0.203014	7.8631	3.7475e-15	9.34009e-14	NA	poly polymerase
AT5G67400	24.5011	1.59819	0.55649	2.87192	0.00407989	0.0132145	RHS19	root hair specific 19
AT3G56110	391.783	1.59828	0.443209	3.60614	0.00031078	0.0013903	PRA1.B1	prenylated RAB acceptor 1.B1
AT4G13180	992.236	1.59883	0.176042	9.08212	1.06476e-19	4.10989e-18	NA	NAD(P)-binding Rossmann-fold superfamily protein
AT3G61390	48.7612	1.59994	0.451428	3.54418	0.000393841	0.0017154	NA	RING/U-box superfamily protein
AT2G43610	241.573	1.60042	0.203143	7.87828	3.31913e-15	8.30727e-14	NA	Chitinase family protein
AT2G43510	753.845	1.60123	0.294751	5.43249	5.5574e-08	5.3868e-07	TI1	trypsin inhibitor protein 1
AT2G02850	99.5795	1.60157	0.239439	6.68884	2.24941e-11	3.68096e-10	ARPN	plantacyanin
AT5G36907	22.9312	1.6056	0.672861	2.38623	0.0170223	0.0443106	NA	transmembrane protein
AT3G45060	840.843	1.60829	0.2923	5.50219	3.75096e-08	3.76792e-07	NRT2.6	high affinity nitrate transporter 2.6
AT1G53625	265.785	1.60911	0.326059	4.93503	8.0137e-07	6.29058e-06	NA	hypothetical protein
AT3G24927	589.977	1.6102	0.197854	8.1383	4.00859e-16	1.10699e-14	NA	NA
AT1G05937	5.7297	1.61047	0.680897	2.36521	0.0180197	0.0464431	NA	NA
AT1G77120	1982.96	1.61155	0.174084	9.2573	2.09659e-20	8.69992e-19	ADH1	alcohol dehydrogenase 1
AT5G44065	4.33704	1.61214	0.674078	2.39162	0.0167741	0.043809	NA	hypothetical protein
AT3G53200	15.1416	1.61258	0.316451	5.09582	3.47229e-07	2.92146e-06	MYB27	myb domain protein 27
AT3G49120	2124.77	1.61479	0.24277	6.65153	2.90058e-11	4.69803e-10	PRXCB	peroxidase CB
AT5G18670	2912.09	1.61669	0.125181	12.9149	3.70936e-38	5.15774e-36	BMY3	beta-amylase 3
AT3G58070	4.88072	1.61679	0.649715	2.48845	0.01283	0.0349759	GIS	C2H2 and C2HC zinc fingers superfamily protein
AT5G65170	56.5073	1.61736	0.199493	8.10735	5.17339e-16	1.41551e-14	NA	VQ motif-containing protein
AT3G47340	37001.6	1.61835	0.283673	5.70499	1.16353e-08	1.28021e-07	ASN1	glutamine-dependent asparagine synthase 1
AT1G02940	17.9795	1.61851	0.437188	3.7021	0.000213825	0.000997079	GSTF5	glutathione S-transferase (class phi) 5
AT1G58340	174.308	1.6191	0.167936	9.64114	5.35882e-22	2.54833e-20	ZF14	MATE efflux family protein
AT5G14470	214.286	1.62068	0.310622	5.21752	1.81339e-07	1.60465e-06	NA	GHMP kinase family protein
AT3G23250	223.103	1.62175	0.336958	4.8129	1.48758e-06	1.11122e-05	MYB15	myb domain protein 15
AT2G25090	107.484	1.62281	0.263887	6.14964	7.76588e-10	1.01122e-08	CIPK16	CBL-interacting protein kinase 16
AT2G38870	3626.59	1.62333	0.185215	8.76453	1.87557e-18	6.52933e-17	NA	Serine protease inhibitor potato inhibitor I-type family protein
AT2G43000	51.0051	1.62423	0.421212	3.8561	0.000115212	0.000570945	NAC042	NAC domain containing protein 42
AT3G45130	53.8456	1.62471	0.526401	3.08646	0.00202558	0.00722831	LAS1	lanosterol synthase 1
AT4G13575	788.948	1.62507	0.144269	11.2641	1.97248e-29	1.76315e-27	NA	hypothetical protein
AT1G04920	84.5764	1.62582	0.20376	7.97912	1.47383e-15	3.86364e-14	SPS3F	sucrose phosphate synthase 3F
AT1G20400	10.0406	1.62617	0.487825	3.33352	0.000857549	0.00339576	NA	hypothetical protein (DUF1204)
AT4G14305	38.707	1.62628	0.258592	6.28899	3.19533e-10	4.39454e-09	NA	Peroxisomal membrane 22 kDa (Mpv17/PMP22) family protein
AT3G12500	378.021	1.62759	0.194725	8.35839	6.35818e-17	1.90641e-15	HCHIB	basic chitinase
AT3G22840	26.1473	1.62931	0.477256	3.41392	0.000640364	0.0026238	ELIP1	Chlorophyll A-B binding family protein
AT1G70460	27.7327	1.62973	0.277873	5.865	4.49133e-09	5.19408e-08	PERK13	root hair specific 10
AT3G15720	195.263	1.63241	0.194574	8.38966	4.87555e-17	1.47114e-15	NA	Pectin lyase-like superfamily protein
AT4G28040	3920.19	1.63243	0.167353	9.75445	1.7656e-22	8.81949e-21	UMAMIT33	nodulin MtN21 /EamA-like transporter family protein
AT3G07150	18.1847	1.6336	0.383486	4.25987	2.04549e-05	0.000120206	NA	amino acid-ligase
AT4G03995	3.79752	1.63575	0.686273	2.38353	0.0171475	0.0445737	NA	NA
AT5G13150	7.78399	1.64187	0.454892	3.60936	0.00030695	0.00137549	EXO70C1	exocyst subunit exo70 family protein C1
AT1G13340	128.929	1.64985	0.26221	6.2921	3.13204e-10	4.31213e-09	NA	Regulator of Vps4 activity in the MVB pathway protein
AT5G05300	8.42526	1.65002	0.482365	3.42068	0.000624639	0.00256645	NA	hypothetical protein
AT5G22890	32.3806	1.65058	0.464379	3.55437	0.000378879	0.00165935	NA	C2H2 and C2HC zinc fingers superfamily protein
AT2G29480	22.8334	1.65251	0.665124	2.48451	0.0129729	0.0353329	GSTU2	glutathione S-transferase tau 2
AT5G02575	10.7945	1.65348	0.506189	3.26653	0.00108875	0.00418277	NA	NA
AT5G46040	24.5754	1.65786	0.409235	4.05111	5.09756e-05	0.000273909	NA	Major facilitator superfamily protein
AT5G54030	4.94445	1.65802	0.669397	2.47688	0.0132536	0.0359944	NA	Cysteine/Histidine-rich C1 domain family protein
AT4G12330	116.137	1.66115	0.214423	7.74705	9.40548e-15	2.24532e-13	CYP706A7	cytochrome P450 family 706 subfamily A polypeptide 7
AT5G10510	151.142	1.66155	0.201819	8.23288	1.82762e-16	5.25457e-15	AIL6	AINTEGUMENTA-like 6
AT5G24080	609.571	1.66207	0.270595	6.14228	8.13474e-10	1.05348e-08	NA	Protein kinase superfamily protein
AT5G60250	139.899	1.66237	0.133018	12.4974	7.71714e-36	9.76013e-34	NA	zinc finger (C3HC4-type RING finger) family protein
AT5G19097	24.5319	1.66371	0.394434	4.21797	2.4651e-05	0.000142091	NA	NA
AT3G53150	17.1229	1.6683	0.436217	3.82448	0.000131047	0.000641263	UGT73D1	UDP-glucosyl transferase 73D1
AT5G06090	187.227	1.67137	0.483385	3.45764	0.000544929	0.00227672	GPAT7	glycerol-3-phosphate acyltransferase 7
AT4G30170	114.695	1.67189	0.31764	5.26347	1.41361e-07	1.27558e-06	NA	Peroxidase family protein
AT1G19610	989.619	1.67452	0.308207	5.43311	5.538e-08	5.37019e-07	PDF1.4	defensin-like protein
AT5G35770	11.49	1.67668	0.437437	3.83296	0.000126612	0.000621608	SAP	Transducin/WD40 repeat-like superfamily protein
AT3G50640	9.04079	1.67716	0.696954	2.40642	0.0161098	0.0423297	NA	hypothetical protein
AT2G46750	217.265	1.67942	0.317194	5.29462	1.19263e-07	1.09108e-06	GulLO2	D-arabinono-14-lactone oxidase family protein
AT1G28360	72.3066	1.67949	0.180228	9.31874	1.1773e-20	5.03464e-19	ERF12	ERF domain protein 12
AT2G36080	702.964	1.68083	0.163404	10.2864	8.11937e-25	4.86283e-23	ABS2	AP2/B3-like transcriptional factor family protein
AT2G40000	14691.6	1.68098	0.162475	10.3461	4.35777e-25	2.64999e-23	HSPRO2	ortholog of sugar beet HS1 PRO-1 2
AT5G44417	54.8629	1.68225	0.316588	5.3137	1.07421e-07	9.9036e-07	NA	NA
AT4G02360	322.796	1.68267	0.35274	4.77029	1.83963e-06	1.3467e-05	NA	transmembrane protein putative (Protein of unknown function DUF538)
AT2G20670	19783.3	1.68274	0.182887	9.20098	3.54708e-20	1.4319e-18	NA	sugar phosphate exchanger putative (DUF506)
AT5G48110	192.246	1.68385	0.243435	6.91706	4.6112e-12	8.20663e-11	NA	Terpenoid cyclases/Protein prenyltransferases superfamily protein
AT3G20340	683.466	1.68926	0.239216	7.06164	1.64549e-12	3.07584e-11	NA	protein expression protein
AT5G09710	64.7424	1.69051	0.204555	8.2643	1.40513e-16	4.0694e-15	NA	NA
AT5G20230	7332.15	1.69116	0.29674	5.69913	1.20418e-08	1.32127e-07	BCB	blue-copper-binding protein
AT4G22467	20.307	1.69458	0.437753	3.87108	0.000108353	0.000540903	NA	hypothetical protein
AT5G42380	97.2343	1.69823	0.480595	3.53359	0.00040995	0.0017758	CML37	calmodulin like 37
AT2G35290	81.1235	1.69827	0.236567	7.17878	7.03341e-13	1.37754e-11	NA	hypothetical protein
AT3G27473	4.26965	1.6996	0.684866	2.48165	0.0130777	0.0355857	NA	Cysteine/Histidine-rich C1 domain family protein
AT3G24420	808.586	1.70459	0.196666	8.66744	4.41929e-18	1.48625e-16	NA	alpha/beta-Hydrolases superfamily protein
AT2G24260	401.158	1.70748	0.183555	9.3023	1.37438e-20	5.83546e-19	LRL1	LJRHL1-like 1
AT2G32830	15.2005	1.71623	0.347126	4.94411	7.64937e-07	6.03447e-06	PHT1%3B5	phosphate transporter 1%3B5
AT3G24900	7.37971	1.71703	0.55505	3.09346	0.00197837	0.00708323	RLP39	receptor like protein 39
AT1G11362	18.706	1.71709	0.439307	3.90863	9.28198e-05	0.000471274	NA	Plant invertase/pectin methylesterase inhibitor superfamily protein
AT4G29140	655.443	1.71759	0.100902	17.0224	5.60213e-65	3.33005e-62	ADS1	MATE efflux family protein
AT4G11140	19.773	1.72072	0.360893	4.76795	1.86111e-06	1.36129e-05	CRF1	cytokinin response factor 1
AT1G08630	3836.8	1.72193	0.386789	4.45186	8.51298e-06	5.40778e-05	THA1	threonine aldolase 1
AT5G35480	56.0658	1.72196	0.259381	6.63874	3.16382e-11	5.07257e-10	NA	hypothetical protein
AT4G15690	18.9818	1.72614	0.371913	4.64124	3.46324e-06	2.39376e-05	NA	Thioredoxin superfamily protein
AT4G09430	21.7589	1.73185	0.466992	3.70853	0.000208469	0.000974781	NA	disease resistance protein (TIR-NBS-LRR class)
AT5G16080	43.1602	1.73534	0.22725	7.63627	2.23607e-14	5.12206e-13	CXE17	carboxyesterase 17
AT5G06595	18.7627	1.73998	0.624477	2.7863	0.00533133	0.0165898	NA	NA
AT1G59860	88.0305	1.74073	0.271985	6.4001	1.5528e-10	2.22281e-09	NA	HSP20-like chaperones superfamily protein
AT5G59940	20.8985	1.74421	0.364236	4.78869	1.67873e-06	1.23999e-05	NA	Cysteine/Histidine-rich C1 domain family protein
AT4G10560	8.3194	1.74563	0.617531	2.82678	0.00470182	0.0149319	MEE53	Cysteine/Histidine-rich C1 domain family protein
AT5G34790	66.9103	1.74577	0.201187	8.67737	4.05013e-18	1.3679e-16	NA	NA
AT1G15415	16.8081	1.74709	0.549327	3.18043	0.00147059	0.00546262	NA	late embryogenesis abundant-like protein
AT1G30940	8.37969	1.74749	0.564003	3.09837	0.00194586	0.00697833	NA	NA
AT2G23050	8.13335	1.74871	0.740757	2.3607	0.0182403	0.0468661	NPY4	Phototropic-responsive NPH3 family protein
AT5G51800	14.752	1.74901	0.491106	3.56137	0.000368924	0.00162022	NA	Protein kinase superfamily protein
AT2G27690	46.372	1.74963	0.506072	3.45727	0.000545677	0.00227913	CYP94C1	cytochrome P450 family 94 subfamily C polypeptide 1
AT4G13310	35.9404	1.75524	0.492485	3.56404	0.000365188	0.0016056	CYP71A20	cytochrome P450 family 71 subfamily A polypeptide 20
AT5G13080	154.144	1.7602	0.392323	4.4866	7.23697e-06	4.67083e-05	WRKY75	WRKY DNA-binding protein 75
AT1G29090	64.0417	1.76093	0.316114	5.57055	2.53936e-08	2.63776e-07	NA	Cysteine proteinases superfamily protein
AT1G15380	1652.9	1.7629	0.282612	6.23789	4.43503e-10	5.98817e-09	GLYI4	Lactoylglutathione lyase / glyoxalase I family protein
AT4G37780	15.6938	1.76306	0.481	3.6654	0.00024695	0.00113201	MYB87	myb domain protein 87
AT4G36430	197.28	1.76348	0.29623	5.95306	2.63183e-09	3.15886e-08	NA	Peroxidase superfamily protein
AT3G49845	18.4405	1.76559	0.566144	3.11863	0.00181696	0.00657962	WIH3	cysteine-rich TM module stress tolerance protein
AT4G00680	9.87159	1.76604	0.503566	3.50706	0.00045309	0.0019324	ADF8	actin depolymerizing factor 8
AT1G72760	17.3412	1.76673	0.458583	3.85258	0.000116881	0.000578183	NA	Protein kinase superfamily protein
AT2G07140	10.5003	1.76758	0.464917	3.80192	0.000143577	0.000696556	NA	F-box and associated interaction domains-containing protein
AT5G24090	249.604	1.76851	0.275714	6.41429	1.41485e-10	2.03761e-09	CHIA	chitinase A
AT2G38400	3791.85	1.76855	0.221855	7.97164	1.56578e-15	4.08666e-14	AGT3	alanine:glyoxylate aminotransferase 3
AT2G26040	19.0767	1.7734	0.368581	4.81142	1.49863e-06	1.11912e-05	PYL2	PYR1-like 2
AT2G29440	51.5937	1.77442	0.382059	4.64438	3.41105e-06	2.3625e-05	GSTU6	glutathione S-transferase tau 6
AT1G30220	107.143	1.77564	0.280119	6.33889	2.31419e-10	3.23484e-09	INT2	inositol transporter 2
AT1G61820	695.703	1.77616	0.167425	10.6087	2.71589e-26	1.87176e-24	BGLU46	beta glucosidase 46
AT4G33930	17.1756	1.77696	0.650349	2.73231	0.00628912	0.0191272	NA	Cupredoxin superfamily protein
AT4G12500	1768.96	1.77758	0.21774	8.16375	3.24777e-16	9.0743e-15	NA	Bifunctional inhibitor/lipid-transfer protein/seed storage 2S albumin superfamily protein
AT2G16586	285.024	1.7786	0.128075	13.8872	7.57261e-44	1.5934e-41	NA	transmembrane protein
AT1G77880	11.8517	1.77984	0.473848	3.75615	0.000172546	0.000822866	NA	Galactose oxidase/kelch repeat superfamily protein
AT5G35160	1792.72	1.78169	0.465889	3.82428	0.000131153	0.000641649	NA	Endomembrane protein 70 protein family
AT1G71890	33.403	1.78246	0.398653	4.4712	7.77808e-06	4.9822e-05	SUC5	Major facilitator superfamily protein
AT4G04223	302.04	1.78407	0.117863	15.1368	9.26261e-52	2.93649e-49	NA	NA
AT2G04515	5.71569	1.78539	0.598877	2.98123	0.00287089	0.00976135	NA	transmembrane protein
AT4G03420	1343.01	1.78604	0.134654	13.2639	3.74904e-40	6.02304e-38	NA	hypothetical protein (DUF789)
AT4G24110	102.457	1.78659	0.337447	5.29443	1.19386e-07	1.09178e-06	NA	NADP-specific glutamate dehydrogenase
AT1G67980	202.436	1.79078	0.406076	4.40997	1.03387e-05	6.45373e-05	CCOAMT	caffeoyl-CoA 3-O-methyltransferase
AT2G03360	12.5623	1.79087	0.498787	3.59045	0.000330103	0.00146763	NA	Glycosyltransferase family 61 protein
AT5G06860	1388.18	1.79229	0.222141	8.06826	7.1305e-16	1.93541e-14	PGIP1	polygalacturonase inhibiting protein 1
AT2G20560	518.83	1.79251	0.207053	8.65727	4.83187e-18	1.61359e-16	NA	DNAJ heat shock family protein
AT5G52640	2104.88	1.79318	0.251826	7.12074	1.07352e-12	2.05437e-11	HSP90.1	heat shock-like protein
AT1G74010	45.2364	1.79368	0.392043	4.57521	4.75751e-06	3.19185e-05	NA	Calcium-dependent phosphotriesterase superfamily protein
AT3G13175	44.213	1.7949	0.274258	6.54458	5.96622e-11	9.11689e-10	NA	transmembrane protein
AT1G19490	264.616	1.79886	0.194732	9.2376	2.52096e-20	1.03168e-18	NA	Basic-leucine zipper (bZIP) transcription factor family protein
AT5G49520	380.97	1.79948	0.223951	8.03516	9.34584e-16	2.49681e-14	WRKY48	WRKY DNA-binding protein 48
AT3G41762	91.3787	1.79979	0.284958	6.316	2.68421e-10	3.71493e-09	NA	hypothetical protein
AT3G30775	6529.01	1.80022	0.180254	9.9871	1.7358e-23	9.35875e-22	ERD5	Methylenetetrahydrofolate reductase family protein
AT2G01610	48.0019	1.80136	0.280606	6.41956	1.3667e-10	1.97304e-09	NA	Plant invertase/pectin methylesterase inhibitor superfamily protein
AT1G53980	2.92848	1.80225	0.748618	2.40744	0.0160649	0.0422431	NA	Ubiquitin-like superfamily protein
AT5G13330	677.547	1.80806	0.2841	6.36418	1.96332e-10	2.77209e-09	Rap2.6L	related to AP2 6l
AT1G19530	2946.29	1.80813	0.438141	4.12682	3.6782e-05	0.000203387	NA	DNA polymerase epsilon catalytic subunit A
AT5G53660	24.3034	1.80851	0.370062	4.88704	1.02363e-06	7.91768e-06	GRF7	growth-regulating factor 7
AT3G28915	12.6728	1.81016	0.509725	3.55124	0.000383417	0.00167644	NA	NA
AT1G30730	1803.56	1.81041	0.269224	6.72456	1.76129e-11	2.92944e-10	NA	FAD-binding Berberine family protein
AT4G37070	213.183	1.81086	0.233636	7.75075	9.13521e-15	2.18519e-13	PLP1	Acyl transferase/acyl hydrolase/lysophospholipase superfamily protein
AT1G30740	10.1567	1.81205	0.515352	3.51613	0.00043788	0.00187695	NA	FAD-binding Berberine family protein
AT5G42930	38.542	1.81362	0.623219	2.91009	0.00361323	0.0119008	NA	alpha/beta-Hydrolases superfamily protein
AT3G28580	18.7886	1.8175	0.39171	4.63992	3.48546e-06	2.40772e-05	NA	P-loop containing nucleoside triphosphate hydrolases superfamily protein
AT1G36060	823.953	1.81798	0.250427	7.2595	3.8851e-13	7.86179e-12	NA	Integrase-type DNA-binding superfamily protein
AT2G42150	19.6355	1.8213	0.460964	3.95106	7.7805e-05	0.000401208	NA	DNA-binding bromodomain-containing protein
AT5G20240	68.1164	1.82173	0.297761	6.11809	9.47027e-10	1.21453e-08	PI	K-box region and MADS-box transcription factor family protein
AT3G17050	1027.39	1.82241	0.093263	19.5405	4.96631e-85	6.94612e-82	NA	NA
AT1G11260	20804.1	1.82362	0.14886	12.2505	1.66867e-34	2.00384e-32	STP1	sugar transporter 1
AT1G76930	18041.2	1.82943	0.306658	5.96571	2.43574e-09	2.93387e-08	EXT4	extensin 4
AT1G02220	81.2203	1.82999	0.343981	5.32005	1.0374e-07	9.58659e-07	NAC003	NAC domain containing protein 3
AT5G05340	38.0332	1.83203	0.468603	3.90954	9.24712e-05	0.000469805	PRX52	Peroxidase superfamily protein
AT5G05500	13.729	1.83205	0.695087	2.63572	0.00839596	0.0244494	MOP10	Pollen Ole e 1 allergen and extensin family protein
AT4G15390	152.618	1.83211	0.314752	5.82082	5.85611e-09	6.67501e-08	NA	HXXXD-type acyl-transferase family protein
AT3G24240	98.6743	1.83225	0.222774	8.22473	1.9563e-16	5.58404e-15	NA	Leucine-rich repeat receptor-like protein kinase family protein
AT3G50850	35.5318	1.83453	0.579516	3.16563	0.00154748	0.00571964	NA	Putative methyltransferase family protein
AT5G64905	49.172	1.83471	0.447053	4.10401	4.06045e-05	0.00022266	PROPEP3	elicitor peptide 3 precursor
AT1G17020	157.429	1.83473	0.252001	7.28063	3.32255e-13	6.77278e-12	SRG1	senescence-related gene 1
AT5G67060	175.671	1.83494	0.222087	8.26227	1.42922e-16	4.13414e-15	HEC1	basic helix-loop-helix (bHLH) DNA-binding superfamily protein
AT5G54190	43.3501	1.83571	0.396723	4.62719	3.70667e-06	2.54211e-05	PORA	protochlorophyllide oxidoreductase A
AT2G38340	55.8575	1.83691	0.32457	5.65951	1.51803e-08	1.6399e-07	DREB19	Integrase-type DNA-binding superfamily protein
AT1G16730	191.783	1.83699	0.191249	9.60523	7.59874e-22	3.57066e-20	UP6	hypothetical protein
AT5G49560	37.1776	1.84209	0.247868	7.43175	1.07172e-13	2.26712e-12	NA	Putative methyltransferase family protein
AT2G38250	255.666	1.84375	0.261891	7.04017	1.92003e-12	3.57779e-11	NA	Homeodomain-like superfamily protein
AT4G09530	8.91103	1.84509	0.467841	3.94384	8.01881e-05	0.000412156	NA	SAUR-like auxin-responsive protein family
AT3G29635	2.52247	1.84687	0.722083	2.55769	0.0105369	0.029614	NA	HXXXD-type acyl-transferase family protein
AT3G30214	33.6584	1.84696	0.282188	6.54514	5.94412e-11	9.08896e-10	NA	NA
AT3G14360	88.8651	1.85001	0.205107	9.01977	1.88476e-19	7.13599e-18	NA	alpha/beta-Hydrolases superfamily protein
AT1G73220	217.497	1.85036	0.238368	7.76264	8.31799e-15	1.99573e-13	OCT1	organic cation/carnitine transporter1
AT2G41250	587.195	1.85312	0.12999	14.2558	4.12574e-46	1.01132e-43	NA	Haloacid dehalogenase-like hydrolase (HAD) superfamily protein
AT5G26270	1635.92	1.85668	0.0860709	21.5716	3.32247e-103	8.77759e-100	NA	transmembrane protein
AT1G33030	39.4456	1.85732	0.442041	4.20169	2.64926e-05	0.000151713	NA	O-methyltransferase family protein
AT3G03450	133.209	1.86265	0.193233	9.6394	5.45048e-22	2.58675e-20	RGL2	RGA-like 2
AT2G15030	177.574	1.86296	0.187143	9.95471	2.40511e-23	1.27081e-21	NA	NA
AT5G15120	89.948	1.86324	0.177382	10.5041	8.27242e-26	5.41855e-24	NA	2-aminoethanethiol dioxygenase putative (DUF1637)
AT1G69710	11.3174	1.86408	0.614275	3.0346	0.00240852	0.00836997	NA	Regulator of chromosome condensation (RCC1) family with FYVE zinc finger domain-containing protein
AT4G37180	1189.88	1.86499	0.133748	13.9441	3.41722e-44	7.66521e-42	NA	Homeodomain-like superfamily protein
AT5G40800	121.067	1.8715	0.505827	3.69988	0.000215703	0.00100475	NA	hypothetical protein
AT4G28420	53.0447	1.87371	0.392021	4.77961	1.75631e-06	1.29167e-05	NA	Tyrosine transaminase family protein
AT3G61930	3.829	1.8742	0.764062	2.45294	0.0141693	0.0379995	NA	hypothetical protein
AT5G59510	10.7256	1.87425	0.502884	3.72701	0.000193767	0.000912679	RTFL5	ROTUNDIFOLIA like 5
AT1G01520	410.345	1.87441	0.261375	7.17135	7.42594e-13	1.44727e-11	ASG4	Homeodomain-like superfamily protein
AT3G30120	12.4644	1.87678	0.644278	2.913	0.00357972	0.0118002	NA	NA
AT4G07190	5.68455	1.87715	0.74169	2.53091	0.0113766	0.0315712	NA	NA
AT5G60310	11.3668	1.88029	0.512398	3.66958	0.000242948	0.0011156	NA	Concanavalin A-like lectin protein kinase family protein
AT2G38220	23.4064	1.88038	0.363207	5.17715	2.25299e-07	1.96152e-06	APD3	RING/U-box superfamily protein
AT1G53830	58.5394	1.88595	0.243877	7.73321	1.04869e-14	2.486e-13	PME2	pectin methylesterase 2
AT1G62360	313.162	1.88608	0.146068	12.9123	3.83462e-38	5.30092e-36	STM	KNOX/ELK homeobox transcription factor
AT4G08555	69.8421	1.88784	0.373985	5.0479	4.46696e-07	3.67258e-06	NA	hypothetical protein
AT4G16690	258.257	1.88835	0.222004	8.50596	1.80095e-17	5.61221e-16	MES16	methyl esterase 16
AT3G48700	67.8165	1.88853	0.202358	9.33262	1.03289e-20	4.43304e-19	CXE13	carboxyesterase 13
AT5G66650	378.287	1.88987	0.214837	8.7968	1.40773e-18	4.95142e-17	NA	calcium uniporter (DUF607)
AT1G02850	1439.43	1.89247	0.214985	8.80283	1.33412e-18	4.70643e-17	BGLU11	beta glucosidase 11
AT1G69920	96.1567	1.89579	0.593328	3.19518	0.00139741	0.00522426	GSTU12	glutathione S-transferase TAU 12
AT2G24980	27.0046	1.89942	0.765788	2.48034	0.0131255	0.0356914	EXT6	Proline-rich extensin-like family protein
AT5G43590	11.1998	1.89984	0.753458	2.5215	0.0116856	0.0322891	NA	Acyl transferase/acyl hydrolase/lysophospholipase superfamily protein
AT1G65490	144.468	1.90465	0.188646	10.0964	5.73112e-24	3.2094e-22	NA	transmembrane protein
AT1G53540	111.654	1.9073	0.389136	4.90136	9.51776e-07	7.39313e-06	NA	HSP20-like chaperones superfamily protein
AT5G48940	25.4843	1.91683	0.427845	4.48019	7.45761e-06	4.8002e-05	NA	Leucine-rich repeat transmembrane protein kinase family protein
AT5G65510	36.0244	1.9171	0.243948	7.85867	3.88238e-15	9.66e-14	AIL7	AINTEGUMENTA-like 7
AT5G58750	9.74619	1.91712	0.51256	3.74028	0.000183814	0.000871145	NA	NAD(P)-binding Rossmann-fold superfamily protein
AT3G45700	18.5326	1.92535	0.319798	6.02052	1.73855e-09	2.14295e-08	NA	Major facilitator superfamily protein
AT2G14878	2770.18	1.92581	0.1632	11.8003	3.88994e-32	4.09252e-30	NA	NA
AT2G26150	217.837	1.92992	0.256562	7.52226	5.38359e-14	1.18086e-12	HSFA2	heat shock transcription factor A2
AT1G12740	13.2283	1.93175	0.769585	2.51012	0.0120691	0.0331819	CYP87A2	cytochrome P450 family 87 subfamily A polypeptide 2
AT2G43570	1386.6	1.93416	0.302233	6.39955	1.55834e-10	2.2294e-09	CHI	chitinase
AT5G38900	172.533	1.93454	0.348404	5.55258	2.81478e-08	2.89477e-07	NA	Thioredoxin superfamily protein
AT4G23493	28.7544	1.93969	0.328822	5.89891	3.65903e-09	4.27854e-08	NA	hypothetical protein
AT1G07400	224.912	1.93973	0.334853	5.79277	6.92334e-09	7.82397e-08	NA	HSP20-like chaperones superfamily protein
AT5G35940	38.5654	1.94093	0.322952	6.00998	1.85544e-09	2.27289e-08	NA	Mannose-binding lectin superfamily protein
AT5G24140	89.2374	1.94225	0.334483	5.80671	6.3713e-09	7.2276e-08	SQP2	squalene monooxygenase 2
AT5G22650	4633.01	1.94629	0.162318	11.9906	3.97884e-33	4.42079e-31	HD2B	histone deacetylase 2B
AT5G61850	37.4497	1.95521	0.423536	4.61641	3.90444e-06	2.66463e-05	LFY	floral meristem identity control protein LEAFY (LFY)
AT1G61440	12.4551	1.95544	0.589826	3.31529	0.000915491	0.00359558	NA	S-locus lectin protein kinase family protein
AT3G29633	3.46399	1.95598	0.742117	2.63568	0.00839691	0.0244494	NA	hypothetical protein
AT5G48175	13.4509	1.95836	0.626493	3.12592	0.00177252	0.00643731	NA	transmembrane protein
AT1G22890	828.305	1.95914	0.146579	13.3658	9.5854e-41	1.62794e-38	NA	transmembrane protein
AT5G11410	81.2997	1.96017	0.257996	7.59768	3.01489e-14	6.81417e-13	NA	Protein kinase superfamily protein
AT1G51420	21.2087	1.96099	0.648278	3.02493	0.00248691	0.00860363	SPP1	sucrose-phosphatase 1
AT1G66760	2816.94	1.96308	0.142788	13.7482	5.22335e-43	1.05251e-40	NA	MATE efflux family protein
AT3G15534	132.691	1.96511	0.326761	6.0139	1.81108e-09	2.22428e-08	NA	hypothetical protein
AT4G30450	70.2704	1.96638	0.27179	7.23495	4.6571e-13	9.30762e-12	NA	glycine-rich protein
AT4G31470	4.63734	1.96824	0.659088	2.98631	0.00282364	0.00962409	NA	CAP (Cysteine-rich secretory proteins Antigen 5 and Pathogenesis-related 1 protein) superfamily protein
AT5G44575	402.893	1.97055	0.261515	7.53514	4.87821e-14	1.07797e-12	NA	hypothetical protein
AT3G53230	1111.33	1.97422	0.14515	13.6013	3.93353e-42	7.48221e-40	AtCDC48B	ATPase AAA-type CDC48 protein
AT2G29500	238.974	1.97451	0.369785	5.3396	9.31533e-08	8.65874e-07	NA	HSP20-like chaperones superfamily protein
AT3G12580	6362.68	1.97641	0.198164	9.97361	1.98872e-23	1.0626e-21	HSP70	heat shock protein 70
AT2G04570	3331.66	1.97749	0.11877	16.6498	3.03681e-62	1.5697e-59	NA	GDSL-like Lipase/Acylhydrolase superfamily protein
AT1G13590	68.5681	1.98098	0.317251	6.2442	4.25971e-10	5.76783e-09	PSK1	phytosulfokine 1 precursor
AT2G34910	7.16511	1.98368	0.689408	2.87737	0.00401005	0.0130167	NA	root hair specific protein
AT5G06640	35.3891	1.98728	0.66132	3.00501	0.0026557	0.00912757	EXT10	Proline-rich extensin-like family protein
AT4G22470	1683.72	1.9883	0.275143	7.22643	4.95848e-13	9.89075e-12	NA	protease inhibitor/seed storage/lipid transfer protein (LTP) family protein
AT1G67626	13.8519	1.99191	0.342077	5.82297	5.78107e-09	6.59897e-08	NA	NA
AT4G25850	13.6816	1.99514	0.825959	2.41555	0.0157115	0.0414667	ORP4B	OSBP(oxysterol binding protein)-related protein 4B
AT3G21030	32.6558	1.99614	0.295282	6.76011	1.37891e-11	2.32692e-10	NA	NA
AT1G31750	88.6667	1.99663	0.287269	6.95037	3.64342e-12	6.57281e-11	NA	proline-rich family protein
AT4G25820	29.987	1.99839	0.667644	2.9932	0.00276068	0.00943522	XTH14	xyloglucan endotransglucosylase/hydrolase 14
AT4G29690	26.8881	1.99867	0.475658	4.20191	2.64671e-05	0.000151604	NA	Alkaline-phosphatase-like family protein
AT5G66110	124.873	2.00088	0.181693	11.0124	3.32899e-28	2.69229e-26	HIPP27	Heavy metal transport/detoxification superfamily protein
AT4G05775	6.6037	2.00205	0.663716	3.01643	0.00255768	0.00882512	NA	NA
AT4G30975	35.801	2.00354	0.39958	5.01413	5.32752e-07	4.31189e-06	NA	NA
AT5G51440	247.969	2.00509	0.269321	7.44498	9.69583e-14	2.0639e-12	NA	HSP20-like chaperones superfamily protein
AT1G72060	634.127	2.0067	0.321531	6.24108	4.34553e-10	5.874e-09	NA	serine-type endopeptidase inhibitor
AT3G27440	18.2781	2.00708	0.488809	4.10607	4.0245e-05	0.000220892	UKL5	uridine kinase-like 5
AT3G02465	11.6338	2.00982	0.611326	3.28764	0.00101031	0.00391621	NA	NA
AT5G64685	37.9492	2.01087	0.299528	6.71347	1.90046e-11	3.14019e-10	NA	NA
AT2G20825	24.1987	2.01503	0.632016	3.18826	0.00143133	0.0053393	ULT2	Developmental regulator ULTRAPETALA
AT5G13990	11.876	2.01721	0.402295	5.01424	5.32434e-07	4.31188e-06	EXO70C2	exocyst subunit exo70 family protein C2
AT4G34881	1926.22	2.02083	0.14794	13.6598	1.76541e-42	3.4691e-40	NA	transmembrane protein
AT1G33790	1952.32	2.02505	0.216148	9.36879	7.33654e-21	3.19489e-19	NA	jacalin lectin family protein
AT4G11350	150.414	2.02611	0.207722	9.75393	1.7747e-22	8.84634e-21	NA	transferring glycosyl group transferase (DUF604)
AT5G55370	11.3403	2.02675	0.512744	3.95276	7.72554e-05	0.000398547	NA	MBOAT (membrane bound O-acyl transferase) family protein
AT2G29090	913.17	2.02793	0.136636	14.8418	7.85915e-50	2.307e-47	CYP707A2	cytochrome P450 family 707 subfamily A polypeptide 2
AT3G15240	16.7096	2.03234	0.701837	2.89575	0.00378256	0.0123677	NA	Serine/threonine-protein kinase WNK (With No Lysine)-like protein
AT3G17110	406.005	2.03461	0.316831	6.42174	1.34721e-10	1.94846e-09	NA	NA
AT3G48240	349.261	2.03474	0.303438	6.70562	2.00556e-11	3.30466e-10	NA	Octicosapeptide/Phox/Bem1p family protein
AT5G45310	927.123	2.03645	0.187573	10.8568	1.85044e-27	1.41472e-25	NA	coiled-coil protein
AT3G24500	1132.99	2.0398	0.607243	3.35912	0.000781908	0.00313568	MBF1C	multiprotein bridging factor 1C
AT4G11910	133.777	2.04023	0.305082	6.68747	2.27064e-11	3.70803e-10	NA	STAY-GREEN-like protein
AT3G16440	15.2184	2.04059	0.459807	4.43793	9.08276e-06	5.73449e-05	MLP-300B	myrosinase-binding protein-like protein-300B
AT3G62090	174.292	2.04066	0.334485	6.10091	1.05465e-09	1.34242e-08	PIL2	phytochrome interacting factor 3-like 2
AT5G36920	45.6483	2.0412	0.303524	6.72499	1.75604e-11	2.92595e-10	NA	transmembrane protein
AT3G62455	114.389	2.04361	0.193218	10.5767	3.82106e-26	2.57375e-24	NA	NA
AT1G65500	310.575	2.04734	0.238312	8.59101	8.62055e-18	2.80015e-16	NA	transmembrane protein
AT4G25200	20.9816	2.04921	0.448757	4.5664	4.96168e-06	3.31177e-05	HSP23.6-MITO	mitochondrion-localized small heat shock protein 23.6
AT4G08410	11.0747	2.05202	0.752089	2.72842	0.00636379	0.0193441	NA	Proline-rich extensin-like family protein
AT5G07440	9852.77	2.05894	0.19894	10.3496	4.20305e-25	2.56246e-23	GDH2	glutamate dehydrogenase 2
AT3G09925	18.2878	2.05959	0.545052	3.77871	0.000157646	0.000758621	NA	Pollen Ole e 1 allergen and extensin family protein
AT3G43850	295.098	2.05985	0.257145	8.01047	1.1427e-15	3.02224e-14	NA	hypothetical protein
AT4G35690	25.7548	2.06608	0.639059	3.233	0.00122498	0.00464682	NA	hypothetical protein (DUF241)
AT1G03010	11.4572	2.06748	0.604355	3.42097	0.000623991	0.00256467	NA	Phototropic-responsive NPH3 family protein
AT5G08275	20.9256	2.06785	0.630989	3.27715	0.0010486	0.00404551	NA	NA
AT4G01870	2627.67	2.06837	0.340638	6.07207	1.26274e-09	1.59027e-08	NA	tolB protein-like protein
AT1G26240	32.0706	2.0688	0.606203	3.41272	0.000643188	0.00263447	NA	Proline-rich extensin-like family protein
AT5G04000	107.951	2.06906	0.21864	9.46332	2.98309e-21	1.33828e-19	NA	hypothetical protein
AT1G20310	11.3646	2.07073	0.612874	3.37873	0.000728217	0.0029427	NA	syringolide-induced protein
AT4G10250	18.0941	2.072	0.457861	4.52539	6.02832e-06	3.95332e-05	ATHSP22.0	HSP20-like chaperones superfamily protein
AT3G06955	3.86255	2.0729	0.85445	2.42601	0.015266	0.0404745	NA	NA
AT1G13230	7.83891	2.073	0.629888	3.29107	0.000998083	0.00387578	NA	Leucine-rich repeat (LRR) family protein
AT3G54510	55.9418	2.0744	0.320247	6.4775	9.32552e-11	1.38151e-09	NA	Early-responsive to dehydration stress protein (ERD4)
AT4G27290	35.7235	2.08207	0.395314	5.26687	1.38773e-07	1.2546e-06	NA	S-locus lectin protein kinase family protein
AT1G25430	2.68237	2.08603	0.876401	2.38023	0.017302	0.0449116	NA	NA
AT2G26355	526.978	2.09542	0.190772	10.9839	4.56826e-28	3.65722e-26	NA	NA
AT1G60130	51.3279	2.09552	0.335411	6.2476	4.1681e-10	5.6508e-09	NA	Mannose-binding lectin superfamily protein
AT5G35425	4.62091	2.10021	0.81348	2.58176	0.00982988	0.0279175	NA	NA
AT2G36770	347.821	2.10107	0.276485	7.5992	2.97956e-14	6.74073e-13	NA	UDP-Glycosyltransferase superfamily protein
AT3G58060	24.5488	2.10376	0.506422	4.15416	3.26481e-05	0.00018317	NA	Cation efflux family protein
AT2G47485	1566.97	2.10856	0.154015	13.6906	1.15513e-42	2.2888e-40	NA	hypothetical protein
AT1G26380	659.299	2.1134	0.405475	5.21217	1.8664e-07	1.64543e-06	NA	FAD-binding Berberine family protein
AT1G43160	1567.84	2.11503	0.383964	5.5084	3.62103e-08	3.65594e-07	RAP2.6	related to AP2 6
AT1G73300	38.8734	2.12679	0.336451	6.32124	2.5947e-10	3.60573e-09	scpl2	serine carboxypeptidase-like 2
AT5G54300	1080.38	2.12836	0.121041	17.5838	3.28121e-69	2.22907e-66	NA	cotton fiber-like protein (DUF761)
AT3G06640	36.2608	2.13729	0.286431	7.46177	8.53652e-14	1.83188e-12	NA	PAS domain-containing protein tyrosine kinase family protein
AT4G13390	32.1416	2.1408	0.684614	3.12702	0.00176589	0.00642013	EXT12	Proline-rich extensin-like family protein
AT3G53210	99.2868	2.14368	0.161606	13.2649	3.70046e-40	5.98543e-38	UMAMIT6	nodulin MtN21 /EamA-like transporter family protein
AT5G49360	16626.7	2.1447	0.177593	12.0765	1.40543e-33	1.57627e-31	BXL1	beta-xylosidase 1
AT3G14362	5.71797	2.14685	0.693862	3.09405	0.00197441	0.00707225	RTFL10	ROTUNDIFOLIA like 10
AT1G49030	26.1495	2.1474	0.417252	5.14653	2.6535e-07	2.28017e-06	NA	PLAC8 family protein
AT4G32480	6757.31	2.14771	0.13907	15.4433	8.3693e-54	3.01511e-51	NA	sugar phosphate exchanger putative (DUF506)
AT3G55720	13.1931	2.15051	0.375393	5.72868	1.01213e-08	1.12246e-07	NA	replication factor C subunit putative (DUF620)
AT3G42658	320.102	2.15132	0.120605	17.8378	3.59545e-71	2.75771e-68	NA	NA
AT3G52160	5.03688	2.1543	0.719887	2.99255	0.00276653	0.00945383	KCS15	3-ketoacyl-CoA synthase 15
AT5G06630	13.1931	2.15698	0.695992	3.09914	0.00194081	0.00696552	NA	proline-rich extensin-like family protein
AT5G54165	207.511	2.15749	0.391254	5.51429	3.50193e-08	3.54471e-07	NA	Avr9/Cf-9 rapidly elicited protein
AT3G30720	64.7397	2.16227	0.222174	9.73236	2.1944e-22	1.08474e-20	QQS	qua-quine starch
AT1G06350	82.7119	2.16238	0.207372	10.4275	1.85622e-25	1.18009e-23	ADS4	Fatty acid desaturase family protein
AT5G28230	5.71759	2.16479	0.722964	2.99433	0.00275049	0.0094035	NA	NA
AT4G37400	20.8078	2.16707	0.41428	5.23092	1.68671e-07	1.50206e-06	CYP81F3	cytochrome P450 family 81 subfamily F polypeptide 3
AT1G67856	50.3516	2.17192	0.489389	4.43803	9.07857e-06	5.73336e-05	NA	RING/U-box superfamily protein
AT1G56060	25.5049	2.17597	0.601445	3.6179	0.000296999	0.00133518	NA	cysteine-rich/transmembrane domain protein B
AT2G04125	6.35761	2.19282	0.93437	2.34685	0.018933	0.0483741	NA	NA
AT3G19390	572.432	2.19311	0.211366	10.3759	3.19101e-25	1.96053e-23	NA	Granulin repeat cysteine protease family protein
AT1G13400	9.41757	2.19371	0.663433	3.30661	0.000944332	0.00369238	NUB	C2H2 and C2HC zinc fingers superfamily protein
AT2G13431	7.79607	2.19435	0.555824	3.94791	7.88353e-05	0.000405816	NA	NA
AT5G43040	12.8678	2.19671	0.41116	5.34273	9.15572e-08	8.53374e-07	NA	Cysteine/Histidine-rich C1 domain family protein
AT2G25770	16.022	2.19923	0.464223	4.73743	2.16445e-06	1.55763e-05	NA	Polyketide cyclase/dehydrase and lipid transport superfamily protein
AT3G53980	210.763	2.21177	0.237219	9.32375	1.12295e-20	4.81089e-19	NA	Bifunctional inhibitor/lipid-transfer protein/seed storage 2S albumin superfamily protein
AT1G16770	30.9665	2.2124	0.458678	4.82342	1.41118e-06	1.05922e-05	NA	hypothetical protein
AT1G34315	58.042	2.21974	0.20057	11.0672	1.81043e-28	1.51573e-26	NA	transmembrane protein
AT4G39675	116.272	2.22063	0.37214	5.96719	2.41369e-09	2.91043e-08	NA	hypothetical protein
AT2G44400	4.2002	2.22247	0.702868	3.162	0.00156689	0.00578241	NA	Cysteine/Histidine-rich C1 domain family protein
AT3G61900	22.496	2.2227	0.314468	7.06812	1.57049e-12	2.9426e-11	NA	SAUR-like auxin-responsive protein family
AT5G40590	36.6444	2.22883	0.34324	6.49349	8.38676e-11	1.2518e-09	NA	Cysteine/Histidine-rich C1 domain family protein
AT3G52561	4.60482	2.23075	0.666287	3.34803	0.000813882	0.00324638	NA	hypothetical protein
AT1G12040	13.7508	2.23162	0.623356	3.58001	0.000343583	0.00152271	LRX1	leucine-rich repeat/extensin 1
AT4G35390	16.1029	2.23214	0.364279	6.12757	8.92325e-10	1.1481e-08	AGF1	AT-hook protein of GA feedback 1
AT2G04170	34.974	2.23217	0.342267	6.52173	6.95033e-11	1.05059e-09	NA	TRAF-like family protein
AT4G27450	2513.74	2.23437	0.204334	10.9349	7.84896e-28	6.17962e-26	NA	aluminum induced protein with YGL and LRDR motifs
AT4G10265	5.3926	2.24283	0.647075	3.46611	0.000528044	0.00221356	NA	Wound-responsive family protein
AT3G09680	8.16568	2.244	0.741677	3.02558	0.0024816	0.00859005	NA	Ribosomal protein S12/S23 family protein
AT5G59340	49.5072	2.24454	0.35218	6.37327	1.85036e-10	2.62193e-09	WOX2	WUSCHEL related homeobox 2
AT3G10020	9069.7	2.24621	0.706444	3.1796	0.00147477	0.00547506	NA	plant/protein
AT3G50230	7.628	2.24689	0.807478	2.78261	0.00539239	0.0167623	NA	Leucine-rich repeat protein kinase family protein
AT2G47550	57.8578	2.24759	0.409215	5.49244	3.96421e-08	3.96205e-07	NA	Plant invertase/pectin methylesterase inhibitor superfamily
AT3G46230	319.335	2.2495	0.335223	6.71044	1.94036e-11	3.19944e-10	HSP17.4	heat shock protein 17.4
AT4G12490	2078.31	2.25053	0.324949	6.9258	4.33506e-12	7.73834e-11	NA	Bifunctional inhibitor/lipid-transfer protein/seed storage 2S albumin superfamily protein
AT3G60870	2.93791	2.25087	0.926458	2.42954	0.015118	0.040145	AHL18	AT-hook motif nuclear-localized protein 18
AT5G22460	29.4599	2.25257	0.349596	6.44336	1.16856e-10	1.70042e-09	NA	alpha/beta-Hydrolases superfamily protein
AT5G03795	20.1435	2.25435	0.397466	5.6718	1.41307e-08	1.53558e-07	NA	Exostosin family protein
AT3G44300	1385	2.25827	0.247624	9.11977	7.52846e-20	2.95875e-18	NIT2	nitrilase 2
AT5G64060	22.9826	2.26463	0.427748	5.29431	1.19469e-07	1.09212e-06	NAC103	NAC domain containing protein 103
AT5G36100	37.1778	2.26484	0.30711	7.3747	1.6471e-13	3.43837e-12	NA	transmembrane protein
AT4G30460	624.457	2.26647	0.205493	11.0294	2.75655e-28	2.26009e-26	NA	glycine-rich protein
AT1G33055	170.54	2.27516	0.21637	10.5151	7.35916e-26	4.83367e-24	NA	hypothetical protein
AT4G28460	9.83439	2.2755	0.666588	3.41366	0.000640977	0.00262586	NA	transmembrane protein
AT5G28646	7.02984	2.27918	0.81499	2.79657	0.00516475	0.0161433	WVD2	TPX2 (targeting protein for Xklp2) protein family
AT5G17300	556.085	2.29297	0.202238	11.338	8.50878e-30	7.90286e-28	RVE1	Homeodomain-like superfamily protein
AT1G68765	47.549	2.29844	0.40634	5.65646	1.54531e-08	1.66483e-07	IDA	Putative membrane lipoprotein
AT2G46140	109.657	2.30224	0.204028	11.284	1.57461e-29	1.43446e-27	NA	Late embryogenesis abundant protein
AT3G28345	189.433	2.30305	0.202433	11.3768	5.45365e-30	5.16619e-28	ABCB15	ABC transporter family protein
AT4G26010	65.8319	2.30364	0.446251	5.16219	2.44073e-07	2.11569e-06	NA	Peroxidase superfamily protein
AT2G30340	15.744	2.30793	0.551845	4.1822	2.88701e-05	0.000163986	LBD13	LOB domain-containing protein 13
AT4G02270	17.9468	2.30935	0.945978	2.44123	0.0146371	0.0390472	RHS13	root hair specific 13
AT5G22545	6.57954	2.31077	0.986911	2.34142	0.0192105	0.0489726	NA	hypothetical protein
AT3G11415	28.696	2.31279	0.624384	3.70412	0.000212129	0.000990144	NA	NA
AT3G44120	63.9886	2.31346	0.218194	10.6028	2.89291e-26	1.97874e-24	NA	F-box and associated interaction domains-containing protein
AT3G25190	43.8957	2.31542	0.23172	9.99231	1.64695e-23	8.89987e-22	NA	Vacuolar iron transporter (VIT) family protein
AT3G54580	203.476	2.31977	0.618958	3.74787	0.000178345	0.0008481	NA	Proline-rich extensin-like family protein
AT2G29110	28.921	2.32708	0.503315	4.6235	3.77314e-06	2.58467e-05	GLR2.8	glutamate receptor 2.8
AT2G03520	17.4575	2.33868	0.620467	3.76923	0.000163749	0.000785287	UPS4	ureide permease 4
AT1G63930	4.27259	2.33907	0.772603	3.02751	0.00246575	0.0085389	ROH1	from the Czech 'roh' meaning 'corner'
AT2G18193	99.8608	2.35828	0.266605	8.8456	9.10347e-19	3.25005e-17	NA	P-loop containing nucleoside triphosphate hydrolases superfamily protein
AT5G49465	2.11901	2.36379	0.888171	2.66141	0.00778139	0.0229473	NA	NA
AT3G06095	4.59209	2.36382	0.840702	2.81172	0.00492771	0.0155125	NA	NA
AT1G24580	301.98	2.36866	0.262998	9.00638	2.12967e-19	8.02489e-18	NA	RING/U-box superfamily protein
AT5G01670	836.2	2.37754	0.141243	16.833	1.39803e-63	7.55476e-61	NA	NAD(P)-linked oxidoreductase superfamily protein
AT4G37290	5.36562	2.38216	0.82797	2.87711	0.00401342	0.013024	NA	transmembrane protein
AT2G32460	47.0562	2.38761	0.242474	9.84685	7.0724e-23	3.65566e-21	MYB101	myb domain protein 101
AT1G06407	6.01767	2.38873	0.705875	3.38408	0.000714182	0.00289215	NA	NA
AT4G21830	30.8508	2.38963	0.680354	3.51233	0.000444198	0.00189856	MSRB7	methionine sulfoxide reductase B7
AT1G09500	41.1079	2.39565	0.766026	3.12738	0.00176374	0.00641523	NA	NAD(P)-binding Rossmann-fold superfamily protein
AT4G08360	6.81565	2.39878	0.820714	2.9228	0.003469	0.0114782	NA	KOW domain-containing protein
AT4G37220	1776.39	2.40171	0.184994	12.9827	1.53461e-38	2.21142e-36	NA	Cold acclimation protein WCOR413 family
AT1G12070	13.7004	2.40194	0.495786	4.84471	1.26796e-06	9.60747e-06	NA	Immunoglobulin E-set superfamily protein
AT1G42980	15.3591	2.40364	0.760252	3.16163	0.00156887	0.00578878	NA	Actin-binding FH2 (formin homology 2) family protein
AT5G12020	65.4321	2.40369	0.49204	4.88515	1.0335e-06	7.98619e-06	HSP17.6II	17.6 kDa class II heat shock protein
AT1G69600	200.752	2.40378	0.21282	11.2949	1.39018e-29	1.27623e-27	ZFHD1	zinc finger homeodomain 1
AT3G25250	17.7409	2.40903	0.550916	4.37276	1.22685e-05	7.51633e-05	AGC2-1	AGC (cAMP-dependent cGMP-dependent and protein kinase C) kinase family protein
AT1G64160	8.41289	2.41231	0.836292	2.88453	0.00391997	0.0127573	DIR5	Disease resistance-responsive (dirigent-like protein) family protein
AT3G20470	4085.61	2.4173	0.136592	17.6972	4.40547e-70	3.17421e-67	GRP5	glycine-rich protein 5
AT5G18180	15.1786	2.42063	0.549858	4.40228	1.07117e-05	6.65516e-05	NA	H/ACA ribonucleoprotein complex subunit Gar1/Naf1 protein
AT1G02640	838.262	2.4218	0.158213	15.3072	6.84852e-53	2.29348e-50	BXL2	beta-xylosidase 2
AT4G25250	2.06299	2.42916	1.01252	2.39911	0.016435	0.0430891	NA	Plant invertase/pectin methylesterase inhibitor superfamily protein
AT1G51960	6.89571	2.4312	0.881925	2.75669	0.00583893	0.017937	IQD27	IQ-domain 27
AT4G40090	14.3788	2.4369	0.605926	4.02178	5.77612e-05	0.00030656	AGP3	arabinogalactan protein 3
AT2G16630	1456.3	2.4375	0.184908	13.1823	1.11003e-39	1.74789e-37	NA	Pollen Ole e 1 allergen and extensin family protein
AT2G18550	112.817	2.44815	0.586745	4.17242	3.01378e-05	0.000170251	HB21	homeobox protein 21
AT5G66700	18.8781	2.45528	0.610472	4.02194	5.77206e-05	0.000306413	HB53	homeobox 53
AT4G33550	315.933	2.46309	0.263783	9.33754	9.85939e-21	4.23918e-19	NA	Bifunctional inhibitor/lipid-transfer protein/seed storage 2S albumin superfamily protein
AT2G38255	9.28489	2.46416	0.727196	3.38857	0.000702575	0.00284876	NA	hypothetical protein (DUF239)
AT1G43800	25.5914	2.46953	0.552467	4.47001	7.82149e-06	5.00731e-05	FTM1	Plant stearoyl-acyl-carrier-protein desaturase family protein
AT3G28550	164.911	2.47188	0.68081	3.63079	0.000282552	0.00127553	NA	Proline-rich extensin-like family protein
AT4G08400	9.79848	2.4786	0.811853	3.05302	0.00226553	0.00795561	NA	Proline-rich extensin-like family protein
AT2G25150	4.89079	2.47875	0.985804	2.51444	0.0119221	0.0328547	NA	HXXXD-type acyl-transferase family protein
AT3G54590	83.7889	2.48148	0.818647	3.0312	0.00243581	0.00844986	HRGP1	hydroxyproline-rich glycoprotein
AT5G43030	10.9539	2.48471	0.585403	4.24443	2.19147e-05	0.000127775	NA	Cysteine/Histidine-rich C1 domain family protein
AT1G30870	22.2857	2.49161	0.839839	2.96677	0.00300948	0.0101556	NA	Peroxidase superfamily protein
AT5G50300	7.95972	2.49533	0.585531	4.26165	2.02922e-05	0.000119428	AZG2	Xanthine/uracil permease family protein
AT5G25130	109.467	2.50018	0.282521	8.84952	8.78979e-19	3.14278e-17	CYP71B12	cytochrome P450 family 71 subfamily B polypeptide 12
AT1G02810	31.9912	2.50257	0.315723	7.92649	2.25435e-15	5.74555e-14	NA	Plant invertase/pectin methylesterase inhibitor superfamily
AT1G35320	110.137	2.50712	0.134239	18.6765	7.68541e-78	7.614e-75	NA	transmembrane protein
AT1G04263	2.8806	2.51153	0.997095	2.51885	0.011774	0.0325032	NA	NA
AT3G26830	53.4426	2.51623	0.588938	4.27248	1.93308e-05	0.000114193	PAD3	Cytochrome P450 superfamily protein
AT3G42806	102.14	2.51793	0.175922	14.3128	1.82144e-46	4.55878e-44	NA	NA
AT3G48510	332.608	2.52017	0.411121	6.12999	8.78859e-10	1.132e-08	NA	AtIII18x5-like protein
AT2G38530	15772.8	2.52718	0.161083	15.6886	1.80878e-55	7.41507e-53	LTP2	lipid transfer protein 2
AT5G45095	7.43548	2.53699	0.638781	3.97161	7.13888e-05	0.000370938	NA	hypothetical protein
AT5G03090	63.0016	2.54367	0.195067	13.04	7.24559e-39	1.06345e-36	NA	Mto 1 responding down protein
AT1G03120	36.7407	2.54481	0.429778	5.92122	3.19561e-09	3.77645e-08	RAB28	responsive to abscisic acid 28
AT1G42560	9.39618	2.56222	0.909004	2.81872	0.00482161	0.0152391	MLO9	Seven transmembrane MLO family protein
AT4G33730	2.16501	2.5657	1.06522	2.40863	0.0160127	0.04214	NA	CAP (Cysteine-rich secretory proteins Antigen 5 and Pathogenesis-related 1 protein) superfamily protein
AT4G14980	1.74846	2.56707	1.03892	2.4709	0.0134774	0.0364981	NA	Cysteine/Histidine-rich C1 domain family protein
AT1G17180	31.3295	2.56846	0.690293	3.72083	0.00019857	0.000933267	GSTU25	glutathione S-transferase TAU 25
AT4G05295	10.4322	2.57164	0.791212	3.25025	0.00115304	0.00440202	NA	NA
AT2G47180	752.265	2.58183	0.18674	13.8258	1.78164e-43	3.68366e-41	GolS1	galactinol synthase 1
AT1G69930	109.947	2.58328	0.463804	5.56976	2.55089e-08	2.64743e-07	GSTU11	glutathione S-transferase TAU 11
AT1G22990	45.1987	2.58362	0.481082	5.37044	7.85433e-08	7.39614e-07	HIPP22	Heavy metal transport/detoxification superfamily protein
AT5G24240	77.7485	2.58455	0.257678	10.0302	1.12342e-23	6.12651e-22	NA	phosphatidylinositol 4-kinase gamma-like protein
AT3G11260	14.6753	2.58599	0.619972	4.17114	3.03081e-05	0.000171042	WOX5	WUSCHEL related homeobox 5
AT5G46900	13.9899	2.58641	0.789265	3.27699	0.0010492	0.00404651	NA	Bifunctional inhibitor/lipid-transfer protein/seed storage 2S albumin superfamily protein
AT1G71520	16.4184	2.5916	0.72088	3.59505	0.000324326	0.00144491	NA	Integrase-type DNA-binding superfamily protein
AT1G18280	11.9173	2.59367	0.682441	3.80057	0.000144364	0.000700231	NA	Bifunctional inhibitor/lipid-transfer protein/seed storage 2S albumin superfamily protein
AT4G09595	6.26101	2.60104	0.73763	3.52622	0.000421543	0.0018184	NA	NA
AT1G65970	1629.76	2.60167	0.415748	6.2578	3.90452e-10	5.31108e-09	TPX2	thioredoxin-dependent peroxidase 2
AT5G21150	27.6573	2.60186	0.338209	7.69306	1.43657e-14	3.35865e-13	AGO9	Argonaute family protein
AT5G04120	17.1149	2.6069	1.03798	2.5115	0.012022	0.0330803	NA	Phosphoglycerate mutase family protein
AT5G15180	47.3212	2.61449	0.353165	7.40302	1.33117e-13	2.79111e-12	NA	Peroxidase superfamily protein
AT3G21090	1675.64	2.61934	0.104401	25.0892	6.52457e-139	3.87837e-135	ABCG15	ABC-2 type transporter family protein
AT2G15810	15.2653	2.62809	0.771882	3.40478	0.000662178	0.00270294	NA	NA
AT2G41800	38.3919	2.63245	0.499166	5.27369	1.33709e-07	1.21066e-06	NA	imidazolonepropionase (Protein of unknown function DUF642)
AT1G05450	44.2811	2.63549	0.793175	3.32271	0.000891468	0.00351461	NA	Bifunctional inhibitor/lipid-transfer protein/seed storage 2S albumin superfamily protein
AT4G27460	102.612	2.63608	0.203682	12.9421	2.60367e-38	3.66316e-36	CBSX5	Cystathionine beta-synthase (CBS) family protein
AT4G13440	2.02304	2.63902	0.937046	2.81632	0.00485768	0.0153327	NA	Calcium-binding EF-hand family protein
AT5G41830	14.6016	2.63912	0.580672	4.54494	5.49503e-06	3.62932e-05	NA	RNI-like superfamily protein
AT5G47450	231.071	2.64574	0.25122	10.5316	6.17843e-26	4.08068e-24	TIP2%3B3	tonoplast intrinsic protein 2%3B3
AT5G60760	199.722	2.6478	0.208013	12.729	4.07986e-37	5.41938e-35	NA	P-loop containing nucleoside triphosphate hydrolases superfamily protein
AT2G41070	234.846	2.65085	0.178995	14.8096	1.26916e-49	3.68009e-47	EEL	Basic-leucine zipper (bZIP) transcription factor family protein
AT4G07995	115.654	2.65157	0.254373	10.4239	1.92838e-25	1.2227e-23	NA	hypothetical protein
AT5G43840	1351.74	2.65185	0.203509	13.0307	8.18956e-39	1.19462e-36	HSFA6A	heat shock transcription factor A6A
AT5G65100	12.859	2.66587	0.634769	4.19975	2.67212e-05	0.000152765	NA	Ethylene insensitive 3 family protein
AT2G29460	236.947	2.6706	0.455625	5.8614	4.58987e-09	5.29773e-08	GSTU4	glutathione S-transferase tau 4
AT5G27902	2.99557	2.67385	0.87316	3.06227	0.00219666	0.0077412	NA	NA
AT4G09435	9.83973	2.68856	0.673105	3.99427	6.48938e-05	0.000340689	NA	disease resistance protein (TIR-NBS-LRR class) family protein
AT1G11370	12.7747	2.69059	0.648718	4.14754	3.36068e-05	0.000187928	NA	Pectin lyase-like superfamily protein
AT4G01970	49.6848	2.69661	0.38826	6.94537	3.77481e-12	6.7841e-11	STS	stachyose synthase
AT2G46950	16.579	2.69885	0.569587	4.73826	2.15561e-06	1.55174e-05	CYP709B2	cytochrome P450 family 709 subfamily B polypeptide 2
AT1G70440	6.50433	2.70039	0.90633	2.97948	0.00288743	0.00979936	SRO3	similar to RCD one 3
AT2G20520	3.82671	2.70513	0.994924	2.71894	0.00654924	0.0198245	FLA6	FASCICLIN-like arabinogalactan 6
AT1G48000	55.0069	2.70652	0.49014	5.52194	3.35281e-08	3.40247e-07	MYB112	myb domain protein 112
AT2G26630	52.1613	2.71253	0.227676	11.914	1.00069e-32	1.09144e-30	NA	NA
AT5G16023	8.48203	2.71296	0.668118	4.0606	4.8946e-05	0.000263838	RTFL18	ROTUNDIFOLIA like 18
AT4G02280	2063.19	2.71315	0.190161	14.2676	3.48252e-46	8.62541e-44	SUS3	sucrose synthase 3
AT3G53600	8.36066	2.7161	0.968819	2.80352	0.00505481	0.015856	NA	C2H2-type zinc finger family protein
AT3G07255	211.075	2.71616	0.337438	8.04935	8.32324e-16	2.24124e-14	NA	nuclear transport factor 2/RNA recognition motif protein
AT2G30750	492.5	2.71959	0.433839	6.26865	3.64199e-10	4.96774e-09	CYP71A12	cytochrome P450 family 71 polypeptide
AT3G06345	14.6921	2.72031	0.539525	5.04204	4.60596e-07	3.7738e-06	NA	NA
AT2G05914	9.80626	2.72194	0.560715	4.85442	1.20742e-06	9.18683e-06	NA	NA
AT1G07430	1778.32	2.73325	0.20334	13.4417	3.4422e-41	6.03666e-39	HAI2	highly ABA-induced PP2C protein 2
AT4G08915	2.58852	2.73476	1.10139	2.483	0.0130279	0.0354747	NA	NA
AT5G65550	18.0395	2.73984	0.433602	6.31879	2.63623e-10	3.65704e-09	NA	UDP-Glycosyltransferase superfamily protein
AT5G05965	141.985	2.74341	0.278772	9.84103	7.49386e-23	3.84841e-21	NA	cell wall RBR3-like protein
AT5G52300	17915.3	2.74558	0.190501	14.4124	4.32187e-47	1.12924e-44	LTI65	CAP160 protein
AT4G08020	2.25873	2.74798	1.0731	2.56078	0.0104437	0.029387	NA	NA
AT1G54890	16.6218	2.75456	0.80416	3.42539	0.000613919	0.0025294	NA	Late embryogenesis abundant (LEA) protein-like protein
AT5G49620	17.475	2.75574	0.833056	3.30799	0.000939677	0.0036766	MYB78	myb domain protein 78
AT5G09980	22.1427	2.76352	0.41665	6.63271	3.29572e-11	5.25921e-10	PROPEP4	elicitor peptide 4 precursor
AT2G33080	9.1921	2.77145	0.994403	2.78705	0.00531911	0.0165644	RLP28	receptor like protein 28
AT2G43590	123.667	2.7801	0.305278	9.10679	8.48558e-20	3.313e-18	NA	Chitinase family protein
AT3G27710	5.89223	2.78659	0.882302	3.15832	0.00158681	0.00584501	ARI3	RING/U-box superfamily protein
AT5G58610	28.1951	2.79512	0.452914	6.17141	6.76825e-10	8.89109e-09	NA	PHD finger transcription factor
AT2G19970	64.3681	2.80106	0.286553	9.77502	1.44124e-22	7.24491e-21	NA	CAP (Cysteine-rich secretory proteins Antigen 5 and Pathogenesis-related 1 protein) superfamily protein
AT2G26692	10.85	2.81873	1.19227	2.36417	0.0180708	0.0465412	NA	NA
AT4G38410	4.92371	2.82151	1.13533	2.4852	0.0129479	0.035273	NA	Dehydrin family protein
AT1G14182	4.41482	2.82157	1.0194	2.76787	0.00564243	0.0174166	NA	NA
AT1G70840	40.9321	2.8218	0.713857	3.95289	7.7214e-05	0.00039842	MLP31	MLP-like protein 31
AT5G46890	17.1281	2.82737	0.528817	5.34659	8.96256e-08	8.35697e-07	NA	Bifunctional inhibitor/lipid-transfer protein/seed storage 2S albumin superfamily protein
AT1G62710	1043.74	2.82741	0.156225	18.0983	3.28479e-73	2.89268e-70	BETA-VPE	beta vacuolar processing enzyme
AT2G47780	922.769	2.83033	0.167306	16.9171	3.36506e-64	1.86072e-61	NA	Rubber elongation factor protein (REF)
AT4G27250	14.6167	2.83777	0.794209	3.57307	0.000352814	0.00155695	NA	NAD(P)-binding Rossmann-fold superfamily protein
AT2G15490	247.006	2.84963	0.384556	7.41017	1.26138e-13	2.65179e-12	UGT73B4	UDP-glycosyltransferase 73B4
AT1G30160	61.5011	2.85099	0.251897	11.3181	1.06763e-29	9.83917e-28	NA	hypothetical protein (DUF295)
AT3G03776	15.7377	2.8637	0.426053	6.72146	1.79907e-11	2.98303e-10	NA	hydroxyproline-rich glycoprotein family protein
AT2G29620	7.75442	2.86818	0.964938	2.9724	0.00295486	0.00999255	NA	dentin sialophosphoprotein
AT3G03325	2.03478	2.88177	1.17773	2.44688	0.0144098	0.0385401	NA	NA
AT5G15360	51.3403	2.88617	0.253018	11.407	3.85889e-30	3.68485e-28	NA	transmembrane protein
AT1G58320	6.26132	2.88625	1.07327	2.68922	0.00716182	0.0213794	NA	PLAC8 family protein
AT4G09590	3.35883	2.88726	0.782358	3.69047	0.000223843	0.00103708	NHL22	NDR1/HIN1-like 22
AT4G16230	4.7524	2.88879	1.02721	2.81228	0.00491918	0.0154939	NA	GDSL-like Lipase/Acylhydrolase superfamily protein
AT2G24560	44.0312	2.89353	0.602816	4.80002	1.58648e-06	1.17917e-05	NA	GDSL-like Lipase/Acylhydrolase family protein
AT5G53390	3.97291	2.89354	1.11975	2.58409	0.00976359	0.0277624	FOP1	O-acyltransferase (WSD1-like) family protein
AT1G17170	132.231	2.89663	0.399362	7.25315	4.07184e-13	8.2187e-12	GSTU24	glutathione S-transferase TAU 24
AT1G16440	3.6662	2.89676	0.974535	2.97245	0.0029543	0.00999255	RSH3	root hair specific 3
AT1G23720	149.724	2.89964	0.629853	4.60368	4.15087e-06	2.82067e-05	NA	Proline-rich extensin-like family protein
AT3G12955	30.2894	2.90757	0.37282	7.79887	6.24627e-15	1.5217e-13	NA	SAUR-like auxin-responsive protein family
AT4G25580	3419.72	2.91377	0.311534	9.35297	8.52165e-21	3.68399e-19	NA	CAP160 protein
AT2G42850	9.43685	2.91906	0.590827	4.94064	7.78679e-07	6.13881e-06	CYP718	cytochrome P450 family 718
AT2G34020	50.6895	2.92823	0.316936	9.23919	2.4837e-20	1.01819e-18	NA	Calcium-binding EF-hand family protein
AT5G63250	25.8565	2.9366	0.366621	8.0099	1.14799e-15	3.03287e-14	NA	Carbohydrate-binding X8 domain superfamily protein
AT3G03230	37.3911	2.94231	0.563581	5.22074	1.78214e-07	1.57994e-06	NA	alpha/beta-Hydrolases superfamily protein
AT1G75945	57.0385	2.94724	0.356143	8.27544	1.27979e-16	3.73368e-15	NA	hypothetical protein
AT4G34419	7.60546	2.95024	0.533223	5.53284	3.15083e-08	3.2181e-07	NA	hypothetical protein
AT2G31930	3.06501	2.95293	1.02239	2.88827	0.00387373	0.0126276	NA	hypothetical protein
AT1G33102	37.2142	2.95321	0.389082	7.59021	3.19382e-14	7.19804e-13	NA	hypothetical protein
AT5G01870	182.056	2.95723	0.248866	11.8828	1.45429e-32	1.57894e-30	NA	Bifunctional inhibitor/lipid-transfer protein/seed storage 2S albumin superfamily protein
AT4G11655	9.01036	2.95925	0.696735	4.2473	2.16361e-05	0.000126367	NA	Uncharacterized protein family (UPF0497)
AT1G78720	63.7368	2.96442	0.43315	6.84386	7.70883e-12	1.34084e-10	NA	SecY protein transport family protein
AT2G30770	9.89316	2.971	1.20815	2.45914	0.0139271	0.0374599	CYP71A13	cytochrome P450 family 71 polypeptide
AT2G34130	8.49267	2.97153	0.622644	4.77244	1.82004e-06	1.33318e-05	NA	NA
AT3G45446	4.76793	2.98088	1.21244	2.45857	0.013949	0.0375102	NA	NA
AT2G02930	164.409	2.98167	0.345608	8.62732	6.2805e-18	2.06956e-16	GSTF3	glutathione S-transferase F3
AT4G31320	3.89112	2.987	0.886623	3.36896	0.000754528	0.00303928	NA	SAUR-like auxin-responsive protein family
AT4G36850	919.122	2.98727	0.262272	11.39	4.69175e-30	4.46223e-28	NA	PQ-loop repeat family protein / transmembrane family protein
AT2G33880	18.9142	2.99977	0.377318	7.95023	1.86163e-15	4.79046e-14	HB-3	homeobox-3
AT3G32920	24.6834	3.00099	0.439242	6.83221	8.36158e-12	1.44802e-10	NA	P-loop containing nucleoside triphosphate hydrolases superfamily protein
AT4G04125	9.71515	3.01981	1.27132	2.37534	0.0175326	0.0453961	NA	NA
AT3G45530	22.7702	3.02066	0.378639	7.97769	1.49094e-15	3.90418e-14	NA	Cysteine/Histidine-rich C1 domain family protein
AT3G16120	83.3993	3.02203	0.289674	10.4325	1.762e-25	1.12319e-23	NA	Dynein light chain type 1 family protein
AT2G24165	2.79752	3.02744	1.06513	2.84232	0.0044787	0.0143247	NA	NA
AT1G72660	22.8285	3.02861	0.560207	5.40623	6.43644e-08	6.16845e-07	NA	P-loop containing nucleoside triphosphate hydrolases superfamily protein
AT5G16960	32.7493	3.0363	0.662794	4.58106	4.62631e-06	3.11085e-05	NA	Zinc-binding dehydrogenase family protein
AT3G23470	15.1201	3.04165	0.987791	3.07924	0.00207528	0.00737688	NA	Cyclopropane-fatty-acyl-phospholipid synthase
AT1G15040	1773.16	3.04568	0.393399	7.74197	9.78866e-15	2.33211e-13	GAT1_2.1	Class I glutamine amidotransferase-like superfamily protein
AT5G04010	28.7598	3.04771	0.482081	6.322	2.58203e-10	3.59023e-09	NA	F-box family protein
AT4G08985	6.73387	3.04982	1.21254	2.51524	0.0118952	0.0327907	NA	NA
AT2G03020	3.59964	3.07414	1.2883	2.38619	0.0170238	0.0443106	NA	Heat shock protein HSP20/alpha crystallin family
AT4G16240	73.9834	3.0794	0.857876	3.58956	0.000331238	0.00147212	NA	hypothetical protein
AT3G29639	27.5957	3.08053	0.343071	8.97928	2.72537e-19	1.02049e-17	NA	hypothetical protein
AT1G48930	14.3846	3.09929	0.668024	4.63949	3.49267e-06	2.412e-05	GH9C1	glycosyl hydrolase 9C1
AT4G36880	142.711	3.10139	0.648948	4.77911	1.76076e-06	1.29455e-05	CP1	cysteine proteinase1
AT1G52560	28.0001	3.11457	0.406699	7.65817	1.88608e-14	4.35814e-13	NA	HSP20-like chaperones superfamily protein
AT1G04433	15.5772	3.1248	1.18592	2.63492	0.00841566	0.0244949	NA	NA
[truncated: 493 more rows]
