# Supplementary material for: Arabidopsis histone deacetylase HD2A and HD2B regulate seed dormancy by repressing DELAY OF GERMINATION 1
Source: Front Plant Sci. 2023 May 29;14:1124899. doi: 10.3389/fpls.2023.1124899 (PMC10258333; doi:10.3389/fpls.2023.1124899)
Supplement: Supplementary Table 3 — RNA-seq data set_ab vs wt (24h imbibed seeds). [file Table_3.xls]

## Sheet: ab_vs_WT_DEG(1)
baseMean	log2FoldChange	lfcSE	stat	pvalue	padj	Gene_Name	DEG
67.7093	-9.14397	1.03736	-8.81467	1.20035e-18	8.94264e-18	AT4G36820	DW
60.4945	-8.98775	2.70413	-3.32371	0.000888275	0.00184306	AT5G64342	DW
54.2949	-8.83175	1.0381	-8.50764	1.77515e-17	1.24306e-16	AT4G34530	DW
54.036	-8.82615	1.03957	-8.49022	2.0624e-17	1.4374e-16	AT1G53880	DW
51.3414	-8.75586	1.03557	-8.45514	2.78747e-17	1.93155e-16	AT3G01470	DW
64.8992	-8.36659	1.03223	-8.10539	5.25757e-16	3.38696e-15	AT1G02205	DW
35.1849	-8.20952	1.03982	-7.89512	2.90034e-15	1.78132e-14	AT4G12870	DW
34.751	-8.18765	2.69172	-3.04179	0.00235179	0.00456314	AT1G64628	DW
57.1474	-8.18228	1.03276	-7.92275	2.32309e-15	1.43781e-14	AT5G04530	DW
56.5665	-8.15731	1.03667	-7.86878	3.58107e-15	2.18615e-14	AT4G23670	DW
27.616	-7.85597	2.66922	-2.94317	0.00324868	0.0061568	AT1G75388	DW
27.4185	-7.84573	2.66357	-2.94557	0.00322365	0.006116	AT3G22968	DW
25.4637	-7.73965	3.38454	-2.28677	0.0222095	0.0358678	AT5G07840	DW
99.6304	-7.68148	0.845019	-9.0903	9.87696e-20	7.83477e-19	AT1G50590	DW
65.4053	-7.66092	0.998879	-7.66952	1.72637e-14	1.00297e-13	AT5G35940	DW
39.7312	-7.66029	1.03944	-7.36961	1.71131e-13	9.36523e-13	AT1G49470	DW
92.4379	-7.57879	0.847944	-8.93784	3.96839e-19	3.04007e-18	AT5G58900	DW
22.3176	-7.55494	1.04946	-7.1989	6.06992e-13	3.18932e-12	AT5G19110	DW
139.712	-7.44357	0.657147	-11.3271	9.63393e-30	1.216e-28	AT3G16430	DW
33.7281	-7.4184	1.04183	-7.12056	1.07493e-12	5.53907e-12	AT5G40260	DW
20.0677	-7.38754	1.06196	-6.95649	3.48848e-12	1.73128e-11	AT5G67420	DW
19.641	-7.35686	1.05474	-6.97502	3.05818e-12	1.52323e-11	AT1G65310	DW
19.3157	-7.34058	3.38491	-2.16862	0.0301117	0.0471876	AT5G52552	DW
103.177	-7.31446	0.733242	-9.97551	1.95088e-23	1.86609e-22	AT5G49360	DW
30.9323	-7.29405	1.46801	-4.96865	6.74195e-07	2.11219e-06	AT1G76650	DW
18.5373	-7.28972	1.0595	-6.88032	5.9717e-12	2.91849e-11	AT3G16410	DW
17.445	-7.19745	1.05962	-6.79251	1.102e-11	5.29555e-11	AT2G16230	DW
47.7613	-7.19045	1.00909	-7.12565	1.03592e-12	5.34809e-12	AT4G27440	DW
46.8483	-7.16901	1.00497	-7.13358	9.77884e-13	5.06069e-12	AT1G29090	DW
16.6943	-7.13222	1.05801	-6.74116	1.57129e-11	7.46491e-11	AT3G58120	DW
16.6673	-7.12916	1.0667	-6.68335	2.33544e-11	1.09359e-10	AT1G22550	DW
16.3793	-7.10403	1.06125	-6.69402	2.17121e-11	1.01966e-10	AT1G12240	DW
257.84	-7.05918	0.431029	-16.3775	2.76769e-60	9.02361e-59	AT1G66270	DW
15.3248	-7.01073	1.06225	-6.59986	4.11537e-11	1.88844e-10	AT5G47330	DW
24.511	-6.94836	1.19086	-5.83475	5.38725e-09	2.08803e-08	AT3G26520	DW
118.584	-6.93588	0.60353	-11.4922	1.44399e-30	1.89473e-29	AT5G15230	DW
14.3488	-6.91373	1.07962	-6.40387	1.51487e-10	6.6378e-10	AT5G45950	DW
657.991	-6.90208	0.257015	-26.8548	7.41264e-159	1.11398e-156	AT1G43780	DW
77.1451	-6.89848	0.739124	-9.33331	1.02612e-20	8.54848e-20	AT5G23210	DW
38.8634	-6.89673	1.00459	-6.86524	6.6378e-12	3.23744e-11	AT5G18860	DW
14.0609	-6.88353	1.06561	-6.4597	1.04913e-10	4.65218e-10	AT5G62340	DW
13.9867	-6.87754	1.06748	-6.44276	1.17318e-10	5.1831e-10	AT1G32470	DW
57.2288	-6.87587	0.852499	-8.06555	7.29065e-16	4.64996e-15	AT5G61620	DW
57.1499	-6.87465	0.851408	-8.07445	6.77788e-16	4.33586e-15	AT2G46740	DW
23.0716	-6.87007	1.05067	-6.53876	6.20325e-11	2.8037e-10	AT2G37750	DW
56.0617	-6.85032	0.849752	-8.06155	7.53343e-16	4.79844e-15	AT4G37409	DW
13.8193	-6.84989	1.06935	-6.40564	1.4974e-10	6.56575e-10	AT2G03850	DW
13.4095	-6.81513	1.06867	-6.37719	1.80365e-10	7.85311e-10	AT5G02350	DW
13.2705	-6.81047	1.0845	-6.2798	3.39002e-10	1.44623e-09	AT5G02170	DW
730.567	-6.79077	0.377268	-17.9999	1.95247e-72	8.49722e-71	AT5G20250	DW
70.7407	-6.77537	0.739325	-9.16427	4.98841e-20	4.00322e-19	AT2G45180	DW
12.5267	-6.71212	1.06919	-6.27778	3.43451e-10	1.46391e-09	AT5G61430	DW
12.416	-6.70829	1.07058	-6.26602	3.70391e-10	1.57386e-09	AT5G03760	DW
1012.4	-6.7049	0.198764	-33.733	1.9001e-249	6.52684e-247	AT3G44750	DW
20.0242	-6.65727	1.05862	-6.28864	3.20268e-10	1.36782e-09	AT4G25490	DW
32.95	-6.65277	1.02041	-6.51972	7.04398e-11	3.16954e-10	AT1G61840	DW
11.7453	-6.62305	1.07516	-6.16004	7.27246e-10	3.02145e-09	AT5G60520	DW
11.5488	-6.61278	1.08152	-6.11432	9.69716e-10	3.98323e-09	AT2G14100	DW
11.6721	-6.60821	1.08559	-6.0872	1.14902e-09	4.69769e-09	AT1G29951	DW
11.4894	-6.58458	1.07491	-6.12571	9.02785e-10	3.71862e-09	AT5G38520	DW
11.5258	-6.58425	1.08546	-6.06588	1.31229e-09	5.34475e-09	AT3G07990	DW
76.5198	-6.5631	0.665671	-9.85937	6.24407e-23	5.79406e-22	AT3G16370	DW
18.6658	-6.55267	1.05836	-6.19135	5.965e-10	2.49332e-09	AT5G14470	DW
30.2858	-6.54609	1.01052	-6.47795	9.29787e-11	4.14878e-10	AT4G04830	DW
11.0817	-6.52833	1.08736	-6.00384	1.9271e-09	7.72607e-09	AT2G02700	DW
10.7645	-6.51088	1.08425	-6.00496	1.91376e-09	7.67419e-09	AT5G15970	DW
17.9092	-6.50395	1.07644	-6.04211	1.52108e-09	6.15861e-09	AT5G55340	DW
291.306	-6.49611	0.340114	-19.0998	2.53401e-81	1.33181e-79	AT1G12090	DW
10.7393	-6.4932	1.07913	-6.01709	1.77585e-09	7.145e-09	AT2G43480	DW
157.9	-6.46681	0.446851	-14.472	1.82197e-47	4.26369e-46	AT5G08370	DW
28.63	-6.45338	1.01222	-6.37546	1.82414e-10	7.93872e-10	AT2G10940	DW
170.259	-6.45254	0.431615	-14.9497	1.56339e-50	4.06946e-49	AT4G37410	DW
16.6953	-6.40601	1.05977	-6.04474	1.49656e-09	6.06186e-09	AT5G26290	DW
380.633	-6.39058	0.284256	-22.4818	6.25989e-112	5.35179e-110	AT5G38410	DW
94.6331	-6.38069	0.560006	-11.394	4.48092e-30	5.73486e-29	AT5G38420	DW
27.1744	-6.36606	1.01744	-6.25695	3.92576e-10	1.66371e-09	AT1G11600	DW
26.4518	-6.34133	1.01327	-6.2583	3.89196e-10	1.65048e-09	AT4G16230	DW
9.37327	-6.2995	1.08584	-5.80151	6.57203e-09	2.52688e-08	AT4G21830	DW
9.39609	-6.29867	1.08865	-5.78576	7.21848e-09	2.76438e-08	AT1G07340	DW
9.37918	-6.29286	1.09249	-5.76012	8.40541e-09	3.20045e-08	AT3G23530	DW
9.09751	-6.25664	1.08835	-5.74874	8.99132e-09	3.41408e-08	AT3G08770	DW
14.9237	-6.24381	1.06462	-5.86482	4.49612e-09	1.75076e-08	AT1G19830	DW
14.782	-6.22146	1.0745	-5.79011	7.03398e-09	2.69802e-08	AT5G48900	DW
14.7011	-6.19907	1.1113	-5.57823	2.42984e-08	8.85907e-08	AT2G43140	DW
8.78464	-6.19522	1.0942	-5.66185	1.49752e-08	5.58045e-08	AT1G14120	DW
8.82018	-6.19066	1.10538	-5.60049	2.13743e-08	7.84649e-08	AT4G22570	DW
8.67057	-6.17997	1.72065	-3.59165	0.000328595	0.000730312	AT3G54590	DW
8.58714	-6.17042	1.09755	-5.62199	1.88773e-08	6.97644e-08	AT3G10150	DW
8.51776	-6.16062	2.31116	-2.6656	0.00768516	0.0135925	AT1G73602	DW
23.0261	-6.1473	1.01936	-6.03053	1.6342e-09	6.59854e-09	AT5G66690	DW
437.17	-6.14282	0.252126	-24.364	4.11506e-131	4.32554e-129	AT5G26260	DW
541.892	-6.12173	0.223626	-27.3748	5.46779e-165	8.76487e-163	AT1G71880	DW
198.885	-6.08588	0.35284	-17.2482	1.15353e-66	4.41139e-65	AT1G66280	DW
8.01294	-6.08364	1.10674	-5.49691	3.86508e-08	1.37708e-07	AT3G55890	DW
7.98718	-6.07285	1.09595	-5.54116	3.00473e-08	1.08421e-07	AT2G40150	DW
7.89696	-6.06752	1.10834	-5.47444	4.38885e-08	1.55821e-07	AT3G27640	DW
43.2363	-6.05803	0.74618	-8.11873	4.71099e-16	3.04403e-15	AT5G47900	DW
7.79928	-6.03313	1.11826	-5.39511	6.84827e-08	2.38216e-07	AT1G54020	DW
280.808	-6.00806	0.484451	-12.4018	2.55488e-35	4.00209e-34	AT1G29080	DW
142.074	-5.96727	0.402231	-14.8354	8.64663e-50	2.203e-48	AT4G18970	DW
12.1019	-5.92695	1.07343	-5.52151	3.36097e-08	1.20551e-07	AT5G48890	DW
7.1646	-5.90576	1.11415	-5.30067	1.15375e-07	3.92807e-07	AT4G35690	DW
7.10271	-5.90152	1.11158	-5.30912	1.10158e-07	3.75578e-07	AT2G43910	DW
19.4242	-5.89062	1.02142	-5.76708	8.06571e-09	3.07597e-08	AT1G12610	DW
6.81056	-5.84711	1.11205	-5.25795	1.45671e-07	4.91516e-07	AT3G61270	DW
6.70313	-5.80951	1.12838	-5.14854	2.62525e-07	8.60148e-07	AT2G34080	DW
6.64678	-5.80027	1.12733	-5.14516	2.67297e-07	8.75188e-07	AT1G09850	DW
6.59835	-5.79687	1.12236	-5.16491	2.40552e-07	7.92337e-07	AT2G18620	DW
11.2135	-5.79473	1.11526	-5.19585	2.03784e-07	6.76328e-07	AT3G28550	DW
6.45637	-5.77784	1.13163	-5.10578	3.29435e-07	1.06792e-06	AT1G14345	DW
17.9798	-5.77565	1.02914	-5.61213	1.99846e-08	7.36584e-08	AT1G01380	DW
79.352	-5.74488	0.504755	-11.3815	5.16957e-30	6.58992e-29	AT3G48360	DW
6.43379	-5.74449	1.12057	-5.12641	2.9532e-07	9.62354e-07	AT1G52100	DW
6.39403	-5.74275	1.1139	-5.15552	2.52925e-07	8.30392e-07	AT1G55370	DW
6.38666	-5.74141	1.11361	-5.1557	2.5269e-07	8.29904e-07	AT2G02680	DW
393.118	-5.74101	0.231385	-24.8115	6.74305e-136	7.54124e-134	AT5G45650	DW
6.39085	-5.73411	1.18739	-4.82918	1.37098e-06	4.14593e-06	AT5G20630	DW
43.5007	-5.72824	0.67111	-8.53547	1.39582e-17	9.82077e-17	AT3G23880	DW
144.079	-5.69772	0.368496	-15.4621	6.25462e-54	1.78507e-52	AT3G16450	DW
10.1896	-5.67096	1.08325	-5.23515	1.64853e-07	5.52652e-07	AT5G48110	DW
80.9221	-5.63348	0.483582	-11.6495	2.30908e-31	3.10395e-30	AT2G32560	DW
5.83019	-5.62069	1.13928	-4.93356	8.07455e-07	2.50681e-06	AT5G20550	DW
199.553	-5.60988	0.309943	-18.0997	3.20397e-73	1.42666e-71	AT2G20670	DW
5.7457	-5.60565	1.12953	-4.96281	6.94801e-07	2.17426e-06	AT3G22830	DW
9.57978	-5.57837	1.0845	-5.14372	2.69348e-07	8.81452e-07	AT4G04700	DW
15.6642	-5.57737	1.03945	-5.36572	8.06289e-08	2.78452e-07	AT3G45320	DW
23.3095	-5.57289	0.873634	-6.37898	1.78272e-10	7.76547e-10	AT2G40970	DW
15.5172	-5.56075	1.02935	-5.40218	6.58361e-08	2.29549e-07	AT5G49800	DW
54.0958	-5.5591	0.571451	-9.72804	2.28967e-22	2.07657e-21	AT5G46040	DW
9.45343	-5.55748	1.09476	-5.07641	3.84626e-07	1.23688e-06	AT5G26230	DW
5.56549	-5.548	1.13235	-4.89956	9.60525e-07	2.96053e-06	AT4G34900	DW
9.127	-5.52915	1.09293	-5.05901	4.21436e-07	1.3491e-06	AT3G12710	DW
5.51617	-5.52644	1.14373	-4.83193	1.35218e-06	4.09294e-06	AT5G65970	DW
5.41451	-5.51735	1.15509	-4.77657	1.78314e-06	5.31702e-06	AT5G23480	DW
9.05577	-5.50637	1.08779	-5.06198	4.14929e-07	1.32849e-06	AT4G00400	DW
5.36375	-5.48959	1.14632	-4.78889	1.67709e-06	5.02226e-06	AT2G04500	DW
5.33652	-5.47674	1.13252	-4.83589	1.32554e-06	4.01544e-06	AT5G20710	DW
8.85547	-5.46848	1.1018	-4.96321	6.93362e-07	2.17011e-06	AT5G22920	DW
5.24759	-5.46599	1.13393	-4.8204	1.4327e-06	4.32304e-06	AT1G16390	DW
767.438	-5.46428	0.162798	-33.5647	5.49375e-247	1.85399e-244	AT2G43120	DW
14.4605	-5.459	1.03207	-5.28939	1.22728e-07	4.17114e-07	AT4G29700	DW
8.70409	-5.45808	1.09421	-4.98815	6.09595e-07	1.91949e-06	AT2G28305	DW
5.20217	-5.44899	1.15552	-4.7156	2.40998e-06	7.07006e-06	AT1G02620	DW
14.4636	-5.44571	1.19009	-4.57589	4.74195e-06	1.35035e-05	AT1G23150	DW
5.21632	-5.43959	1.14354	-4.75679	1.96692e-06	5.83344e-06	AT5G25980	DW
35.599	-5.43871	0.67401	-8.06918	7.07697e-16	4.51968e-15	AT5G47770	DW
5.15997	-5.42813	1.14527	-4.73959	2.14148e-06	6.32675e-06	AT1G01070	DW
8.70083	-5.4266	1.12023	-4.84417	1.27145e-06	3.8595e-06	AT4G23680	DW
8.49471	-5.42061	1.09354	-4.95695	7.16075e-07	2.23756e-06	AT5G03310	DW
5.02454	-5.38527	1.15369	-4.66787	3.04343e-06	8.83141e-06	AT4G33120	DW
115.87	-5.37825	0.371793	-14.4657	1.99558e-47	4.65861e-46	AT1G06360	DW
4.92344	-5.37741	1.14137	-4.71137	2.46058e-06	7.21409e-06	AT1G20190	DW
8.27648	-5.37067	1.09508	-4.90437	9.37259e-07	2.89392e-06	AT1G10060	DW
4.92365	-5.35648	1.15507	-4.63737	3.52878e-06	1.01799e-05	AT2G39310	DW
39.847	-5.33668	0.616843	-8.65161	5.07795e-18	3.65021e-17	AT2G20835	DW
4.76278	-5.32636	1.15841	-4.59799	4.26594e-06	1.22076e-05	AT1G56680	DW
4.83216	-5.32279	1.1582	-4.59575	4.31193e-06	1.23319e-05	AT1G20020	DW
105.426	-5.32089	0.382502	-13.9107	5.45209e-44	1.13135e-42	AT1G28670	DW
4.82572	-5.31679	1.17345	-4.53092	5.87273e-06	1.65303e-05	AT4G01240	DW
13.0453	-5.3088	1.04721	-5.06948	3.98898e-07	1.27993e-06	AT3G56220	DW
19.5554	-5.30498	0.879109	-6.03449	1.59461e-09	6.44683e-09	AT1G10540	DW
4.75578	-5.3048	1.15681	-4.58571	4.52454e-06	1.29091e-05	AT5G46940	DW
19.5061	-5.30378	0.876133	-6.05362	1.41625e-09	5.74747e-09	AT1G47620	DW
4.6718	-5.30028	1.1487	-4.61416	3.9468e-06	1.1323e-05	AT5G49330	DW
4.6107	-5.29692	1.17182	-4.52026	6.17651e-06	1.7322e-05	AT4G11610	DW
4.6361	-5.2775	1.15946	-4.55169	5.32156e-06	1.50604e-05	AT3G04715	DW
138.813	-5.27085	0.336552	-15.6613	2.78042e-55	8.11596e-54	AT4G34790	DW
94.3811	-5.26252	0.396042	-13.2878	2.72517e-40	5.0116e-39	AT1G10550	DW
144.61	-5.25903	0.319518	-16.4593	7.19524e-61	2.38634e-59	AT4G29690	DW
4.55054	-5.25609	1.17126	-4.48755	7.20475e-06	2.00073e-05	AT2G38090	DW
4.60835	-5.25552	1.16316	-4.5183	6.2338e-06	1.7475e-05	AT4G02810	DW
261.765	-5.25285	0.248887	-21.1054	7.10175e-99	4.86154e-97	AT4G15160	DW
7.58235	-5.24727	1.12059	-4.68259	2.83272e-06	8.24736e-06	AT5G19240	DW
4.52529	-5.24309	1.15768	-4.52895	5.92784e-06	1.66683e-05	AT2G23170	DW
7.67965	-5.24108	1.10856	-4.72784	2.26924e-06	6.68267e-06	AT1G04110	DW
7.51234	-5.22035	1.10321	-4.73198	2.22345e-06	6.55584e-06	AT3G23450	DW
7.44835	-5.20978	1.10042	-4.73434	2.19771e-06	6.4849e-06	AT5G44585	DW
4.45297	-5.20472	1.17594	-4.42601	9.59913e-06	2.62995e-05	AT1G22330	DW
7.32095	-5.19666	1.1014	-4.71822	2.37923e-06	6.98836e-06	AT4G08910	DW
4.33108	-5.18883	1.16322	-4.46075	8.16735e-06	2.25308e-05	AT4G36240	DW
11.9432	-5.17925	1.0435	-4.96335	6.92883e-07	2.16897e-06	AT3G13760	DW
4.37476	-5.17678	1.17811	-4.39414	1.11213e-05	3.02629e-05	AT1G73340	DW
4.34546	-5.17041	1.18075	-4.37891	1.19274e-05	3.23377e-05	AT4G14750	DW
4.20056	-5.16098	1.18481	-4.35595	1.32492e-05	3.5765e-05	AT5G18840	DW
7.183	-5.15688	1.10209	-4.67918	2.8802e-06	8.38049e-06	AT1G16360	DW
4.23059	-5.13939	1.16993	-4.3929	1.11849e-05	3.04233e-05	AT3G04700	DW
4.20171	-5.13917	1.1614	-4.42498	9.64508e-06	2.64179e-05	AT3G05400	DW
7.0281	-5.13716	1.10566	-4.64626	3.38014e-06	9.77376e-06	AT1G78530	DW
4.16723	-5.1302	2.1318	-2.40652	0.0161055	0.0267396	AT3G13061	DW
23.066	-5.12556	0.759585	-6.74784	1.50063e-11	7.13623e-11	AT4G31320	DW
4.13231	-5.12135	1.16972	-4.37829	1.19616e-05	3.24257e-05	AT5G38700	DW
4.18461	-5.11167	1.18179	-4.32535	1.52287e-05	4.07993e-05	AT1G77525	DW
4.05388	-5.1075	1.18316	-4.31683	1.58289e-05	4.23071e-05	AT3G59340	DW
11.3131	-5.10613	1.04734	-4.87535	1.08618e-06	3.32755e-06	AT5G26670	DW
4.11702	-5.10242	1.18891	-4.29169	1.77316e-05	4.71047e-05	AT3G10290	DW
4.03035	-5.07739	1.17874	-4.30748	1.65123e-05	4.40421e-05	AT4G22230	DW
3.93879	-5.06408	1.24827	-4.05687	4.97351e-05	0.000124555	AT2G27420	DW
4.00103	-5.06313	1.19953	-4.22094	2.43285e-05	6.34811e-05	AT1G69780	DW
3.97401	-5.06267	1.17097	-4.32348	1.53586e-05	4.11358e-05	AT2G47500	DW
6.69454	-5.05828	1.11195	-4.54902	5.3897e-06	1.52353e-05	AT2G30890	DW
65.754	-5.05325	0.442697	-11.4147	3.53152e-30	4.54701e-29	AT5G55730	DW
6.65598	-5.053	1.11838	-4.51815	6.23837e-06	1.74827e-05	AT1G52680	DW
11.1181	-5.04672	1.09224	-4.6205	3.82811e-06	1.09973e-05	AT5G54190	DW
10.8255	-5.04477	1.06756	-4.72552	2.29527e-06	6.75e-06	AT5G45940	DW
76.294	-5.04113	0.4126	-12.218	2.49264e-34	3.75183e-33	AT4G29270	DW
16.0931	-5.03786	0.890557	-5.65697	1.54067e-08	5.73793e-08	AT4G33560	DW
16.3239	-5.02852	0.88078	-5.70917	1.1353e-08	4.27621e-08	AT3G15500	DW
1832.23	-5.02754	0.121993	-41.2119	0	0	AT1G02640	DW
43.1277	-5.02551	0.547299	-9.18238	4.21655e-20	3.40082e-19	AT3G21710	DW
3.86353	-5.01605	1.184	-4.23654	2.26988e-05	5.94141e-05	AT3G14530	DW
3.82802	-5.01418	1.17468	-4.26856	1.96742e-05	5.19282e-05	AT4G22214	DW
3.84311	-5.00967	1.17379	-4.26794	1.97284e-05	5.20569e-05	AT3G15650	DW
222.716	-5.00808	0.240854	-20.793	5.01136e-96	3.26774e-94	AT5G59130	DW
4921.15	-5.00358	0.0986841	-50.703	0	0	AT4G36880	DW
3.78548	-5.00269	1.18203	-4.23229	2.31325e-05	6.05081e-05	AT3G16250	DW
232.76	-5.00213	0.240151	-20.8291	2.35887e-96	1.55394e-94	AT3G20370	DW
3.85403	-4.99755	1.22024	-4.09554	4.21183e-05	0.000106562	AT4G09010	DW
6.31935	-4.99718	1.13998	-4.38356	1.16756e-05	3.16863e-05	AT4G33260	DW
3.8503	-4.98812	1.26307	-3.94919	7.84154e-05	0.00019113	AT2G37130	DW
6.41164	-4.9832	1.11674	-4.46226	8.1098e-06	2.23913e-05	AT1G70700	DW
10.5127	-4.9828	1.06057	-4.69824	2.62414e-06	7.66445e-06	AT4G12800	DW
15.55	-4.98217	0.915861	-5.43987	5.33192e-08	1.87779e-07	AT3G61470	DW
3.70816	-4.97841	1.20547	-4.12985	3.63006e-05	9.24872e-05	AT1G52000	DW
6.31932	-4.97373	1.12787	-4.40985	1.03443e-05	2.82526e-05	AT5G14860	DW
3.75092	-4.97346	1.1993	-4.14698	3.36893e-05	8.62453e-05	AT3G09940	DW
6.27871	-4.95625	1.12504	-4.40539	1.05595e-05	2.87913e-05	AT1G73160	DW
10.3106	-4.95165	1.05199	-4.70695	2.51453e-06	7.36443e-06	AT1G64200	DW
3.62329	-4.93693	1.21625	-4.05913	4.92559e-05	0.000123451	AT5G23060	DW
6.11176	-4.9258	1.129	-4.36298	1.28302e-05	3.46828e-05	AT1G49910	DW
3.69368	-4.92403	1.26514	-3.89209	9.93828e-05	0.000238936	AT1G05240	DW
3.66679	-4.92256	1.19615	-4.11534	3.86606e-05	9.82529e-05	AT1G06923	DW
20.0146	-4.91936	0.770655	-6.38335	1.73254e-10	7.55376e-10	AT5G39970	DW
6.01481	-4.90327	1.13567	-4.31752	1.57791e-05	4.21918e-05	AT4G22560	DW
104.373	-4.90326	0.346344	-14.1572	1.68602e-45	3.6855e-44	AT4G01700	DW
29.7998	-4.90065	0.626805	-7.81845	5.3476e-15	3.22364e-14	AT5G02180	DW
5.99763	-4.89791	1.14179	-4.28967	1.78942e-05	4.74873e-05	AT3G20940	DW
5.97305	-4.89487	1.13535	-4.31133	1.62276e-05	4.33128e-05	AT4G13210	DW
14.6239	-4.88393	0.884727	-5.52027	3.38486e-08	1.21363e-07	AT5G49170	DW
5.86361	-4.87752	1.14397	-4.26368	2.01085e-05	5.29873e-05	AT1G22220	DW
19.3617	-4.87372	0.769074	-6.33713	2.34081e-10	1.01209e-09	AT1G60870	DW
5.86138	-4.86796	1.12105	-4.34231	1.40995e-05	3.79325e-05	AT1G74880	DW
9.76529	-4.86197	1.06612	-4.56045	5.10439e-06	1.44884e-05	AT1G02340	DW
9.62992	-4.85721	1.05644	-4.59773	4.27119e-06	1.22208e-05	AT2G04039	DW
5.89126	-4.85529	1.13375	-4.2825	1.84807e-05	4.89258e-05	AT2G28760	DW
3.43206	-4.85079	1.19511	-4.05886	4.9313e-05	0.000123562	AT1G48330	DW
24.3257	-4.84399	0.689859	-7.02171	2.19174e-12	1.10396e-11	AT4G23590	DW
3.43817	-4.84253	1.21287	-3.99263	6.53452e-05	0.000160657	AT2G44460	DW
33.3321	-4.84117	0.585778	-8.26451	1.40267e-16	9.3524e-16	AT4G37610	DW
3.37498	-4.83997	1.23625	-3.91503	9.03933e-05	0.000218306	AT5G15310	DW
3.41862	-4.83677	1.21336	-3.98626	6.71231e-05	0.000164817	AT5G46915	DW
3.40576	-4.83154	1.18914	-4.06305	4.84348e-05	0.000121536	AT3G23510	DW
3.40557	-4.83153	1.1903	-4.0591	4.9263e-05	0.000123453	AT5G58260	DW
5.70016	-4.83138	1.12611	-4.29031	1.78422e-05	4.73659e-05	AT1G67328	DW
3.31568	-4.82843	1.30103	-3.71125	0.000206239	0.000473359	AT5G60880	DW
3.37835	-4.82236	1.20281	-4.00926	6.09105e-05	0.000150577	AT1G10400	DW
41.8464	-4.81503	0.528055	-9.11843	7.62228e-20	6.07383e-19	AT4G21870	DW
23.2545	-4.80825	0.698306	-6.88559	5.75467e-12	2.81528e-11	AT3G50330	DW
5.6326	-4.80579	1.12706	-4.26401	2.00788e-05	5.29162e-05	AT2G37450	DW
3.292	-4.78483	1.197	-3.99735	6.40559e-05	0.00015779	AT4G33270	DW
3.30709	-4.78162	1.22847	-3.89234	9.92839e-05	0.000238728	AT5G37800	DW
5.57111	-4.7802	1.12957	-4.23187	2.31752e-05	6.06117e-05	AT1G33610	DW
5.52764	-4.77917	1.15605	-4.13405	3.5643e-05	9.09201e-05	AT5G19250	DW
3.24098	-4.77913	1.20715	-3.95903	7.52554e-05	0.000183754	AT2G29410	DW
9.19561	-4.77795	1.11659	-4.27905	1.87696e-05	4.96632e-05	AT1G23720	DW
3.29074	-4.77429	1.2247	-3.89834	9.68548e-05	0.000233131	AT1G62660	DW
3.28319	-4.77226	1.23773	-3.85564	0.000115429	0.000275142	AT5G28610	DW
407.729	-4.77007	0.170394	-27.9944	1.90233e-172	3.41993e-170	AT1G15210	DW
3.21858	-4.76792	1.23891	-3.84849	0.000118849	0.000282698	AT4G11550	DW
188.824	-4.75349	0.244942	-19.4065	6.79405e-84	3.78813e-82	AT4G26790	DW
5.45601	-4.75251	1.13305	-4.19443	2.73561e-05	7.08238e-05	AT1G22440	DW
3.225	-4.74511	1.2556	-3.77915	0.000157367	0.000367905	AT5G03510	DW
3.17768	-4.7363	1.19964	-3.9481	7.87738e-05	0.000191931	AT3G16470	DW
225.305	-4.73354	0.231836	-20.4176	1.1667e-92	7.40682e-91	AT4G21490	DW
26.3128	-4.73338	0.645472	-7.3332	2.24714e-13	1.22073e-12	AT2G35370	DW
3.17198	-4.72308	1.20422	-3.92212	8.77731e-05	0.000212458	AT5G10170	DW
96.1156	-4.71663	0.336306	-14.0248	1.09911e-44	2.33361e-43	AT3G48460	DW
3.12888	-4.71015	1.23181	-3.82378	0.000131424	0.000310345	AT3G08750	DW
138.67	-4.70706	0.281992	-16.6921	1.49495e-62	5.10778e-61	AT3G15720	DW
242.796	-4.6961	0.219024	-21.441	5.53637e-102	4.04934e-100	AT2G27920	DW
3.07754	-4.6914	1.21405	-3.86427	0.000111424	0.000266057	AT2G43860	DW
38.3057	-4.68891	0.527922	-8.88183	6.57718e-19	4.96541e-18	AT5G02540	DW
25.7743	-4.68686	0.63135	-7.42355	1.14025e-13	6.30464e-13	AT5G57030	DW
8.45228	-4.67011	1.0615	-4.39954	1.08481e-05	2.95489e-05	AT4G27710	DW
16.8025	-4.66757	0.775204	-6.02108	1.73259e-09	6.9768e-09	AT1G06620	DW
5.1995	-4.66598	1.15406	-4.04309	5.27509e-05	0.000131389	AT1G52910	DW
139.955	-4.66065	0.27518	-16.9368	2.41047e-64	8.55495e-63	AT5G64100	DW
3.01257	-4.65627	1.21106	-3.84478	0.000120663	0.000286799	AT1G56430	DW
3.00132	-4.65325	1.22122	-3.81035	0.000138772	0.000326774	AT4G22790	DW
2.99878	-4.65107	1.22352	-3.80137	0.0001439	0.000338063	AT4G38420	DW
13.6851	-4.64493	1.34913	-3.44291	0.000575481	0.00122972	AT3G54580	DW
2.95049	-4.64447	1.26022	-3.68544	0.000228311	0.000520046	AT5G56110	DW
8.45055	-4.64156	1.07011	-4.33747	1.44129e-05	3.87216e-05	AT5G38140	DW
57.6508	-4.61287	0.425898	-10.8309	2.45664e-27	2.76999e-26	AT3G04070	DW
2.95608	-4.61279	1.23047	-3.74879	0.000177689	0.000412009	AT1G13260	DW
2.91923	-4.61155	1.2207	-3.7778	0.000158217	0.000369757	AT5G15960	DW
102.095	-4.60664	0.31523	-14.6136	2.30078e-48	5.59516e-47	AT4G21280	DW
2.95663	-4.60536	1.26065	-3.65316	0.000259029	0.000585302	AT4G36270	DW
4.8986	-4.59948	1.14938	-4.0017	6.2888e-05	0.00015514	AT1G52230	DW
2.8852	-4.59786	1.22437	-3.75528	0.00017315	0.000402067	AT3G05980	DW
24.2697	-4.59418	0.638137	-7.19937	6.04932e-13	3.18023e-12	AT3G04290	DW
52.4704	-4.59291	0.434883	-10.5612	4.50642e-26	4.84006e-25	AT1G03630	DW
2.84928	-4.58579	1.22667	-3.7384	0.000185193	0.000428375	AT1G09240	DW
95.2024	-4.58257	0.322089	-14.2277	6.17052e-46	1.3738e-44	AT4G39210	DW
4.82693	-4.58099	1.14975	-3.98434	6.76684e-05	0.000166093	AT3G05936	DW
2.90565	-4.57772	1.2888	-3.55193	0.000382415	0.000842048	AT4G35190	DW
11.7946	-4.57525	0.901786	-5.07355	3.90467e-07	1.25497e-06	AT3G50990	DW
4.81605	-4.57175	1.14492	-3.99308	6.52217e-05	0.000160394	AT1G06420	DW
178.256	-4.56874	0.243745	-18.7439	2.17035e-78	1.08721e-76	AT2G19590	DW
36.6646	-4.56871	0.948208	-4.81826	1.44818e-06	4.36633e-06	AT5G40010	DW
26.9585	-4.56485	1.06955	-4.26799	1.97244e-05	5.20535e-05	AT5G26200	DW
481.132	-4.54852	0.157104	-28.9523	2.6275e-184	5.15742e-182	AT3G48140	DW
2.74492	-4.54387	1.24792	-3.64115	0.000271418	0.000610787	AT5G44417	DW
38.8981	-4.5437	0.498804	-9.10918	8.30073e-20	6.60078e-19	AT5G15150	DW
2.79593	-4.54217	1.29382	-3.51068	0.000446963	0.00097304	AT3G06880	DW
2.7639	-4.53923	1.24745	-3.63882	0.00027389	0.000615989	AT3G59850	DW
35.2235	-4.53795	0.532872	-8.51602	1.65129e-17	1.15885e-16	AT4G23810	DW
2.78598	-4.53616	1.22881	-3.69151	0.000222926	0.000509168	AT1G11112	DW
42.4859	-4.53555	0.494141	-9.17865	4.36513e-20	3.5177e-19	AT3G49570	DW
26.9406	-4.53483	0.595597	-7.61393	2.65888e-14	1.52949e-13	AT4G34000	DW
4.64854	-4.53217	1.15761	-3.9151	9.03661e-05	0.000218267	AT4G25470	DW
4.66692	-4.52956	1.1837	-3.82661	0.000129921	0.000306947	AT2G40520	DW
27.2858	-4.52863	0.595641	-7.60295	2.89463e-14	1.66262e-13	AT1G08920	DW
84.6422	-4.51843	0.337472	-13.3891	7.00553e-41	1.32116e-39	AT1G67750	DW
7.88292	-4.51697	1.10166	-4.10014	4.12907e-05	0.000104591	AT2G39880	DW
7.67932	-4.50883	1.06729	-4.22455	2.39416e-05	6.25309e-05	AT5G43750	DW
15.2839	-4.50122	0.77806	-5.78518	7.24339e-09	2.77226e-08	AT3G48420	DW
2.66908	-4.50113	1.2644	-3.55989	0.000371012	0.000818345	AT3G26190	DW
11.4453	-4.49278	0.915859	-4.90553	9.31757e-07	2.87739e-06	AT1G24625	DW
2.70314	-4.49069	1.23554	-3.6346	0.000278414	0.000625431	AT1G74660	DW
2.68935	-4.48517	1.24617	-3.59917	0.000319239	0.000711161	AT4G18501	DW
2.72323	-4.48064	1.29421	-3.46207	0.000536033	0.00115041	AT5G17820	DW
2.69856	-4.48024	1.28699	-3.48116	0.000499239	0.00107625	AT4G25160	DW
2.64389	-4.47812	1.27464	-3.51323	0.00044269	0.000964283	AT1G58280	DW
2.62546	-4.47242	1.24162	-3.60207	0.000315693	0.000703588	AT5G07040	DW
7.65031	-4.4714	1.10047	-4.06317	4.84105e-05	0.000121522	AT1G21140	DW
159.558	-4.47028	0.243659	-18.3464	3.52658e-75	1.63464e-73	AT4G21850	DW
32.9833	-4.46961	0.529545	-8.44047	3.16066e-17	2.18463e-16	AT5G25830	DW
163.439	-4.46928	0.239951	-18.6258	1.98554e-77	9.71856e-76	AT4G19030	DW
89.5941	-4.46857	0.32565	-13.722	7.49681e-43	1.50217e-41	AT1G62480	DW
2.60116	-4.46172	1.2651	-3.52677	0.000420665	0.000920686	AT1G11160	DW
2.56764	-4.45594	1.30227	-3.42167	0.00062238	0.0013242	AT5G47990	DW
2.64054	-4.4555	1.28286	-3.47309	0.000514503	0.00110754	AT5G10278	DW
4.45283	-4.45461	1.16678	-3.81786	0.000134614	0.000317449	AT5G66260	DW
22.064	-4.45368	0.637691	-6.98408	2.86729e-12	1.43e-11	AT1G78260	DW
2.63448	-4.4504	1.24665	-3.56988	0.000357145	0.000789841	AT1G66950	DW
21.5823	-4.44108	0.649749	-6.83506	8.19682e-12	3.97665e-11	AT5G22940	DW
58.3938	-4.4377	0.398992	-11.1223	9.77235e-29	1.17709e-27	AT1G70710	DW
2.57078	-4.43702	1.26994	-3.49388	0.000476047	0.00103095	AT1G77690	DW
2.5892	-4.43094	1.24099	-3.57048	0.000356325	0.000788118	AT2G22200	DW
35.9104	-4.42816	0.499592	-8.86356	7.75003e-19	5.83026e-18	AT4G30610	DW
2.5754	-4.42504	1.25057	-3.53841	0.000402538	0.000884231	AT5G57620	DW
2.53601	-4.42129	1.26108	-3.50596	0.000454964	0.000989082	AT5G22860	DW
2.53601	-4.42129	1.26108	-3.50596	0.000454964	0.000989082	AT5G40645	DW
184.762	-4.41898	0.408729	-10.8115	3.03603e-27	3.41526e-26	AT1G43800	DW
2.57045	-4.41073	1.26932	-3.47488	0.000511079	0.00110066	AT2G14610	DW
2.5697	-4.40994	1.26327	-3.4909	0.000481389	0.00104138	AT3G22510	DW
35.5704	-4.40672	0.500091	-8.81183	1.23114e-18	9.16495e-18	AT1G15040	DW
10349.7	-4.40602	0.0617221	-71.3848	0	0	AT3G09260	DW
2.52605	-4.40511	1.24509	-3.53799	0.00040319	0.000885461	AT2G41850	DW
2.52161	-4.40443	1.29291	-3.4066	0.000657763	0.00139516	AT5G01610	DW
205.431	-4.40393	0.218652	-20.1413	3.20978e-90	1.9539e-88	AT3G45060	DW
7.06637	-4.40269	1.07634	-4.09044	4.30562e-05	0.000108749	AT5G51990	DW
2.51906	-4.40191	1.24822	-3.52654	0.000421021	0.00092136	AT1G02730	DW
7.01484	-4.39453	1.07717	-4.07969	4.50967e-05	0.000113679	AT2G21530	DW
2.5316	-4.39297	1.25886	-3.48965	0.000483652	0.00104605	AT5G60060	DW
14.1507	-4.39215	0.784249	-5.60046	2.13788e-08	7.84663e-08	AT5G24330	DW
133.877	-4.39184	0.259139	-16.9478	1.99644e-64	7.11177e-63	AT1G75780	DW
10.7457	-4.38943	0.905418	-4.84796	1.24738e-06	3.79242e-06	AT4G31760	DW
95.2664	-4.38914	0.306582	-14.3164	1.72921e-46	3.90869e-45	AT1G70830	DW
4.29572	-4.38806	1.16463	-3.76776	0.00016472	0.000384021	AT4G16750	DW
2.51044	-4.3867	1.34775	-3.25482	0.00113464	0.00231895	AT3G50840	DW
2.53988	-4.38275	1.35779	-3.22785	0.00124723	0.00252996	AT5G06640	DW
2.46934	-4.38068	1.28601	-3.40642	0.000658215	0.00139597	AT5G15600	DW
4.18735	-4.37816	1.17802	-3.71653	0.000201976	0.000464239	AT2G19690	DW
20.6921	-4.37763	0.645435	-6.78245	1.18151e-11	5.65501e-11	AT1G73050	DW
4.31099	-4.37713	1.15692	-3.78344	0.000154674	0.000362004	AT2G28680	DW
2.44948	-4.3723	1.25361	-3.48777	0.000487067	0.00105281	AT1G02470	DW
2.46956	-4.3525	1.26196	-3.44901	0.000562654	0.00120472	AT1G13550	DW
2.40864	-4.35053	1.29829	-3.35098	0.000805269	0.00168408	AT1G70430	DW
4.20663	-4.34949	1.16394	-3.73685	0.000186337	0.000430711	AT4G37240	DW
2.42998	-4.34883	1.25304	-3.47063	0.000519243	0.00111724	AT1G54820	DW
44.8259	-4.34745	0.443059	-9.81235	9.96186e-23	9.14684e-22	AT4G34600	DW
2.41873	-4.34495	1.26185	-3.44331	0.00057463	0.00122818	AT4G09480	DW
2.41674	-4.3424	1.27337	-3.41017	0.000649228	0.00137782	AT1G02460	DW
6.88064	-4.33827	1.08265	-4.0071	6.147e-05	0.000151886	AT1G12740	DW
17.1089	-4.33562	0.703916	-6.1593	7.30695e-10	3.03446e-09	AT1G70230	DW
6.80207	-4.32689	1.08685	-3.98112	6.85905e-05	0.00016827	AT5G54020	DW
2.37401	-4.32459	1.26656	-3.41444	0.000639141	0.00135761	AT4G37160	DW
23.8019	-4.31969	0.610164	-7.07955	1.44619e-12	7.36728e-12	AT3G15356	DW
2.38835	-4.31806	1.28853	-3.35115	0.000804762	0.0016832	AT2G01590	DW
2.36775	-4.30717	1.26467	-3.40576	0.000659809	0.00139904	AT1G11850	DW
2.34363	-4.29677	1.28206	-3.35146	0.00080388	0.00168172	AT3G17580	DW
82.1623	-4.29379	0.321839	-13.3414	1.32865e-40	2.48618e-39	AT1G65590	DW
2.27808	-4.28804	1.33782	-3.20524	0.00134952	0.00272311	AT3G57950	DW
19.5048	-4.28415	0.647626	-6.61516	3.71144e-11	1.7092e-10	AT3G59400	DW
3.95468	-4.28203	1.17268	-3.65149	0.000260723	0.000588785	AT4G21445	DW
230.58	-4.28186	0.20238	-21.1575	2.35533e-99	1.62391e-97	AT4G33930	DW
2.26665	-4.28036	1.36965	-3.12516	0.00177707	0.00351539	AT3G55910	DW
29.7381	-4.27956	0.542395	-7.89012	3.01893e-15	1.85179e-14	AT2G39900	DW
2.31016	-4.27885	1.39279	-3.07214	0.00212528	0.0041534	AT5G16250	DW
2.33075	-4.27572	1.27519	-3.35302	0.000799357	0.00167299	AT2G36870	DW
2.26946	-4.27263	1.3093	-3.2633	0.00110121	0.0022547	AT3G05890	DW
2.26946	-4.27263	1.3093	-3.2633	0.00110121	0.0022547	AT4G15300	DW
6.57429	-4.2672	1.10263	-3.87001	0.00010883	0.000260412	AT3G05625	DW
9.74758	-4.26707	0.910146	-4.68833	2.75442e-06	8.02668e-06	AT1G32060	DW
89.9818	-4.267	0.307852	-13.8606	1.098e-43	2.25894e-42	AT1G55200	DW
2.30645	-4.26594	1.30831	-3.26065	0.00111155	0.00227466	AT1G71450	DW
3.87727	-4.2655	1.19204	-3.57832	0.000345808	0.000766178	AT2G29750	DW
3.9113	-4.26371	1.22535	-3.4796	0.000502166	0.00108244	AT5G13840	DW
9.60859	-4.263	0.921434	-4.62649	3.71917e-06	1.06955e-05	AT2G39560	DW
3.89397	-4.25297	1.19766	-3.55108	0.000383652	0.000844578	AT5G11540	DW
2.25214	-4.24974	1.37953	-3.08057	0.00206606	0.00404836	AT3G59710	DW
2351.39	-4.24798	0.107579	-39.4871	0	0	AT3G44990	DW
3.91754	-4.24744	1.2279	-3.4591	0.000541981	0.00116253	AT5G39820	DW
73.5346	-4.2452	0.332486	-12.7681	2.47185e-37	4.15634e-36	AT1G33750	DW
2.30537	-4.24008	1.33545	-3.17503	0.00149822	0.00300268	AT4G26010	DW
12.3816	-4.23044	0.825581	-5.12419	2.98815e-07	9.72917e-07	AT3G52450	DW
9.41038	-4.22969	0.914187	-4.62672	3.71507e-06	1.06867e-05	AT4G28703	DW
2.23413	-4.22888	1.30307	-3.24533	0.00117315	0.00239383	AT3G14540	DW
79.1507	-4.22779	0.330293	-12.8001	1.63702e-37	2.77687e-36	AT1G71870	DW
66.0062	-4.22771	0.352	-12.0105	3.12857e-33	4.5215e-32	AT1G67740	DW
379.354	-4.22727	0.155958	-27.1052	8.54602e-162	1.34747e-159	AT5G26280	DW
18.7178	-4.22557	0.652327	-6.47768	9.31439e-11	4.15519e-10	AT1G43160	DW
6.41073	-4.21973	1.09365	-3.85838	0.00011414	0.000272272	AT1G12080	DW
100.627	-4.21645	0.282636	-14.9183	2.50465e-50	6.4932e-49	AT3G17998	DW
6.3594	-4.21509	1.09777	-3.83968	0.000123195	0.000292525	AT5G67270	DW
88.2989	-4.21505	0.309269	-13.6291	2.68972e-42	5.31751e-41	AT1G65340	DW
2.26065	-4.2141	1.31208	-3.21177	0.00131921	0.0026667	AT3G14380	DW
2.23431	-4.21391	1.28557	-3.27785	0.00104602	0.00214901	AT5G06150	DW
3.81516	-4.21324	1.17886	-3.57399	0.00035158	0.000778159	AT4G21780	DW
2.20116	-4.21148	1.39327	-3.02274	0.00250496	0.00484128	AT2G28160	DW
9.43009	-4.21079	0.931769	-4.51914	6.20914e-06	1.74084e-05	AT5G44020	DW
2.22343	-4.21024	1.2976	-3.24464	0.00117599	0.00239861	AT2G42990	DW
6.36156	-4.20929	1.09837	-3.8323	0.000126952	0.00030067	AT1G53920	DW
3.80193	-4.20909	1.19	-3.53704	0.000404633	0.000888428	AT3G06070	DW
34.0902	-4.2011	0.482138	-8.71349	2.9466e-18	2.14863e-17	AT1G25400	DW
2.20301	-4.19836	1.27559	-3.29131	0.000997205	0.00205421	AT1G30370	DW
2.22917	-4.19719	1.30203	-3.22357	0.00126605	0.00256625	AT5G49850	DW
3.74928	-4.1924	1.17636	-3.56388	0.00036541	0.000807005	AT3G26450	DW
58.4618	-4.18917	0.367683	-11.3934	4.50881e-30	5.76672e-29	AT3G23470	DW
2.22328	-4.18502	1.34854	-3.10336	0.00191335	0.00376677	AT2G26690	DW
6.25364	-4.17941	1.09696	-3.80999	0.000138974	0.00032721	AT5G60530	DW
21.7273	-4.17723	0.61565	-6.78507	1.16032e-11	5.5619e-11	AT3G49260	DW
61.0488	-4.17521	0.365226	-11.4318	2.89895e-30	3.75264e-29	AT1G80340	DW
6.18576	-4.17443	1.09067	-3.82741	0.000129497	0.000306059	AT4G38330	DW
2.14667	-4.17164	1.28825	-3.23821	0.00120281	0.00244813	AT2G35650	DW
175.884	-4.16829	0.529436	-7.87306	3.4606e-15	2.11394e-14	AT1G25175	DW
2.14023	-4.16809	1.28977	-3.23165	0.0012308	0.00250006	AT1G03920	DW
3.73427	-4.16804	1.19284	-3.49423	0.000475439	0.00103002	AT5G39090	DW
2.13361	-4.16435	1.30356	-3.19461	0.00140021	0.00281889	AT4G11050	DW
3.61109	-4.16012	1.19167	-3.491	0.000481213	0.00104124	AT1G13250	DW
77.9234	-4.15894	0.316694	-13.1323	2.14886e-39	3.82382e-38	AT2G23010	DW
2.08959	-4.15522	1.3468	-3.08526	0.00203374	0.00398909	AT3G52430	DW
14.8887	-4.15359	0.714448	-5.8137	6.11053e-09	2.35839e-08	AT1G28480	DW
2.14134	-4.15353	1.30886	-3.17339	0.00150671	0.00301782	AT2G12170	DW
3.70742	-4.15085	1.18253	-3.51014	0.000447872	0.000974797	AT4G38730	DW
45.0337	-4.15071	0.413201	-10.0452	9.64039e-24	9.38e-23	AT4G22235	DW
2.1012	-4.14807	1.30452	-3.17976	0.00147396	0.00295745	AT2G38160	DW
44.5614	-4.14547	0.424803	-9.75857	1.69534e-22	1.5463e-21	AT5G20700	DW
9.07475	-4.14338	0.918764	-4.50974	6.4908e-06	1.81425e-05	AT3G62570	DW
3.6427	-4.14267	1.21277	-3.41588	0.000635768	0.00135119	AT1G14080	DW
2.0769	-4.13621	1.30292	-3.17457	0.00150059	0.00300712	AT5G09750	DW
6.11233	-4.13457	1.09737	-3.76771	0.000164752	0.000384048	AT5G03870	DW
5.93849	-4.13334	1.09868	-3.76208	0.000168504	0.000392177	AT2G32765	DW
2.06773	-4.12847	1.32481	-3.11629	0.00183145	0.00361517	AT1G05770	DW
2.06291	-4.12819	1.30758	-3.15713	0.0015933	0.00317834	AT2G34810	DW
17.799	-4.1249	0.647937	-6.36621	1.93758e-10	8.4096e-10	AT2G23600	DW
11.809	-4.11874	0.797082	-5.16727	2.37533e-07	7.82662e-07	AT5G12970	DW
2.0425	-4.11598	1.31997	-3.11824	0.00181937	0.00359378	AT1G05820	DW
85.2589	-4.11444	0.302608	-13.5966	4.19353e-42	8.20617e-41	AT2G04780	DW
5.88843	-4.11395	1.09509	-3.75671	0.000172165	0.000400019	AT1G65230	DW
2.07911	-4.11159	1.43206	-2.8711	0.00409041	0.00760884	AT1G71920	DW
37.9164	-4.1111	0.442363	-9.29349	1.49304e-20	1.23051e-19	AT5G02550	DW
2.05721	-4.10903	1.29736	-3.16723	0.00153897	0.00307954	AT1G56550	DW
14.4271	-4.10858	0.741121	-5.54374	2.96077e-08	1.06874e-07	AT2G23630	DW
2.02944	-4.10695	1.34663	-3.04979	0.00229002	0.00445499	AT5G07800	DW
2.05041	-4.10516	1.29706	-3.16497	0.00155097	0.00309968	AT1G63140	DW
2.08447	-4.09694	1.36759	-2.99573	0.00273787	0.00525711	AT3G59830	DW
2.04489	-4.08489	1.29836	-3.1462	0.00165408	0.00329002	AT1G18990	DW
102.172	-4.08436	0.277349	-14.7264	4.36034e-49	1.08929e-47	AT1G69526	DW
259.091	-4.08272	0.180077	-22.6721	8.44085e-114	7.4824e-112	AT4G39330	DW
2.05063	-4.08095	1.43391	-2.84603	0.00442685	0.00818798	AT3G01440	DW
3.50139	-4.07764	1.20528	-3.38316	0.000716566	0.00151189	AT3G15540	DW
17.0353	-4.07626	0.656362	-6.21038	5.28553e-10	2.21702e-09	AT3G14740	DW
3.40506	-4.07575	1.20077	-3.39429	0.00068807	0.00145495	AT2G20635	DW
22.94	-4.07036	0.563761	-7.22001	5.19824e-13	2.75085e-12	AT3G47560	DW
11.0836	-4.05776	0.819616	-4.95081	7.39068e-07	2.30566e-06	AT1G12880	DW
345.547	-4.05708	0.171889	-23.6029	3.59462e-123	3.49223e-121	AT2G34020	DW
1.95596	-4.05523	1.31722	-3.07862	0.00207961	0.00407239	AT3G29250	DW
3.42245	-4.05173	1.19277	-3.3969	0.000681527	0.00144144	AT4G21270	DW
8.42498	-4.0458	0.927002	-4.3644	1.27474e-05	3.44733e-05	AT2G34150	DW
1.94272	-4.04555	1.34731	-3.00269	0.00267601	0.00514705	AT1G08160	DW
33.9246	-4.04393	0.4651	-8.69474	3.47611e-18	2.52231e-17	AT5G54530	DW
22.1829	-4.03888	0.58678	-6.88313	5.85527e-12	2.86231e-11	AT4G34410	DW
1.98729	-4.0376	1.33473	-3.02503	0.00248606	0.00480671	AT2G01918	DW
3.41305	-4.03718	1.22969	-3.28309	0.00102677	0.00211082	AT3G06840	DW
25.0811	-4.03689	0.554698	-7.27763	3.39728e-13	1.82237e-12	AT4G37450	DW
1.91531	-4.02796	1.36196	-2.95748	0.00310167	0.00590087	AT1G66940	DW
5.57291	-4.0249	1.15551	-3.48321	0.000495441	0.0010689	AT3G16240	DW
1.92984	-4.0228	1.30765	-3.07637	0.00209538	0.0041008	AT2G37880	DW
3.33606	-4.02015	1.19269	-3.37066	0.000749888	0.00157528	AT4G39630	DW
3.32454	-4.01898	1.27038	-3.16359	0.00155834	0.00311246	AT5G54470	DW
8.17118	-4.01577	0.954557	-4.20695	2.58839e-05	6.72842e-05	AT2G17850	DW
63.7471	-4.01409	0.347697	-11.5448	7.84273e-31	1.039e-29	AT2G26500	DW
1.96372	-4.00988	1.35332	-2.96298	0.00304673	0.00580445	AT3G45430	DW
1.93757	-4.00958	1.31549	-3.04798	0.00230388	0.00448014	AT2G30150	DW
32.4005	-4.00427	0.466195	-8.58925	8.75385e-18	6.2251e-17	AT2G45830	DW
1.90244	-4.00413	1.39078	-2.87906	0.00398863	0.00743605	AT4G11470	DW
1.9234	-4.00291	1.37555	-2.91005	0.00361376	0.00678274	AT1G67330	DW
1.86559	-4.00089	1.35889	-2.94423	0.00323762	0.00613888	AT4G34800	DW
5.40325	-3.99104	1.10464	-3.61296	0.000302718	0.000677025	AT5G67450	DW
16.1101	-3.98708	0.659557	-6.04509	1.49331e-09	6.04999e-09	AT5G23730	DW
1.92562	-3.9865	1.34543	-2.96298	0.00304672	0.00580445	AT3G48340	DW
8.00086	-3.98636	0.929766	-4.28748	1.8071e-05	4.79335e-05	AT1G68650	DW
5.49222	-3.98432	1.13109	-3.52254	0.000427428	0.000934163	AT1G48405	DW
8.12748	-3.9841	0.925117	-4.30659	1.65787e-05	4.42068e-05	AT3G04060	DW
1.8597	-3.98283	1.33387	-2.98592	0.00282723	0.00541464	AT2G44740	DW
34.6521	-3.98098	0.452051	-8.80648	1.29133e-18	9.59448e-18	AT1G12500	DW
108.385	-3.9795	0.259791	-15.3181	5.79161e-53	1.61694e-51	AT5G01600	DW
1.84883	-3.97699	1.34822	-2.9498	0.00317982	0.00603939	AT5G48560	DW
7.8693	-3.97698	0.933131	-4.26197	2.02634e-05	5.33807e-05	AT1G72030	DW
1.87868	-3.97536	1.33531	-2.97711	0.0029098	0.00556159	AT1G50735	DW
1.87423	-3.9745	1.34249	-2.96053	0.00307107	0.0058444	AT4G39710	DW
102.209	-3.97337	0.276811	-14.3541	1.00437e-46	2.2783e-45	AT5G22270	DW
18.3745	-3.96305	0.629598	-6.29457	3.08248e-10	1.31912e-09	AT3G20395	DW
1.854	-3.96175	1.32028	-3.00068	0.00269374	0.00517909	AT1G78680	DW
5.29977	-3.95833	1.11059	-3.56417	0.000365003	0.000806201	AT1G08380	DW
21.5293	-3.95743	0.571966	-6.919	4.54848e-12	2.24345e-11	AT5G52100	DW
1.83651	-3.95235	1.33889	-2.95197	0.00315753	0.00599944	AT1G47603	DW
18.3108	-3.95163	0.61016	-6.47639	9.39408e-11	4.18588e-10	AT3G52630	DW
13.074	-3.94994	0.729345	-5.41574	6.10366e-08	2.13395e-07	AT1G80690	DW
1.80799	-3.94976	1.36637	-2.8907	0.00384387	0.00718498	AT4G39060	DW
1.82697	-3.94343	1.39179	-2.83336	0.00460614	0.00849101	AT2G32179	DW
15.9152	-3.93932	0.671642	-5.86521	4.48564e-09	1.74738e-08	AT1G12900	DW
1194.25	-3.93585	0.0959936	-41.0011	0	0	AT3G16460	DW
13.2796	-3.93548	0.728931	-5.39898	6.70223e-08	2.33389e-07	AT3G01510	DW
5.19153	-3.93542	1.1155	-3.52794	0.000418808	0.000917248	AT3G26550	DW
1.84168	-3.93528	1.33145	-2.95564	0.0031202	0.00593318	AT4G12830	DW
46.5077	-3.93527	0.392055	-10.0376	1.04213e-23	1.01091e-22	AT3G05150	DW
326.375	-3.92678	0.163324	-24.0429	9.8976e-128	9.96807e-126	AT5G59820	DW
7.76505	-3.92536	0.926223	-4.23802	2.25496e-05	5.90637e-05	AT4G27820	DW
1.79123	-3.92526	1.33968	-2.93	0.00338958	0.00640365	AT1G02630	DW
3.15085	-3.92411	1.20088	-3.26771	0.00108423	0.00222252	AT5G01790	DW
87.6844	-3.92302	0.280877	-13.967	2.47715e-44	5.21911e-43	AT1G27930	DW
3.20802	-3.92128	1.22108	-3.21132	0.00132125	0.00267025	AT1G67980	DW
1.81682	-3.92095	1.32352	-2.96252	0.0030513	0.00581251	AT3G56400	DW
5.18971	-3.91334	1.12256	-3.48608	0.000490154	0.00105868	AT4G30060	DW
81.959	-3.9131	0.296585	-13.1939	9.51717e-40	1.71899e-38	AT2G16850	DW
30.4198	-3.90966	0.483892	-8.07961	6.49725e-16	4.16187e-15	AT5G12940	DW
1.73785	-3.90286	1.41537	-2.75747	0.005825	0.0105349	AT3G01750	DW
1.78497	-3.90259	1.34549	-2.90049	0.00372577	0.00697984	AT5G05160	DW
1.77853	-3.8982	1.32602	-2.93979	0.00328439	0.00621775	AT1G66780	DW
3.07987	-3.89576	1.21512	-3.20607	0.00134563	0.00271623	AT1G60030	DW
1.74557	-3.89531	1.37505	-2.83285	0.00461357	0.00850309	AT3G46780	DW
1.73252	-3.88535	1.3924	-2.7904	0.00526433	0.00959945	AT4G34880	DW
103.795	-3.88191	0.258637	-15.0091	6.4034e-51	1.67814e-49	AT1G18250	DW
20.1731	-3.87976	0.571337	-6.79066	1.11624e-11	5.36132e-11	AT2G41190	DW
19.8107	-3.8775	0.582067	-6.66161	2.70841e-11	1.26148e-10	AT2G36885	DW
1.7651	-3.87604	1.48976	-2.60178	0.00927409	0.0161328	AT2G28210	DW
1.77246	-3.87547	1.35266	-2.86507	0.00416913	0.00774031	AT1G06930	DW
4.92286	-3.87172	1.11767	-3.46411	0.000531991	0.0011425	AT1G45010	DW
9.79194	-3.86916	0.821831	-4.70797	2.50192e-06	7.32859e-06	AT3G43430	DW
9.56602	-3.86689	1.6167	-2.39185	0.0167638	0.0277464	AT5G64572	DW
7.32998	-3.86337	0.939209	-4.11343	3.89818e-05	9.90166e-05	AT1G02450	DW
1.77394	-3.86236	1.40374	-2.75148	0.00593272	0.0107106	AT1G30870	DW
2.9858	-3.86222	1.21004	-3.1918	0.00141388	0.00284402	AT1G78990	DW
1.71538	-3.86036	1.34334	-2.87369	0.00405701	0.00755402	AT1G18400	DW
1.70876	-3.8556	1.35042	-2.85511	0.00430215	0.00797113	AT3G28380	DW
1.68979	-3.85439	1.46394	-2.63289	0.00846625	0.0148524	AT2G34010	DW
2.96219	-3.85368	1.21576	-3.16978	0.00152556	0.00305429	AT3G59750	DW
41.5552	-3.84874	0.400431	-9.61149	7.15067e-22	6.33289e-21	AT5G36110	DW
1.70603	-3.84776	1.49671	-2.5708	0.0101463	0.0175154	AT2G20562	DW
1.70603	-3.84776	1.49671	-2.5708	0.0101463	0.0175154	AT3G07195	DW
1.72793	-3.84699	1.35438	-2.8404	0.00450572	0.00832344	AT1G14190	DW
1.7233	-3.84638	1.37145	-2.8046	0.00503786	0.00921969	AT2G47015	DW
91.1275	-3.84631	0.272432	-14.1184	2.92491e-45	6.32887e-44	AT4G12730	DW
27.0295	-3.84517	0.489204	-7.86004	3.84005e-15	2.33905e-14	AT5G07860	DW
2.96232	-3.84363	1.23262	-3.11826	0.00181923	0.00359378	AT3G63470	DW
1.72038	-3.84277	1.38891	-2.76674	0.00566192	0.0102661	AT5G46240	DW
14.4569	-3.84055	0.6671	-5.75709	8.55783e-09	3.2559e-08	AT4G13710	DW
340.423	-3.83856	0.152731	-25.1329	2.17512e-139	2.56691e-137	AT4G38970	DW
1.70913	-3.83687	1.39288	-2.75462	0.00587602	0.0106192	AT5G14740	DW
4.89006	-3.8339	1.11566	-3.43644	0.000589406	0.00125766	AT3G14225	DW
12.0544	-3.83355	0.741311	-5.17131	2.32453e-07	7.66842e-07	AT3G13404	DW
2.95361	-3.82305	1.21829	-3.13804	0.00170084	0.00337606	AT2G24645	DW
814.76	-3.82058	0.115749	-33.0075	6.33649e-239	1.96595e-236	AT1G70410	DW
12.2741	-3.81657	0.730426	-5.22513	1.7403e-07	5.81896e-07	AT3G56240	DW
9.77968	-3.80659	0.809611	-4.70176	2.57933e-06	7.54846e-06	AT2G39470	DW
4.91453	-3.80605	1.12016	-3.39778	0.000679356	0.00143779	AT4G30845	DW
2.96263	-3.80511	1.21589	-3.12949	0.00175111	0.00346832	AT1G80200	DW
1.63182	-3.80468	1.38362	-2.74981	0.00596295	0.0107571	AT5G40320	DW
41.1972	-3.80378	0.403203	-9.43391	3.95084e-21	3.36723e-20	AT1G03870	DW
1.69	-3.80357	1.37308	-2.77011	0.00560379	0.0101693	AT3G44570	DW
4.82996	-3.80306	1.13867	-3.33992	0.000838016	0.00174724	AT4G35030	DW
4.82806	-3.80253	1.11932	-3.39718	0.000680852	0.00144032	AT3G20935	DW
9.45348	-3.79898	0.824099	-4.60987	4.02929e-06	1.15528e-05	AT2G29680	DW
4.73182	-3.7942	1.14103	-3.32523	0.000883444	0.00183441	AT1G74770	DW
4.848	-3.79307	1.12442	-3.37337	0.000742533	0.00156136	AT1G07720	DW
137.667	-3.79217	0.22157	-17.115	1.14786e-65	4.25439e-64	AT3G07320	DW
1.65833	-3.78315	1.38041	-2.74059	0.00613286	0.0110316	AT3G29970	DW
16.424	-3.77725	0.710279	-5.31799	1.04923e-07	3.58552e-07	AT4G01360	DW
11.794	-3.77683	0.738334	-5.11534	3.13178e-07	1.01762e-06	AT2G18980	DW
1.59334	-3.77602	1.42081	-2.65765	0.00786884	0.0138841	AT3G05800	DW
6.97236	-3.77133	0.971361	-3.88252	0.00010338	0.000248081	AT2G21850	DW
1.65944	-3.76864	1.43444	-2.62725	0.00860773	0.0150759	AT4G30170	DW
25.1176	-3.76732	0.509914	-7.38814	1.48899e-13	8.18114e-13	AT1G71890	DW
34.8908	-3.76519	0.434629	-8.66299	4.59559e-18	3.31337e-17	AT2G38790	DW
2.85772	-3.7614	1.32797	-2.83244	0.00461936	0.00851293	AT5G06790	DW
1.61634	-3.75746	1.44002	-2.60932	0.00907229	0.0158146	AT2G41300	DW
2.77814	-3.75648	1.24303	-3.02204	0.00251078	0.00485011	AT2G04680	DW
2.81207	-3.75566	1.27545	-2.94458	0.00323398	0.00613321	AT4G00970	DW
1.64601	-3.75556	1.40135	-2.67995	0.00736325	0.013076	AT4G37225	DW
1.6462	-3.75518	1.39588	-2.6902	0.007141	0.012713	AT4G22490	DW
2.78767	-3.74802	1.24009	-3.02237	0.00250804	0.00484531	AT1G22810	DW
69.9283	-3.74445	0.58528	-6.39771	1.57728e-10	6.89557e-10	AT5G66985	DW
57.3246	-3.74396	0.330995	-11.3112	1.15467e-29	1.45267e-28	AT2G28080	DW
48.0979	-3.7421	0.366655	-10.2061	1.86257e-24	1.8778e-23	AT5G09440	DW
1.59593	-3.74154	1.37523	-2.72067	0.0065149	0.0116664	AT1G01750	DW
1.59593	-3.74154	1.37523	-2.72067	0.0065149	0.0116664	AT2G22482	DW
1.58912	-3.7365	1.37187	-2.72365	0.00645648	0.0115704	AT1G02190	DW
100.745	-3.73524	0.836506	-4.46528	7.99629e-06	2.21064e-05	AT2G33330	DW
13.8636	-3.73509	0.670288	-5.57236	2.51304e-08	9.14336e-08	AT5G24290	DW
1.57787	-3.73019	1.4142	-2.63766	0.00834792	0.0146595	AT1G09440	DW
2.77072	-3.72875	1.2344	-3.0207	0.00252194	0.00486971	AT5G38430	DW
40.5755	-3.72797	0.393284	-9.47908	2.56528e-21	2.20392e-20	AT3G28130	DW
98.3882	-3.72707	0.263134	-14.1642	1.52677e-45	3.35263e-44	AT5G13100	DW
2.70537	-3.72703	1.25951	-2.95913	0.00308513	0.00586999	AT2G34440	DW
1.59685	-3.72333	1.41818	-2.62543	0.00865394	0.0151475	AT2G38750	DW
1.59685	-3.72333	1.41818	-2.62543	0.00865394	0.0151475	AT4G35660	DW
9.30147	-3.71982	0.823491	-4.51714	6.26818e-06	1.75586e-05	AT4G32980	DW
4.71571	-3.71913	1.12732	-3.29908	0.000970008	0.00200183	AT1G05280	DW
1.58967	-3.71658	1.39637	-2.6616	0.00777712	0.01374	AT1G55290	DW
1.58967	-3.71658	1.39637	-2.6616	0.00777712	0.01374	AT5G57760	DW
1.59004	-3.71635	1.38848	-2.67655	0.0074384	0.0131949	AT1G66040	DW
13.2981	-3.71219	0.672553	-5.51954	3.39882e-08	1.21841e-07	AT2G37585	DW
6.69353	-3.7119	0.939248	-3.95199	7.75039e-05	0.000189028	AT3G23805	DW
1.58305	-3.71029	1.37629	-2.69586	0.00702072	0.0125082	AT4G31680	DW
1.55065	-3.71025	1.37543	-2.69753	0.00698569	0.0124532	AT2G34610	DW
1.59522	-3.7094	1.52054	-2.43953	0.0147063	0.0246119	AT4G25820	DW
13.665	-3.70714	0.664973	-5.57487	2.47711e-08	9.01942e-08	AT5G11070	DW
6.81683	-3.70562	0.962077	-3.85169	0.000117305	0.000279301	AT1G22160	DW
4.55391	-3.70252	1.11773	-3.31253	0.000924552	0.00191357	AT1G48510	DW
10.5782	-3.70017	1.15519	-3.20308	0.00135967	0.00274243	AT2G05185	DW
8.75829	-3.69775	0.833431	-4.43678	9.13155e-06	2.50792e-05	AT3G14370	DW
2.72067	-3.69354	1.23142	-2.99942	0.00270496	0.00519858	AT5G47170	DW
15.6052	-3.69248	0.618387	-5.97115	2.35591e-09	9.36713e-09	AT2G22810	DW
1.55082	-3.69224	1.51343	-2.43965	0.0147013	0.0246058	AT1G22630	DW
11.1853	-3.69139	0.728682	-5.06584	4.06612e-07	1.30316e-06	AT5G40890	DW
2.70529	-3.68929	1.32984	-2.77424	0.00553317	0.0100506	AT5G65580	DW
1.5442	-3.68465	1.42457	-2.5865	0.00969572	0.0167994	AT1G74830	DW
1.51217	-3.68326	1.38646	-2.65659	0.0078936	0.0139217	AT5G07770	DW
1.5118	-3.682	1.40876	-2.61365	0.00895804	0.0156311	AT3G50190	DW
28.6438	-3.68078	0.469729	-7.83596	4.65286e-15	2.81809e-14	AT5G37790	DW
180.511	-3.6804	0.193052	-19.0643	5.00237e-81	2.61483e-79	AT2G22170	DW
1.53814	-3.67849	1.38118	-2.6633	0.00773777	0.013678	AT2G30010	DW
11.2919	-3.67828	0.737782	-4.98559	6.17733e-07	1.94289e-06	AT4G30450	DW
41.4429	-3.67687	0.384262	-9.56865	1.08312e-21	9.46183e-21	AT1G47840	DW
37.6244	-3.67436	0.400283	-9.1794	4.33502e-20	3.49491e-19	AT5G46110	DW
1.50481	-3.67331	1.4929	-2.46051	0.0138738	0.0233468	AT2G37540	DW
163.151	-3.67098	0.197912	-18.5486	8.37523e-77	4.0176e-75	AT1G58270	DW
1.49393	-3.66974	1.4219	-2.58086	0.00985539	0.0170545	AT1G48260	DW
6.51537	-3.66949	0.95933	-3.82506	0.000130741	0.000308771	AT4G18640	DW
257.638	-3.66826	0.174471	-21.0251	3.86788e-98	2.61061e-96	AT3G50440	DW
2.63109	-3.66791	1.23048	-2.98087	0.00287432	0.00549825	AT3G56275	DW
8.77141	-3.66473	0.818508	-4.47733	7.55808e-06	2.09492e-05	AT5G10280	DW
1.48051	-3.6604	1.40312	-2.60875	0.00908724	0.0158378	AT5G04970	DW
1.48069	-3.65958	1.41792	-2.58096	0.00985273	0.0170515	AT1G26200	DW
1.48032	-3.65934	1.41793	-2.58075	0.00985852	0.0170584	AT3G59765	DW
1.48476	-3.65805	1.46809	-2.4917	0.0127132	0.0215578	AT4G01430	DW
1.48268	-3.6564	1.56119	-2.34207	0.0191774	0.03135	AT3G51238	DW
1.52045	-3.65516	1.58004	-2.31333	0.0207046	0.0336409	AT5G44440	DW
2.59623	-3.65381	1.25671	-2.90743	0.00364407	0.00683609	AT5G62550	DW
19.6541	-3.65274	0.551156	-6.62742	3.41601e-11	1.57995e-10	AT3G51080	DW
1.49967	-3.65117	1.38485	-2.63651	0.00837645	0.0147043	AT2G29730	DW
1.49948	-3.65105	1.38486	-2.63641	0.00837883	0.0147061	AT5G15265	DW
1.49911	-3.65104	1.42795	-2.55684	0.0105628	0.0181789	AT2G29125	DW
1.49485	-3.64987	1.45085	-2.51567	0.0118805	0.0202583	AT4G02800	DW
1.51383	-3.64392	1.45877	-2.49794	0.0124916	0.0212119	AT5G04120	DW
122.229	-3.63717	0.230271	-15.7952	3.35984e-56	1.00984e-54	AT5G05890	DW
19.3736	-3.63603	0.546302	-6.65572	2.81919e-11	1.31117e-10	AT1G80540	DW
2.58729	-3.63395	1.23793	-2.93551	0.00333005	0.0062986	AT1G65486	DW
1.46355	-3.62679	1.43782	-2.52242	0.0116551	0.0199004	AT5G46960	DW
2.64034	-3.61747	1.2616	-2.86736	0.00413906	0.00768968	AT3G05390	DW
100.322	-3.61736	0.250649	-14.432	3.2567e-47	7.53862e-46	AT3G16150	DW
25.4957	-3.61456	0.481921	-7.50032	6.36637e-14	3.57871e-13	AT1G33800	DW
4.21329	-3.61313	1.12978	-3.19807	0.00138352	0.00278791	AT3G57160	DW
2.62691	-3.61184	1.27879	-2.82441	0.00473681	0.00870519	AT5G14510	DW
1.44314	-3.61136	1.39877	-2.58182	0.00982817	0.0170136	AT3G54770	DW
4.16265	-3.61016	1.13282	-3.18688	0.00143816	0.00289018	AT2G41090	DW
1.4437	-3.60894	1.50001	-2.40594	0.0161308	0.0267769	AT3G08660	DW
1.43652	-3.60604	1.39884	-2.57788	0.00994074	0.0171868	AT5G67090	DW
8.18644	-3.60269	0.863222	-4.17353	2.99912e-05	7.72303e-05	AT4G01883	DW
1.46174	-3.6022	1.44773	-2.48817	0.0128403	0.0217426	AT3G21770	DW
1.42971	-3.60035	1.40474	-2.563	0.0103773	0.0178841	AT1G71760	DW
10.6197	-3.59839	0.734927	-4.89625	9.76835e-07	3.01032e-06	AT3G50200	DW
4.24679	-3.5905	1.18021	-3.04226	0.00234812	0.00455787	AT5G55020	DW
8.33277	-3.58972	0.843278	-4.25686	2.07314e-05	5.45167e-05	AT5G49200	DW
2.51126	-3.58534	1.2414	-2.88815	0.00387509	0.00723631	AT2G40470	DW
1.43725	-3.58308	1.41191	-2.53775	0.0111567	0.0191121	AT3G01220	DW
703.009	-3.58294	0.109138	-32.8294	2.24371e-236	6.74377e-234	AT5G45670	DW
1.43744	-3.58289	1.39924	-2.5606	0.0104492	0.0179946	AT3G06160	DW
70.0115	-3.57931	0.299252	-11.9609	5.69585e-33	8.13403e-32	AT5G23220	DW
24.6627	-3.57657	0.488456	-7.3222	2.43936e-13	1.32142e-12	AT5G35630	DW
4.11615	-3.57587	1.13702	-3.14495	0.00166114	0.00330237	AT5G35740	DW
111.824	-3.5727	0.236299	-15.1194	1.20606e-51	3.23568e-50	AT5G13080	DW
318.684	-3.57225	0.157303	-22.7094	3.61699e-114	3.22113e-112	AT1G13080	DW
2.48084	-3.5722	1.26739	-2.81855	0.00482407	0.00885288	AT5G39020	DW
1.4242	-3.57217	1.41207	-2.52975	0.0114145	0.0195068	AT3G48770	DW
6.03543	-3.57174	0.967086	-3.6933	0.000221361	0.000505834	AT5G25020	DW
2.5831	-3.56328	1.28039	-2.78296	0.00538661	0.00980106	AT1G68700	DW
12.3719	-3.56154	0.679623	-5.24046	1.60176e-07	5.38284e-07	AT4G12970	DW
8.26284	-3.55953	0.826551	-4.30648	1.6587e-05	4.42228e-05	AT2G32500	DW
30.5535	-3.55887	0.434013	-8.19992	2.40542e-16	1.58733e-15	AT4G08690	DW
14.2022	-3.55743	0.725629	-4.90256	9.45979e-07	2.9185e-06	AT2G14247	DW
1338.12	-3.5544	0.0964251	-36.8618	1.89109e-297	8.45979e-295	AT3G45010	DW
1.39971	-3.55427	1.52059	-2.33743	0.0194167	0.0317062	AT5G60490	DW
1.39508	-3.55196	1.6054	-2.21251	0.0269313	0.0426906	AT4G35060	DW
7.93124	-3.54912	0.867309	-4.09211	4.27471e-05	0.00010801	AT4G23800	DW
1.39197	-3.54783	1.43635	-2.47003	0.0135102	0.0227826	AT3G51280	DW
1.41775	-3.54537	1.45467	-2.43724	0.0148	0.0247516	AT4G17340	DW
14.2512	-3.54331	0.634883	-5.58104	2.39084e-08	8.72539e-08	AT4G10560	DW
11.84	-3.53987	0.726262	-4.87409	1.09314e-06	3.34728e-06	AT2G43150	DW
214.828	-3.53956	0.333408	-10.6163	2.50233e-26	2.71641e-25	AT5G56550	DW
251.14	-3.53519	0.160322	-22.0506	9.42545e-108	7.52315e-106	AT1G09780	DW
10.0955	-3.53502	0.753045	-4.69431	2.67512e-06	7.80502e-06	AT5G06740	DW
20.435	-3.53394	0.535322	-6.60152	4.06957e-11	1.86831e-10	AT2G30520	DW
14.6722	-3.5338	0.632446	-5.58751	2.30347e-08	8.42546e-08	AT3G23050	DW
8.20172	-3.53347	0.824214	-4.28708	1.81035e-05	4.8e-05	AT5G44490	DW
4.11767	-3.53171	1.14396	-3.08727	0.00202005	0.00396399	AT4G17905	DW
397.892	-3.53163	0.132832	-26.5873	9.52801e-156	1.35764e-153	AT3G17790	DW
9.83135	-3.53019	0.774965	-4.55529	5.23143e-06	1.48293e-05	AT4G32340	DW
1.36748	-3.52984	1.41746	-2.49026	0.0127649	0.0216321	AT1G58170	DW
1.41205	-3.52546	1.533	-2.29971	0.0214647	0.0347642	AT5G12960	DW
2.44125	-3.52497	1.24863	-2.82307	0.00475662	0.0087391	AT4G37810	DW
6.01369	-3.52474	0.989033	-3.56383	0.000365486	0.000807083	AT4G23170	DW
1.36105	-3.52382	1.43771	-2.451	0.0142462	0.0239044	AT5G26220	DW
24.3988	-3.5235	0.480827	-7.32799	2.33626e-13	1.26735e-12	AT4G08685	DW
47.0492	-3.52298	0.355981	-9.89656	4.30845e-23	4.04083e-22	AT5G35935	DW
2.3689	-3.52174	1.27296	-2.76657	0.00566488	0.0102705	AT2G27650	DW
1.38664	-3.51839	1.41662	-2.48365	0.0130042	0.0219963	AT3G01190	DW
1.34262	-3.50959	1.46553	-2.39476	0.0166312	0.0275387	AT5G13580	DW
27.1689	-3.50222	0.451981	-7.74861	9.29043e-15	5.50726e-14	AT1G80280	DW
57.0149	-3.49791	0.324812	-10.769	4.82026e-27	5.38146e-26	AT2G28200	DW
5.86128	-3.49655	0.964072	-3.62686	0.000286893	0.000643503	AT5G51600	DW
3.93136	-3.49493	1.15716	-3.02027	0.00252553	0.00487616	AT5G52050	DW
2.32126	-3.49388	1.31406	-2.65884	0.00784109	0.013843	AT5G46530	DW
1.32239	-3.49335	1.43233	-2.43893	0.0147307	0.0246486	AT5G44568	DW
25.3495	-3.49193	0.462431	-7.55124	4.31131e-14	2.45145e-13	AT1G16880	DW
19.3454	-3.48633	0.536889	-6.49357	8.38256e-11	3.75342e-10	AT3G59320	DW
2.44411	-3.48205	1.29158	-2.69595	0.00701881	0.0125059	AT1G72670	DW
2.33982	-3.47807	1.32581	-2.62335	0.00870702	0.0152304	AT5G03858	DW
2.34115	-3.47711	1.37292	-2.53264	0.0113208	0.019364	AT3G29370	DW
1.33456	-3.47669	1.46317	-2.37613	0.0174954	0.0288134	AT1G50830	DW
7.85833	-3.47308	0.827662	-4.19625	2.7137e-05	7.03136e-05	AT3G54180	DW
229.952	-3.47241	0.166342	-20.8751	9.01419e-97	5.97921e-95	AT1G20010	DW
3.93946	-3.47103	1.14741	-3.0251	0.00248554	0.00480642	AT1G68780	DW
17.6266	-3.46778	0.554712	-6.25149	4.06554e-10	1.72181e-09	AT5G42280	DW
3.92376	-3.46768	1.13993	-3.042	0.00235009	0.00456076	AT3G59480	DW
15.3678	-3.46752	0.58786	-5.89854	3.66729e-09	1.43645e-08	AT4G02770	DW
1.29072	-3.46616	1.46674	-2.36317	0.0181194	0.0297571	AT4G30230	DW
5.82758	-3.4658	0.999387	-3.46793	0.000524486	0.00112777	AT1G76892	DW
25.2688	-3.4645	0.470138	-7.36912	1.71758e-13	9.39689e-13	AT1G73250	DW
385.781	-3.46434	0.1377	-25.1586	1.13728e-139	1.35042e-137	AT5G13870	DW
1.31669	-3.4628	1.41902	-2.44028	0.0146759	0.0245676	AT3G09530	DW
13.4937	-3.46222	0.634636	-5.45545	4.88493e-08	1.72764e-07	AT1G29280	DW
11.7827	-3.46033	0.676919	-5.11188	3.18976e-07	1.03541e-06	AT1G45207	DW
77.1992	-3.4598	0.267921	-12.9135	3.77698e-38	6.51022e-37	AT2G35190	DW
7.46013	-3.45956	0.852661	-4.05738	4.96274e-05	0.000124317	AT4G22758	DW
2.36661	-3.45801	1.25427	-2.75698	0.00583374	0.0105488	AT5G51310	DW
1.3097	-3.45669	1.43235	-2.4133	0.0158087	0.0262877	AT3G47580	DW
5.78321	-3.45542	0.958346	-3.60561	0.000311425	0.000694639	AT1G74490	DW
5.66516	-3.45465	0.991206	-3.4853	0.000491594	0.00106119	AT1G68510	DW
13.315	-3.45314	0.674095	-5.12263	3.01309e-07	9.80708e-07	AT4G14980	DW
1.32441	-3.45129	1.56266	-2.2086	0.0272022	0.043081	AT1G12560	DW
1.30308	-3.45073	1.44092	-2.39481	0.016629	0.0275375	AT1G14150	DW
1.3027	-3.45043	1.47819	-2.33424	0.0195834	0.0319568	AT5G42700	DW
1.26604	-3.44347	1.50859	-2.28257	0.0224556	0.0362186	AT3G44870	DW
26.7882	-3.44315	0.454761	-7.57135	3.69378e-14	2.10779e-13	AT5G01595	DW
3.83149	-3.44199	1.15702	-2.97488	0.00293102	0.00559781	AT3G01860	DW
1.28521	-3.43751	1.43367	-2.3977	0.0164982	0.0273467	AT1G45229	DW
1.28502	-3.43737	1.43368	-2.39759	0.0165034	0.0273525	AT2G45660	DW
3.92264	-3.43605	1.13794	-3.01954	0.00253156	0.00488681	AT1G36630	DW
157.139	-3.43376	0.197056	-17.4253	5.30407e-68	2.07798e-66	AT5G25130	DW
1090.63	-3.42989	0.10688	-32.091	5.88534e-226	1.61729e-223	AT1G11580	DW
3.83695	-3.42906	1.15436	-2.97054	0.00297278	0.00567305	AT1G53625	DW
9.6788	-3.4269	0.753723	-4.54664	5.45096e-06	1.53881e-05	AT1G72416	DW
56.6235	-3.42376	0.3414	-10.0286	1.14118e-23	1.10476e-22	AT1G61260	DW
3.75556	-3.41833	1.15694	-2.95463	0.00313048	0.00595097	AT1G65710	DW
31.8772	-3.41705	0.422033	-8.09665	5.64932e-16	3.63325e-15	AT1G73620	DW
78.1351	-3.41241	0.274781	-12.4187	2.06996e-35	3.25308e-34	AT5G50740	DW
7.37041	-3.41183	0.849018	-4.01856	5.8555e-05	0.000145113	AT5G45850	DW
46.6578	-3.41179	0.344045	-9.91669	3.52261e-23	3.31999e-22	AT2G25220	DW
2.18064	-3.40909	1.31303	-2.59636	0.00942182	0.0163676	AT5G18740	DW
226.159	-3.4075	0.166656	-20.4463	6.4838e-93	4.12988e-91	AT4G03210	DW
5.57649	-3.40742	0.97697	-3.48775	0.000487106	0.00105281	AT5G08070	DW
1.27932	-3.40536	1.44991	-2.34867	0.0188405	0.0308439	AT3G25670	DW
1.27932	-3.40536	1.44991	-2.34867	0.0188405	0.0308439	AT5G47350	DW
2.24795	-3.40019	1.33712	-2.54292	0.0109929	0.018855	AT2G17080	DW
1.2727	-3.39877	1.44202	-2.35694	0.0184262	0.0302248	AT5G20045	DW
1.23993	-3.39852	1.4529	-2.33912	0.019329	0.0315742	AT3G02640	DW
3.7369	-3.39732	1.15223	-2.94848	0.00319343	0.00606226	AT4G24700	DW
51.7094	-3.39576	0.323433	-10.4991	8.72115e-26	9.25317e-25	AT1G45130	DW
25.8211	-3.39372	0.454278	-7.47058	7.984e-14	4.45031e-13	AT5G42380	DW
12.758	-3.39308	0.647924	-5.23685	1.63337e-07	5.47759e-07	AT4G37110	DW
56.6095	-3.39298	0.315715	-10.747	6.12356e-27	6.79704e-26	AT1G20340	DW
1.26552	-3.39292	1.46362	-2.31817	0.0204401	0.0332504	AT3G17690	DW
1.26589	-3.39271	1.45042	-2.33912	0.0193293	0.0315742	AT3G22400	DW
21.9043	-3.39081	0.484643	-6.99652	2.62403e-12	1.3114e-11	AT1G11545	DW
1.25872	-3.38737	1.49345	-2.26815	0.0233203	0.0374731	AT5G03350	DW
38.6949	-3.38556	0.366179	-9.24565	2.33817e-20	1.9131e-19	AT5G67110	DW
7.3257	-3.38522	0.845412	-4.00422	6.22214e-05	0.000153644	AT5G66005	DW
3.74213	-3.37639	1.21964	-2.76835	0.0056341	0.0102195	AT1G72920	DW
3.75916	-3.37625	1.14813	-2.94064	0.0032753	0.00620298	AT1G35270	DW
1.20844	-3.37014	1.48526	-2.26906	0.0232645	0.0373958	AT1G10417	DW
78.0258	-3.36702	0.278025	-12.1105	9.29248e-34	1.36487e-32	AT1G64640	DW
1.23423	-3.36557	1.44401	-2.33072	0.0197682	0.0322337	AT3G05600	DW
34.1138	-3.36163	0.392222	-8.57073	1.02827e-17	7.27467e-17	AT1G44790	DW
2.17641	-3.36106	1.36278	-2.46632	0.0136508	0.0230057	AT4G30140	DW
1.22742	-3.35927	1.45768	-2.30453	0.021193	0.0343531	AT3G58480	DW
16.0947	-3.35888	0.561731	-5.97952	2.23796e-09	8.9166e-09	AT4G15210	DW
1.19465	-3.35574	1.50474	-2.2301	0.0257405	0.0409786	AT4G22212	DW
2.1372	-3.35444	1.31586	-2.54924	0.0107956	0.0185498	AT4G36470	DW
5.28976	-3.34911	0.970456	-3.45107	0.000558374	0.00119596	AT2G04450	DW
5.34703	-3.34696	0.992095	-3.37363	0.000741849	0.00156027	AT5G59370	DW
1.20974	-3.34519	1.48397	-2.25422	0.0241825	0.0387452	AT1G67910	DW
73.7818	-3.34413	0.270466	-12.3643	4.07595e-35	6.3332e-34	AT4G16410	DW
1.2357	-3.34319	1.519	-2.20091	0.0277422	0.0438387	AT2G29930	DW
53.2096	-3.34214	0.313412	-10.6637	1.50448e-26	1.65183e-25	AT4G08035	DW
1.23552	-3.34187	1.50258	-2.22409	0.0261423	0.0415563	AT3G04420	DW
1.23533	-3.34135	1.49764	-2.23107	0.0256762	0.0408932	AT2G20590	DW
88.009	-3.33947	0.262193	-12.7367	3.6985e-37	6.15436e-36	AT5G54160	DW
12.2604	-3.33813	0.640446	-5.21219	1.86626e-07	6.22714e-07	AT3G61890	DW
21.4077	-3.33722	0.496992	-6.71484	1.88272e-11	8.88952e-11	AT1G28130	DW
43.0688	-3.3355	0.346907	-9.61497	6.91318e-22	6.13102e-21	AT3G58850	DW
88.7744	-3.33357	0.255503	-13.0471	6.60552e-39	1.16252e-37	AT2G17710	DW
107.997	-3.33017	0.230796	-14.4291	3.39682e-47	7.84409e-46	AT3G56940	DW
2.18363	-3.33004	1.27288	-2.61615	0.00889272	0.0155269	AT5G08030	DW
14.3464	-3.32997	0.608362	-5.47366	4.40832e-08	1.56455e-07	AT1G78860	DW
3.61716	-3.32889	1.15735	-2.87631	0.0040235	0.00749526	AT5G14700	DW
1.18932	-3.3249	1.50224	-2.21328	0.026878	0.0426131	AT4G28720	DW
7.40857	-3.32205	0.83738	-3.9672	7.2722e-05	0.000177975	AT5G13630	DW
5.13642	-3.32123	0.988411	-3.36017	0.000778935	0.00163256	AT3G16700	DW
485.436	-3.31838	0.13166	-25.2042	3.6055e-140	4.30779e-138	AT5G01040	DW
1.17807	-3.31679	1.49516	-2.21835	0.0265307	0.0421147	AT4G15480	DW
1.20404	-3.31342	1.51336	-2.18945	0.0285645	0.0450167	AT3G27490	DW
1379.29	-3.31068	0.0844474	-39.204	0	0	AT1G67090	DW
3.60827	-3.30985	1.20761	-2.74082	0.00612857	0.0110249	AT3G56060	DW
2.0828	-3.30882	1.36139	-2.43048	0.0150789	0.0251918	AT1G64700	DW
3.5798	-3.30538	1.15776	-2.85498	0.00430391	0.00797284	AT5G24640	DW
13.7807	-3.30518	0.598985	-5.51797	3.42942e-08	1.22823e-07	AT1G53180	DW
1.19686	-3.30413	1.47555	-2.23925	0.0251397	0.040115	AT5G14110	DW
5.18762	-3.30389	0.988389	-3.34271	0.00082966	0.00173151	AT1G29520	DW
1.16427	-3.30389	1.47082	-2.24629	0.0246857	0.0394659	AT3G48650	DW
17.4709	-3.30059	0.548539	-6.01705	1.77622e-09	7.145e-09	AT3G21330	DW
3.39689	-3.30028	1.17412	-2.81085	0.00494112	0.00905644	AT5G67460	DW
32.5252	-3.29924	0.395802	-8.33557	7.71234e-17	5.21824e-16	AT1G31330	DW
5.16594	-3.29838	0.98893	-3.33531	0.000852058	0.0017746	AT4G16807	DW
1.19024	-3.29742	1.47592	-2.23414	0.0254739	0.0405945	AT3G06990	DW
23.8795	-3.29273	0.458701	-7.17838	7.05443e-13	3.68848e-12	AT4G02120	DW
3.44211	-3.29157	1.19937	-2.74443	0.00606159	0.0109207	AT2G46990	DW
7.09001	-3.29153	0.84681	-3.88697	0.000101501	0.000243725	AT1G29640	DW
16.957	-3.28959	0.547463	-6.0088	1.86898e-09	7.50088e-09	AT3G61560	DW
22.5656	-3.28777	0.476456	-6.90046	5.1836e-12	2.54692e-11	AT2G37170	DW
2.07826	-3.28687	1.2867	-2.5545	0.0106341	0.0182885	AT1G73370	DW
24.5877	-3.28639	0.460791	-7.13207	9.88725e-13	5.11542e-12	AT3G44740	DW
33.2928	-3.28501	0.393694	-8.34406	7.17822e-17	4.867e-16	AT5G18660	DW
12.0659	-3.283	0.652809	-5.02904	4.92939e-07	1.56446e-06	AT5G09820	DW
5.08654	-3.28298	0.997575	-3.29096	0.000998472	0.00205638	AT5G38005	DW
29.3862	-3.28121	0.42151	-7.78441	7.00411e-15	4.192e-14	AT1G21070	DW
12.0244	-3.28108	0.638576	-5.13812	2.77507e-07	9.06673e-07	AT5G63380	DW
13.6526	-3.27923	0.616454	-5.3195	1.04052e-07	3.55956e-07	AT4G30860	DW
152.57	-3.27343	0.190062	-17.223	1.78622e-66	6.75044e-65	AT5G43060	DW
8.36984	-3.26684	0.784146	-4.16611	3.09846e-05	7.96072e-05	AT4G11911	DW
1.1258	-3.26673	1.5086	-2.16541	0.0303564	0.0475363	AT5G42590	DW
23.9506	-3.26419	0.453163	-7.20314	5.88427e-13	3.0977e-12	AT1G49975	DW
13.3924	-3.26414	0.609956	-5.35144	8.72585e-08	3.00753e-07	AT2G47140	DW
2.05715	-3.26169	1.31937	-2.47215	0.0134305	0.0226601	AT4G12890	DW
8.27635	-3.25624	0.776838	-4.19165	2.7693e-05	7.16288e-05	AT5G64040	DW
3.29401	-3.25292	1.18483	-2.74547	0.00604243	0.0108893	AT1G35290	DW
3.48464	-3.24925	1.17679	-2.76112	0.00576041	0.0104319	AT1G09180	DW
51.1858	-3.24805	0.323128	-10.0519	9.01054e-24	8.7716e-23	AT1G68890	DW
51.8924	-3.24682	0.313289	-10.3637	3.62793e-25	3.76412e-24	AT2G04160	DW
5.01092	-3.24579	0.971677	-3.3404	0.000836586	0.00174464	AT5G14940	DW
861.765	-3.24574	0.11307	-28.7056	3.2473e-181	6.2465e-179	AT1G54000	DW
10.0773	-3.24428	0.687706	-4.71753	2.38724e-06	7.01084e-06	AT3G49160	DW
13.5947	-3.24237	0.601064	-5.39439	6.8756e-08	2.39123e-07	AT2G14820	DW
15.1117	-3.24179	0.570955	-5.67783	1.36411e-08	5.09415e-08	AT5G28770	DW
1.99789	-3.24079	1.30543	-2.48254	0.0130449	0.0220579	AT1G76420	DW
1.12709	-3.23936	1.48113	-2.18708	0.0287363	0.0452536	AT1G64920	DW
1.1269	-3.2392	1.48115	-2.18695	0.0287463	0.0452655	AT3G56660	DW
29.6436	-3.23824	0.410632	-7.88598	3.12085e-15	1.91309e-14	AT2G32380	DW
1.12047	-3.23249	1.50731	-2.14454	0.0319899	0.0498791	AT2G03310	DW
1.12028	-3.2323	1.48163	-2.18158	0.0291408	0.0458305	AT5G56850	DW
6.46151	-3.22574	0.863822	-3.73427	0.000188262	0.000434952	AT3G46090	DW
21.6727	-3.22437	0.488101	-6.60594	3.95e-11	1.81645e-10	AT1G62580	DW
11.8005	-3.22344	0.65176	-4.94574	7.58542e-07	2.3622e-06	AT5G45680	DW
422.083	-3.2233	0.127793	-25.2228	2.25376e-140	2.70958e-138	AT1G28660	DW
8.3894	-3.22269	0.770083	-4.18486	2.85347e-05	7.36735e-05	AT1G65985	DW
3.40325	-3.22234	1.17083	-2.75218	0.00592007	0.0106908	AT1G12040	DW
1.99561	-3.22078	1.29949	-2.47849	0.0131939	0.0222899	AT2G41810	DW
44.0224	-3.21855	0.337687	-9.53117	1.55527e-21	1.34884e-20	AT4G16140	DW
3703.61	-3.21599	0.0690509	-46.5742	0	0	AT3G16420	DW
8.08115	-3.20639	0.769141	-4.1688	3.0621e-05	7.87256e-05	AT2G24070	DW
3.27728	-3.20419	1.17541	-2.72603	0.00641016	0.0114928	AT3G13170	DW
1.98991	-3.20391	1.47131	-2.17759	0.0294362	0.0462422	AT5G42210	DW
11.5017	-3.20011	0.649809	-4.9247	8.44906e-07	2.61886e-06	AT1G65390	DW
68.1569	-3.19928	1.16238	-2.75237	0.00591662	0.0106866	AT4G10265	DW
30.7603	-3.19862	0.401539	-7.9659	1.6402e-15	1.02206e-14	AT1G04490	DW
1.97186	-3.197	1.41896	-2.25306	0.0242555	0.0388459	AT3G21420	DW
6.579	-3.19643	0.855876	-3.73469	0.000187948	0.000434279	AT2G26360	DW
49.6452	-3.19638	0.337231	-9.47831	2.58439e-21	2.21935e-20	AT3G59780	DW
1.91612	-3.19366	1.34642	-2.37195	0.0176943	0.0291186	AT1G30380	DW
1.94371	-3.19037	1.3068	-2.44136	0.0146321	0.0245028	AT2G42200	DW
58.1729	-3.18885	0.292341	-10.908	1.05599e-27	1.21272e-26	AT4G15790	DW
13.1106	-3.18869	0.621338	-5.13198	2.86716e-07	9.35584e-07	AT5G44680	DW
14.3428	-3.1832	0.57677	-5.51901	3.40912e-08	1.22164e-07	AT1G26100	DW
1.92159	-3.18068	1.37597	-2.31159	0.0208001	0.0337732	AT4G10350	DW
6.25404	-3.17997	0.86018	-3.69686	0.000218283	0.000499213	AT4G11810	DW
106.748	-3.17813	1.48036	-2.14686	0.0318041	0.0496176	AT5G49448	DW
3.17784	-3.17558	1.19107	-2.66615	0.00767243	0.013575	AT2G03830	DW
47.5475	-3.1734	0.355602	-8.92402	4.4965e-19	3.43642e-18	AT1G52220	DW
11.2651	-3.17219	0.651654	-4.86791	1.12785e-06	3.44808e-06	AT4G35420	DW
1.91167	-3.17211	1.34599	-2.35672	0.0184372	0.0302402	AT5G43040	DW
17.6705	-3.17113	0.514451	-6.16411	7.08797e-10	2.94671e-09	AT2G20980	DW
14.3392	-3.1707	0.59284	-5.34832	8.87737e-08	3.05702e-07	AT5G20580	DW
6.46487	-3.16905	0.860898	-3.6811	0.000232232	0.000528289	AT2G27010	DW
1.90843	-3.16808	1.31624	-2.40691	0.0160881	0.0267131	AT4G12540	DW
32.3815	-3.16805	0.391962	-8.08256	6.34213e-16	4.06522e-15	AT5G23830	DW
125.987	-3.16668	0.215154	-14.7182	4.92475e-49	1.2287e-47	AT1G08500	DW
61.5433	-3.16031	0.283841	-11.1341	8.55962e-29	1.03686e-27	AT3G21055	DW
47.6743	-3.16021	0.322451	-9.80059	1.11929e-22	1.02625e-21	AT1G60600	DW
1.91625	-3.15877	1.30081	-2.42831	0.0151693	0.0253164	AT2G16270	DW
21.9123	-3.15416	0.481644	-6.54874	5.8023e-11	2.62866e-10	AT1G15570	DW
302.396	-3.14234	0.140604	-22.3488	1.24108e-110	1.0425e-108	AT2G39890	DW
6.24185	-3.14034	0.853505	-3.67934	0.000233834	0.000531683	AT5G37500	DW
4.55618	-3.13873	1.01406	-3.0952	0.00196679	0.00386684	AT5G48460	DW
46.693	-3.13514	0.332649	-9.42478	4.31022e-21	3.6654e-20	AT3G12110	DW
28.4608	-3.13462	0.409243	-7.65956	1.86576e-14	1.08167e-13	AT4G28310	DW
1.84765	-3.13306	1.3569	-2.30899	0.0209443	0.0339901	AT4G01350	DW
10.9401	-3.13301	0.66346	-4.72223	2.33269e-06	6.85678e-06	AT4G10340	DW
21.7477	-3.13249	0.462254	-6.77656	1.23071e-11	5.88758e-11	AT1G31950	DW
62.0917	-3.13133	0.279958	-11.185	4.83e-29	5.92159e-28	AT4G01593	DW
23.3093	-3.13117	0.4513	-6.93812	3.97366e-12	1.968e-11	AT5G08020	DW
60.8225	-3.13027	0.28537	-10.9692	5.3773e-28	6.28801e-27	AT1G61180	DW
447.663	-3.12754	0.121138	-25.8179	5.58577e-147	7.35945e-145	AT3G23800	DW
38.9919	-3.12386	0.362142	-8.62609	6.34858e-18	4.53983e-17	AT3G20110	DW
6.45192	-3.12163	0.859851	-3.63043	0.00028295	0.000635102	AT2G32640	DW
13.7995	-3.11952	0.575328	-5.42216	5.88822e-08	2.062e-07	AT5G01630	DW
65.2238	-3.11938	0.271844	-11.4749	1.76376e-30	2.30487e-29	AT1G04520	DW
3.16147	-3.1184	1.17786	-2.64752	0.00810842	0.0142663	AT3G62410	DW
3.05083	-3.11669	1.18129	-2.63839	0.00833009	0.0146313	AT4G19590	DW
532.903	-3.11366	0.112459	-27.687	1.00204e-168	1.67611e-166	AT1G47128	DW
137.719	-3.11306	0.193914	-16.0538	5.37407e-58	1.67274e-56	AT5G39080	DW
285.429	-3.11184	0.140698	-22.1171	2.16194e-108	1.74004e-106	AT3G47420	DW
7.7515	-3.11051	0.776881	-4.00384	6.23217e-05	0.000153853	AT1G09090	DW
1.84565	-3.11013	1.35225	-2.29997	0.0214501	0.0347435	AT1G13480	DW
4.73915	-3.11005	1.04208	-2.98445	0.0028409	0.00543811	AT2G42260	DW
1.8462	-3.10966	1.30775	-2.37786	0.0174133	0.0286955	AT1G61550	DW
1.87208	-3.10959	1.30922	-2.37514	0.0175423	0.028886	AT3G05330	DW
7.71256	-3.109	0.798098	-3.89552	9.79896e-05	0.000235734	AT3G59330	DW
4.76949	-3.10852	1.00676	-3.08766	0.0020174	0.00396026	AT2G21590	DW
35.5199	-3.1079	0.357081	-8.70365	3.21375e-18	2.33811e-17	AT3G15520	DW
4.4866	-3.10623	1.01093	-3.07263	0.00212181	0.00414704	AT3G48490	DW
21.669	-3.10576	0.474728	-6.54218	6.0627e-11	2.74211e-10	AT4G03965	DW
16.6563	-3.10258	0.518994	-5.97807	2.25802e-09	8.99468e-09	AT2G38240	DW
217.637	-3.10218	0.561206	-5.52769	3.24467e-08	1.16575e-07	AT4G10270	DW
80.5036	-3.10217	0.254496	-12.1894	3.53861e-34	5.28895e-33	AT1G08890	DW
21.6516	-3.09933	0.466194	-6.64815	2.96794e-11	1.37735e-10	AT1G01790	DW
1.85148	-3.09604	1.35106	-2.29156	0.0219308	0.0354654	AT4G30410	DW
143.18	-3.09231	0.189175	-16.3463	4.62237e-60	1.49943e-58	AT2G22770	DW
7.77481	-3.09189	0.767439	-4.02883	5.60543e-05	0.000139238	AT5G01850	DW
4.64987	-3.09159	1.01504	-3.04577	0.00232088	0.00451044	AT2G40110	DW
1.81134	-3.09043	1.35004	-2.28913	0.0220716	0.0356631	AT4G24015	DW
21.6675	-3.0901	0.458269	-6.74298	1.55168e-11	7.37355e-11	AT1G55760	DW
7.63703	-3.08799	0.766295	-4.02977	5.58317e-05	0.000138703	AT1G19670	DW
26.9681	-3.08619	0.410422	-7.51955	5.49644e-14	3.10604e-13	AT5G10430	DW
27.1978	-3.08116	0.404961	-7.60855	2.77197e-14	1.59312e-13	AT3G43800	DW
1.89151	-3.08048	1.34954	-2.28261	0.0224531	0.0362186	AT5G10850	DW
6.05238	-3.07994	0.862823	-3.5696	0.000357522	0.000790493	AT4G26520	DW
8.93606	-3.07878	0.718194	-4.28684	1.81231e-05	4.80452e-05	AT3G44400	DW
24.3495	-3.07842	0.435056	-7.07593	1.48454e-12	7.55666e-12	AT3G43960	DW
4.5232	-3.0763	0.991885	-3.10147	0.00192559	0.00378972	AT5G02440	DW
1.78986	-3.07618	1.32974	-2.31337	0.0207025	0.0336403	AT5G19060	DW
3.14466	-3.07577	1.23708	-2.48632	0.012907	0.0218441	AT1G16640	DW
35.7735	-3.07536	0.357796	-8.59528	8.30597e-18	5.91974e-17	AT5G14750	DW
2.96555	-3.0741	1.19614	-2.57002	0.0101691	0.0175517	AT5G09430	DW
459.246	-3.07326	0.115112	-26.698	4.97005e-157	7.24272e-155	AT5G23820	DW
13.4807	-3.07169	0.574529	-5.34645	8.9696e-08	3.08823e-07	AT1G05630	DW
269.338	-3.07134	0.143637	-21.3827	1.93714e-101	1.41147e-99	AT1G78660	DW
142.363	-3.06853	0.193736	-15.8388	1.68093e-56	5.08402e-55	AT3G48700	DW
1.86684	-3.0648	1.34262	-2.2827	0.0224479	0.0362133	AT5G44990	DW
24.0525	-3.06382	0.440176	-6.96043	3.39235e-12	1.68531e-11	AT3G63430	DW
4.45135	-3.05981	1.00112	-3.05638	0.00224029	0.00436265	AT1G02300	DW
31.5925	-3.05822	0.373648	-8.18476	2.72847e-16	1.79252e-15	AT5G57700	DW
10.8499	-3.05688	0.655097	-4.6663	3.06672e-06	8.89631e-06	AT4G21920	DW
25.3008	-3.05651	0.429853	-7.1106	1.15536e-12	5.94397e-12	AT5G07580	DW
45.1067	-3.05562	0.320757	-9.52627	1.63039e-21	1.41144e-20	AT3G07350	DW
1.80958	-3.05075	1.35151	-2.25729	0.0239898	0.0384653	AT5G06480	DW
4.32949	-3.04709	0.99974	-3.04788	0.00230461	0.0044811	AT4G20000	DW
1.80342	-3.04433	1.32587	-2.29609	0.0216705	0.0350769	AT3G54060	DW
13.3719	-3.04144	0.580588	-5.23855	1.61845e-07	5.43515e-07	AT1G30520	DW
6.00959	-3.03989	0.856514	-3.54914	0.000386489	0.000850338	AT3G18880	DW
2.87518	-3.03828	1.21008	-2.51081	0.0120456	0.0205179	AT1G63310	DW
4.31193	-3.03377	1.03183	-2.94019	0.00328009	0.00621145	AT3G18145	DW
20.5418	-3.03269	0.45978	-6.59596	4.22523e-11	1.937e-10	AT2G20240	DW
18.9373	-3.03037	0.493897	-6.13562	8.48282e-10	3.50388e-09	AT4G23030	DW
315.826	-3.02071	0.139638	-21.6324	8.8933e-104	6.68248e-102	AT5G24150	DW
603.369	-3.02012	0.105973	-28.4989	1.21006e-178	2.23815e-176	AT1G76160	DW
11.4124	-3.01966	0.620564	-4.86599	1.13884e-06	3.47892e-06	AT5G49960	DW
21.7493	-3.01931	0.457505	-6.59951	4.12513e-11	1.89247e-10	AT1G14970	DW
1.76485	-3.01342	1.35118	-2.23022	0.0257331	0.0409702	AT3G20590	DW
23.3925	-3.01145	0.448666	-6.71199	1.91986e-11	9.06046e-11	AT4G03205	DW
7.26894	-3.01017	0.788115	-3.81946	0.000133743	0.000315472	AT3G53190	DW
12.986	-3.00957	0.578819	-5.19951	1.99818e-07	6.6431e-07	AT2G37560	DW
4.37212	-3.00793	1.00073	-3.00573	0.00264947	0.00509755	AT2G37960	DW
7.3508	-3.00535	0.817394	-3.67674	0.000236231	0.000536687	AT4G36052	DW
1041.92	-3.0047	0.116544	-25.7815	1.42841e-146	1.8318e-144	AT3G14310	DW
45.465	-3.00423	0.335844	-8.94531	3.70915e-19	2.84941e-18	AT5G07680	DW
111.199	-3.00174	0.204839	-14.6541	1.268e-48	3.12308e-47	AT5G44460	DW
2.82276	-3.00067	1.2002	-2.50014	0.0124145	0.0210978	AT2G46070	DW
65.1575	-2.99658	0.265092	-11.3039	1.2552e-29	1.57534e-28	AT4G22810	DW
12.721	-2.99549	0.601055	-4.98371	6.23753e-07	1.96086e-06	AT5G16350	DW
2.86688	-2.99503	1.19352	-2.50941	0.0120931	0.0205934	AT5G48657	DW
20.2361	-2.98939	0.463392	-6.45111	1.11033e-10	4.91446e-10	AT1G53250	DW
1.75244	-2.98627	1.33694	-2.23365	0.0255059	0.0406388	AT5G62920	DW
52.0422	-2.98596	0.303111	-9.85102	6.78494e-23	6.2808e-22	AT4G15233	DW
5.82011	-2.98472	0.931177	-3.20532	0.00134913	0.0027226	AT3G54040	DW
8.59166	-2.98302	0.734031	-4.06389	4.82619e-05	0.000121165	AT4G26795	DW
4.26831	-2.98249	1.00854	-2.95723	0.00310415	0.00590442	AT5G16850	DW
188.204	-2.9818	0.632168	-4.71678	2.3961e-06	7.03149e-06	AT5G62520	DW
34.6853	-2.9817	0.364254	-8.18579	2.70527e-16	1.77788e-15	AT3G47360	DW
51.5153	-2.9816	0.296456	-10.0575	8.51498e-24	8.29758e-23	AT1G69770	DW
13.8929	-2.98131	0.569203	-5.2377	1.62592e-07	5.45546e-07	AT2G27970	DW
9.9007	-2.97539	0.683137	-4.35549	1.32772e-05	3.58355e-05	AT3G18890	DW
19.6471	-2.97516	0.475616	-6.25538	3.96555e-10	1.67983e-09	AT4G00020	DW
36.9846	-2.97459	0.358986	-8.28609	1.17034e-16	7.83866e-16	AT5G66570	DW
2.87475	-2.97454	1.30255	-2.28363	0.0223933	0.0361374	AT3G06870	DW
95.4145	-2.97389	0.245898	-12.094	1.13642e-33	1.66363e-32	AT5G39320	DW
11.2571	-2.97133	0.613671	-4.8419	1.28601e-06	3.90061e-06	AT2G27770	DW
19.7123	-2.96725	0.465467	-6.37478	1.83232e-10	7.9707e-10	AT5G39100	DW
52.295	-2.96687	0.289418	-10.2511	1.16947e-24	1.18587e-23	AT5G48850	DW
7.04921	-2.96611	0.786368	-3.7719	0.000162007	0.00037797	AT3G13400	DW
728.142	-2.96333	0.106789	-27.7494	1.77174e-169	2.98957e-167	AT1G56580	DW
2.93468	-2.96273	1.24104	-2.3873	0.0169726	0.0280442	AT1G29025	DW
165.471	-2.96092	0.169776	-17.4402	4.08497e-68	1.60692e-66	AT5G15580	DW
1.68527	-2.96044	1.33547	-2.21677	0.0266385	0.0422683	AT3G19480	DW
4.31633	-2.9568	1.01782	-2.90505	0.00367199	0.00688647	AT1G17750	DW
33.9901	-2.95409	0.383859	-7.69576	1.40653e-14	8.22873e-14	AT1G14750	DW
44.788	-2.9536	0.347216	-8.50651	1.79248e-17	1.25402e-16	AT4G17670	DW
50.1525	-2.94847	0.290802	-10.1391	3.70589e-24	3.66889e-23	AT5G11950	DW
4.20645	-2.94232	1.00903	-2.91599	0.00354558	0.00667053	AT1G71030	DW
874.155	-2.94132	0.094184	-31.2296	4.23017e-214	1.05677e-211	AT4G30290	DW
5.59053	-2.94056	0.860458	-3.41744	0.000632129	0.0013439	AT2G22730	DW
23.3519	-2.9395	0.46982	-6.25666	3.93319e-10	1.6665e-09	AT1G48480	DW
22.4186	-2.93909	0.437511	-6.71776	1.84543e-11	8.71989e-11	AT5G42070	DW
2.7059	-2.93599	1.21136	-2.42372	0.0153624	0.0256075	AT2G29430	DW
43.9125	-2.93555	0.33618	-8.73209	2.49999e-18	1.82781e-17	AT2G43340	DW
226.555	-2.93554	0.166907	-17.5879	3.04846e-69	1.22935e-67	AT1G62570	DW
56.7449	-2.9337	0.288021	-10.1857	2.29718e-24	2.30149e-23	AT3G54560	DW
149.678	-2.93365	0.174771	-16.7856	3.10973e-63	1.07976e-61	AT1G03850	DW
23.7907	-2.93346	0.442365	-6.6313	3.32741e-11	1.53972e-10	AT3G51410	DW
40.133	-2.93272	0.331592	-8.84434	9.20735e-19	6.89691e-18	AT5G67060	DW
2.69039	-2.93161	1.22733	-2.3886	0.0169128	0.0279641	AT2G33260	DW
5.98724	-2.93123	0.894649	-3.27641	0.00105138	0.00215887	AT3G14440	DW
27.5772	-2.92933	0.3908	-7.49572	6.59373e-14	3.69787e-13	AT2G25737	DW
55.0844	-2.9275	0.304883	-9.60205	7.83714e-22	6.91538e-21	AT4G29030	DW
12.4122	-2.92681	0.598877	-4.88715	1.02304e-06	3.14767e-06	AT4G30650	DW
7.97665	-2.92545	0.773732	-3.78096	0.000156223	0.000365406	AT4G01740	DW
64.5363	-2.92379	0.269305	-10.8568	1.851e-27	2.0994e-26	AT1G59590	DW
1.69012	-2.92372	1.34859	-2.16798	0.0301604	0.0472524	AT5G18300	DW
101.669	-2.92065	0.209256	-13.9573	2.83937e-44	5.9692e-43	AT1G06350	DW
2.86385	-2.91973	1.20622	-2.42056	0.0154964	0.0258131	AT3G05720	DW
51.1014	-2.91921	0.290166	-10.0605	8.25813e-24	8.05137e-23	AT1G56230	DW
13.4593	-2.91475	0.554911	-5.25264	1.49937e-07	5.05111e-07	AT4G23000	DW
9.47026	-2.90776	0.660029	-4.4055	1.0554e-05	2.87805e-05	AT3G06360	DW
144.122	-2.90649	0.184639	-15.7415	7.86089e-56	2.34074e-54	AT2G37460	DW
2.62206	-2.90395	1.2393	-2.34321	0.0191185	0.0312671	AT1G20400	DW
80.423	-2.90247	0.229643	-12.6391	1.28564e-36	2.11012e-35	AT5G63780	DW
2.84736	-2.90026	1.20489	-2.40708	0.0160805	0.026705	AT3G07340	DW
28.6098	-2.90018	0.398417	-7.27925	3.35682e-13	1.80167e-12	AT5G66550	DW
25.5606	-2.89857	0.406814	-7.12506	1.04038e-12	5.36822e-12	AT4G12980	DW
63.8415	-2.89828	0.273238	-10.6072	2.7604e-26	2.98981e-25	AT4G36540	DW
6.53787	-2.89647	0.879157	-3.2946	0.000985628	0.00203189	AT3G49940	DW
6.87099	-2.89506	0.779882	-3.71218	0.000205483	0.000471679	AT4G25290	DW
174.678	-2.8933	0.165938	-17.4361	4.39316e-68	1.72463e-66	AT1G49430	DW
2.81185	-2.89301	1.29917	-2.22681	0.0259598	0.0413003	AT1G72610	DW
124.728	-2.89212	0.201746	-14.3355	1.31378e-46	2.97666e-45	AT3G12610	DW
6.72288	-2.89084	0.779327	-3.70941	0.000207745	0.000476529	AT5G17160	DW
53.4437	-2.89011	0.291314	-9.92093	3.37586e-23	3.18324e-22	AT3G55840	DW
45.7246	-2.88515	0.304782	-9.46627	2.90017e-21	2.48608e-20	AT2G29670	DW
12.2175	-2.88513	0.585489	-4.92773	8.31909e-07	2.5794e-06	AT3G23890	DW
10.8867	-2.88034	0.619568	-4.64895	3.33626e-06	9.65349e-06	AT2G13820	DW
13.7353	-2.88018	0.565996	-5.08869	3.60552e-07	1.16408e-06	AT4G30680	DW
4.00431	-2.87466	1.01306	-2.83759	0.00454549	0.00839047	AT1G18730	DW
9.65866	-2.87268	0.684628	-4.19598	2.71697e-05	7.03888e-05	AT3G02900	DW
91.8491	-2.8713	0.217481	-13.2025	8.48256e-40	1.535e-38	AT2G41475	DW
1599.72	-2.86945	0.1021	-28.1043	8.67885e-174	1.57497e-171	AT1G69530	DW
5.22071	-2.86902	0.910646	-3.15053	0.00162973	0.00324597	AT5G02760	DW
9.33358	-2.86869	0.671314	-4.27325	1.92646e-05	5.09051e-05	AT1G05210	DW
2.68121	-2.86702	1.21076	-2.36796	0.0178867	0.0294076	AT3G44700	DW
899.283	-2.86565	0.0970126	-29.539	9.09201e-192	1.98743e-189	AT1G64970	DW
2.56682	-2.86523	1.2522	-2.28816	0.0221283	0.0357488	AT1G20120	DW
5.28009	-2.86468	0.893832	-3.20494	0.00135089	0.00272504	AT5G19190	DW
14.5216	-2.8634	0.537245	-5.32978	9.83337e-08	3.37415e-07	AT1G07620	DW
55.9571	-2.8631	0.289798	-9.87965	5.10123e-23	4.76114e-22	AT3G04730	DW
6.54611	-2.86303	0.792902	-3.61082	0.000305234	0.000682096	AT2G29890	DW
3.95996	-2.86139	1.01487	-2.81947	0.00481034	0.00882851	AT5G11140	DW
2.76416	-2.85994	1.22884	-2.32735	0.0199464	0.0324995	AT1G71000	DW
63.0809	-2.85662	0.257841	-11.079	1.58636e-28	1.88949e-27	AT3G61490	DW
97.8871	-2.85598	0.216682	-13.1806	1.13558e-39	2.04341e-38	AT5G34940	DW
9.29004	-2.85557	0.667137	-4.28034	1.8661e-05	4.93894e-05	AT4G20230	DW
55.5603	-2.8552	0.277147	-10.3021	6.89224e-25	7.06712e-24	AT3G20790	DW
7.79319	-2.85407	0.728399	-3.91827	8.91863e-05	0.000215634	AT5G01970	DW
9.30994	-2.85295	0.661137	-4.31521	1.59451e-05	4.25883e-05	AT4G28730	DW
11.7456	-2.8524	0.595833	-4.78725	1.69084e-06	5.06031e-06	AT1G62440	DW
466.842	-2.85079	0.109829	-25.9566	1.53194e-148	2.06073e-146	AT1G20440	DW
6.61186	-2.84722	0.794589	-3.58327	0.000339322	0.000752818	AT4G16610	DW
115.032	-2.84628	0.219769	-12.9512	2.3121e-38	4.01766e-37	AT5G67080	DW
58.4781	-2.84273	0.278556	-10.2052	1.87905e-24	1.89243e-23	AT1G77590	DW
228.977	-2.83984	0.161416	-17.5933	2.77395e-69	1.121e-67	AT1G68590	DW
96.7476	-2.83921	0.225625	-12.5837	2.59478e-36	4.20854e-35	AT2G19110	DW
1985.21	-2.83874	0.0857566	-33.1023	2.75756e-240	8.69581e-238	AT4G12910	DW
12.9475	-2.83729	0.561102	-5.05664	4.26707e-07	1.36507e-06	AT3G05470	DW
2.54033	-2.83715	1.24185	-2.28461	0.0223355	0.0360471	AT2G04070	DW
8.98479	-2.83634	0.694562	-4.08364	4.43351e-05	0.000111832	AT5G03720	DW
9.18013	-2.8307	0.664533	-4.25969	2.0471e-05	5.38981e-05	AT3G08990	DW
9.22513	-2.82807	0.660974	-4.27865	1.8803e-05	4.97449e-05	AT3G22100	DW
2.60653	-2.82798	1.31021	-2.15843	0.0308946	0.0483122	AT5G40942	DW
997.809	-2.82767	0.0822676	-34.3717	6.68718e-259	2.42707e-256	AT4G39090	DW
11.4554	-2.82403	0.605279	-4.66566	3.07625e-06	8.92261e-06	AT2G43560	DW
9.15701	-2.81808	0.667626	-4.22105	2.43171e-05	6.34601e-05	AT3G56080	DW
41.2389	-2.81789	0.31485	-8.94993	3.5571e-19	2.73807e-18	AT5G64460	DW
15.6442	-2.80842	0.518589	-5.4155	6.11174e-08	2.136e-07	AT5G66280	DW
7.93585	-2.80656	0.742872	-3.77799	0.0001581	0.000369528	AT5G43080	DW
21.7012	-2.80512	0.447727	-6.26526	3.72212e-10	1.5809e-09	AT2G16580	DW
4.03633	-2.80511	1.00367	-2.79485	0.00519245	0.00947737	AT1G15980	DW
50.2455	-2.80502	0.323195	-8.67905	3.99102e-18	2.88289e-17	AT5G61000	DW
72.7366	-2.8035	0.237298	-11.8143	3.29427e-32	4.57535e-31	AT1G72730	DW
13.9628	-2.80296	0.563072	-4.97797	6.42542e-07	2.01762e-06	AT4G03115	DW
6.18049	-2.80076	0.813177	-3.44423	0.000572697	0.00122432	AT2G12646	DW
14.0758	-2.79496	0.532565	-5.24811	1.53666e-07	5.17129e-07	AT1G20450	DW
329.355	-2.79496	0.134906	-20.7178	2.39216e-95	1.54934e-93	AT3G42850	DW
19.8615	-2.79461	0.492709	-5.67192	1.41206e-08	5.27015e-08	AT5G43170	DW
3.77989	-2.79256	1.02863	-2.71483	0.00663102	0.0118556	AT5G23700	DW
10.0695	-2.79211	0.630656	-4.42731	9.54155e-06	2.61492e-05	AT5G52882	DW
690.422	-2.79104	0.112882	-24.7253	5.71898e-135	6.32243e-133	AT4G32460	DW
6.46192	-2.78891	0.791191	-3.52495	0.000423559	0.000926493	AT2G45450	DW
2.51814	-2.78738	1.22216	-2.28071	0.0225659	0.0363692	AT1G27110	DW
182.27	-2.78734	0.157604	-17.6858	5.39789e-70	2.21394e-68	AT1G72070	DW
5.05045	-2.78731	0.892345	-3.12357	0.00178668	0.0035326	AT4G20362	DW
219.527	-2.78525	0.15627	-17.8234	4.65486e-71	1.95932e-69	AT4G22010	DW
7.5041	-2.78444	0.73293	-3.79905	0.00014525	0.000341026	AT3G54880	DW
2.48602	-2.78245	1.22828	-2.26532	0.023493	0.0377253	AT5G60950	DW
33.5541	-2.78022	0.352076	-7.89664	2.86512e-15	1.76194e-14	AT3G06750	DW
13.3294	-2.77671	0.56971	-4.87391	1.09412e-06	3.34976e-06	AT4G35640	DW
2.62355	-2.77662	1.29355	-2.1465	0.0318327	0.0496581	AT2G29330	DW
6.42293	-2.77476	0.782224	-3.54727	0.000389247	0.000856211	AT1G20720	DW
16.4703	-2.77342	0.515385	-5.38127	7.39633e-08	2.56261e-07	AT1G63220	DW
7.29816	-2.7697	1.24841	-2.21858	0.0265156	0.0420948	AT1G05675	DW
2.47041	-2.76961	1.23597	-2.24084	0.0250365	0.0399637	AT4G23550	DW
13.3721	-2.76536	0.54339	-5.08909	3.59789e-07	1.16181e-06	AT5G36120	DW
28.3488	-2.7609	0.382546	-7.21718	5.30773e-13	2.8057e-12	AT3G19800	DW
10.718	-2.75983	0.649212	-4.25104	2.1278e-05	5.5893e-05	AT4G33960	DW
65.713	-2.7585	0.258053	-10.6897	1.13788e-26	1.25434e-25	AT1G47210	DW
279.655	-2.75835	0.68219	-4.04337	5.26889e-05	0.000131251	AT3G10040	DW
76.9767	-2.75722	0.228513	-12.0659	1.59887e-33	2.32822e-32	AT1G64670	DW
21.1728	-2.75667	0.438066	-6.29283	3.11735e-10	1.33375e-09	AT5G25010	DW
706.666	-2.75175	0.12662	-21.7323	1.01509e-104	7.71787e-103	AT1G26770	DW
39.665	-2.74917	0.323943	-8.4866	2.12764e-17	1.48127e-16	AT1G23750	DW
9.63517	-2.74412	0.639526	-4.29087	1.77976e-05	4.72656e-05	AT1G69160	DW
224.909	-2.74376	0.153457	-17.8796	1.70037e-71	7.20446e-70	AT4G04640	DW
255.473	-2.74346	0.146024	-18.7877	9.52519e-79	4.82175e-77	AT1G76600	DW
9.51906	-2.74317	0.723007	-3.79411	0.000148175	0.00034764	AT5G04390	DW
91.7746	-2.74192	0.225541	-12.1571	5.26015e-34	7.82554e-33	AT1G68440	DW
15.3027	-2.73988	0.554094	-4.94479	7.62265e-07	2.37264e-06	AT1G20930	DW
14.5972	-2.73598	0.523859	-5.22275	1.76283e-07	5.89121e-07	AT1G26230	DW
112.002	-2.73554	0.205041	-13.3415	1.32842e-40	2.48618e-39	AT1G76180	DW
150.482	-2.73022	0.181692	-15.0267	4.9112e-51	1.2906e-49	AT3G51600	DW
43.0293	-2.72842	0.304473	-8.96114	3.2134e-19	2.48145e-18	AT1G42970	DW
113.064	-2.72606	0.198922	-13.7042	9.58384e-43	1.91041e-41	AT4G37930	DW
2.48262	-2.7248	1.27048	-2.1447	0.031977	0.049863	AT1G44110	DW
29.1101	-2.7245	0.698448	-3.90079	9.58797e-05	0.00023086	AT5G54970	DW
44.2273	-2.72432	0.320284	-8.50596	1.80099e-17	1.25932e-16	AT2G40330	DW
2.51494	-2.72382	1.26306	-2.15652	0.0310427	0.0485162	AT5G39110	DW
61.0619	-2.72287	0.258483	-10.534	6.02057e-26	6.41616e-25	AT5G18460	DW
7.66258	-2.7215	0.724969	-3.75395	0.000174071	0.000404057	AT2G42250	DW
28.9113	-2.72057	0.379463	-7.16954	7.52497e-13	3.92171e-12	AT5G44110	DW
4.75334	-2.72002	0.946894	-2.87257	0.0040715	0.00757954	AT3G11750	DW
19.1864	-2.71988	0.468991	-5.79944	6.65353e-09	2.55719e-08	AT1G67060	DW
3.69211	-2.7151	1.05596	-2.57123	0.0101338	0.0175002	AT2G01760	DW
101.467	-2.7148	0.20134	-13.4837	1.95172e-41	3.75058e-40	AT5G13400	DW
6.13375	-2.71321	0.811954	-3.34158	0.000833042	0.00173801	AT2G18350	DW
48.6716	-2.7132	0.319451	-8.49331	2.0084e-17	1.40027e-16	AT3G15350	DW
375.885	-2.71115	0.121931	-22.2352	1.57037e-109	1.30205e-107	AT1G09380	DW
25.585	-2.71082	0.399569	-6.78436	1.16601e-11	5.5864e-11	AT2G23050	DW
4.74455	-2.71048	0.901664	-3.00609	0.00264632	0.00509199	AT1G53903	DW
24.0679	-2.70845	0.407778	-6.64196	3.09531e-11	1.43508e-10	AT3G29760	DW
13.3335	-2.70768	0.536341	-5.04844	4.45434e-07	1.42143e-06	AT1G34340	DW
28.4178	-2.70734	0.392919	-6.89034	5.56578e-12	2.72703e-11	AT2G45050	DW
639.401	-2.7045	0.129065	-20.9545	1.70662e-97	1.14785e-95	AT2G14890	DW
62.2668	-2.70446	0.252934	-10.6924	1.10531e-26	1.21913e-25	AT5G41080	DW
21.6783	-2.70375	0.441411	-6.12524	9.0546e-10	3.72804e-09	AT5G19100	DW
2.37952	-2.70354	1.22547	-2.20614	0.0273744	0.0433252	AT1G02670	DW
114.259	-2.70309	0.204339	-13.2285	6.01125e-40	1.09397e-38	AT3G23430	DW
198.641	-2.69865	0.16558	-16.2981	1.01733e-59	3.27246e-58	AT3G07130	DW
320.685	-2.69742	0.136299	-19.7905	3.59279e-87	2.06919e-85	AT1G10960	DW
118.712	-2.69719	0.215454	-12.5186	5.9042e-36	9.48024e-35	AT4G39940	DW
16.9664	-2.69552	0.487625	-5.52786	3.24166e-08	1.16511e-07	AT5G06690	DW
20.0519	-2.69294	0.45992	-5.85524	4.76327e-09	1.85141e-08	AT2G34170	DW
4.66106	-2.69195	0.919618	-2.92725	0.00341973	0.0064549	AT1G77330	DW
196.354	-2.69109	0.159799	-16.8405	1.23233e-63	4.33366e-62	AT5G15350	DW
17.9255	-2.69105	0.468182	-5.74788	9.03706e-09	3.42941e-08	AT1G14290	DW
10.8345	-2.68953	0.594518	-4.52388	6.07151e-06	1.70524e-05	AT3G06690	DW
4.79731	-2.68901	0.901475	-2.9829	0.00285533	0.00546355	AT1G44575	DW
43.5777	-2.68813	0.303799	-8.84837	8.88066e-19	6.66258e-18	AT5G64330	DW
23.2254	-2.6862	0.425137	-6.31844	2.64221e-10	1.13704e-09	AT2G44580	DW
2.39151	-2.6859	1.23722	-2.17092	0.0299372	0.0469448	AT1G04540	DW
2.43447	-2.68428	1.22579	-2.18984	0.0285357	0.0449817	AT4G01440	DW
14.2941	-2.684	0.518492	-5.17655	2.26029e-07	7.46548e-07	AT2G27000	DW
274.396	-2.68387	0.145853	-18.4013	1.2835e-75	6.02181e-74	AT1G21310	DW
215.859	-2.68278	0.150919	-17.7763	1.07865e-70	4.50087e-69	AT4G25050	DW
12.9029	-2.67961	0.540681	-4.956	7.19596e-07	2.2482e-06	AT1G06850	DW
3.52223	-2.67961	1.04323	-2.56858	0.0102118	0.0176173	AT3G59900	DW
25.5741	-2.67924	0.399448	-6.70735	1.98188e-11	9.344e-11	AT5G01830	DW
3.47811	-2.67362	1.02991	-2.59596	0.00943273	0.016385	AT5G63160	DW
310.055	-2.6733	0.126485	-21.1353	3.7652e-99	2.58669e-97	AT4G18480	DW
13.9951	-2.67205	0.528457	-5.05631	4.27437e-07	1.36717e-06	AT4G02290	DW
75.5393	-2.67188	0.239922	-11.1365	8.33461e-29	1.01087e-27	AT1G75710	DW
57.6689	-2.67176	0.269957	-9.89699	4.2901e-23	4.02558e-22	AT2G19880	DW
21.7353	-2.67148	0.438406	-6.09363	1.10381e-09	4.51764e-09	AT2G34130	DW
23.3844	-2.67125	0.401071	-6.66031	2.73253e-11	1.2724e-10	AT2G37260	DW
7.20418	-2.67098	0.734561	-3.63616	0.000276733	0.000622109	AT5G41120	DW
196.809	-2.6704	0.162057	-16.4782	5.2666e-61	1.75578e-59	AT1G09200	DW
18.4584	-2.66834	0.461178	-5.78593	7.21136e-09	2.7622e-08	AT3G62060	DW
4.52259	-2.66813	0.935539	-2.85198	0.00434485	0.00804481	AT4G13320	DW
17.5688	-2.66694	0.490311	-5.43928	5.34955e-08	1.88296e-07	AT2G18730	DW
9.83082	-2.66407	0.677939	-3.92966	8.50662e-05	0.000206477	AT2G44790	DW
2.38437	-2.66084	1.24027	-2.14537	0.0319233	0.0497892	AT4G34970	DW
9.5137	-2.66017	0.627065	-4.24225	2.21293e-05	5.80102e-05	AT4G26140	DW
4.69231	-2.6597	0.933384	-2.84953	0.00437843	0.00810154	AT3G19390	DW
30.3664	-2.65946	0.354571	-7.50051	6.35693e-14	3.57445e-13	AT4G11100	DW
86.7766	-2.65911	0.227964	-11.6646	1.93239e-31	2.60305e-30	AT4G00480	DW
247.489	-2.65876	0.130828	-20.3226	8.12248e-92	5.10601e-90	AT3G53800	DW
11.6815	-2.65824	0.578945	-4.59152	4.40027e-06	1.25696e-05	AT5G04770	DW
3.38413	-2.65498	1.0585	-2.50825	0.0121332	0.0206562	AT1G53140	DW
4.74341	-2.65168	0.938119	-2.8266	0.00470456	0.0086517	AT2G36830	DW
3.52634	-2.64992	1.03008	-2.57254	0.0100956	0.0174372	AT2G18969	DW
4.6436	-2.64979	0.902327	-2.93662	0.00331813	0.00627667	AT4G31805	DW
10.7358	-2.6472	0.60986	-4.34067	1.42047e-05	3.81996e-05	AT3G46530	DW
17.5881	-2.64703	0.47429	-5.58104	2.39091e-08	8.72539e-08	AT1G60630	DW
6.88145	-2.64443	0.743874	-3.55494	0.000378059	0.000833125	AT1G75640	DW
3.33284	-2.6431	1.06308	-2.48627	0.012909	0.0218455	AT3G01070	DW
12.6238	-2.64173	0.555789	-4.75311	2.00307e-06	5.93606e-06	AT2G01755	DW
31.1031	-2.64099	0.357336	-7.39076	1.45996e-13	8.03082e-13	AT1G04020	DW
13.2072	-2.64034	0.549136	-4.80817	1.52321e-06	4.58035e-06	AT4G27270	DW
20.6672	-2.64	0.436234	-6.0518	1.43233e-09	5.81149e-09	AT3G21670	DW
15.1201	-2.6386	0.508747	-5.18646	2.1433e-07	7.09734e-07	AT1G15080	DW
33.875	-2.63838	0.358586	-7.35773	1.8706e-13	1.02108e-12	AT2G44500	DW
19.0374	-2.63742	0.452162	-5.8329	5.44732e-09	2.11089e-08	AT5G06250	DW
544.511	-2.63724	0.25602	-10.3009	6.97779e-25	7.14341e-24	AT1G12805	DW
62.1813	-2.63601	0.248179	-10.6214	2.36922e-26	2.57627e-25	AT3G06145	DW
11.4443	-2.63554	0.588627	-4.47743	7.55472e-06	2.09429e-05	AT5G35670	DW
40.2449	-2.63273	0.311417	-8.45402	2.81431e-17	1.94944e-16	AT4G39510	DW
16.0797	-2.63266	0.489344	-5.37997	7.44981e-08	2.57928e-07	AT1G35780	DW
4.88202	-2.63254	0.915662	-2.87502	0.00404007	0.0075254	AT1G55670	DW
18.368	-2.63251	0.456494	-5.7668	8.07903e-09	3.08012e-08	AT1G64760	DW
57.5883	-2.62948	0.258135	-10.1864	2.27946e-24	2.28492e-23	AT5G45380	DW
4.69452	-2.6289	0.894564	-2.93874	0.00329546	0.00623686	AT3G54890	DW
46.082	-2.62841	0.291252	-9.02451	1.80507e-19	1.4132e-18	AT4G11280	DW
21.9527	-2.62787	0.409443	-6.41815	1.37938e-10	6.06348e-10	AT3G23740	DW
147.69	-2.62748	0.166577	-15.7734	4.74385e-56	1.42138e-54	AT1G06080	DW
10.2182	-2.62733	0.598313	-4.39122	1.12715e-05	3.06415e-05	AT1G73760	DW
8.98752	-2.62647	0.667126	-3.93699	8.25101e-05	0.000200627	AT2G24440	DW
49.1644	-2.62569	0.280989	-9.34445	9.23645e-21	7.70813e-20	AT2G24300	DW
16.1333	-2.6228	0.482616	-5.43455	5.4935e-08	1.93045e-07	AT1G14390	DW
4.42037	-2.6194	0.925567	-2.83005	0.00465414	0.00856717	AT5G23350	DW
240.542	-2.61878	0.140433	-18.6479	1.31286e-77	6.45885e-76	AT3G10720	DW
327.533	-2.61494	0.123572	-21.1613	2.17215e-99	1.50843e-97	AT5G67070	DW
141.84	-2.61419	0.184553	-14.165	1.50883e-45	3.31701e-44	AT3G51870	DW
7.0431	-2.61343	0.731183	-3.57425	0.000351236	0.000777579	AT5G48090	DW
83.7586	-2.61132	0.218553	-11.9482	6.63252e-33	9.46462e-32	AT1G62780	DW
6.65857	-2.61027	0.743532	-3.51063	0.000447044	0.000973106	AT1G04610	DW
8.98182	-2.60902	0.644109	-4.05059	5.10896e-05	0.000127648	AT4G25150	DW
5.68577	-2.60881	0.822119	-3.17327	0.00150732	0.00301872	AT1G27140	DW
6.75463	-2.60773	0.758027	-3.44015	0.000581383	0.00124178	AT1G77660	DW
125.11	-2.60762	0.178903	-14.5756	4.01636e-48	9.68406e-47	AT3G26060	DW
4.72169	-2.60695	0.900258	-2.89578	0.00378217	0.00707791	AT1G44830	DW
23.6343	-2.60463	0.407471	-6.39217	1.63547e-10	7.14349e-10	AT3G56160	DW
136.546	-2.60267	0.171363	-15.1881	4.24005e-52	1.15363e-50	AT1G14440	DW
17.8671	-2.60075	0.461705	-5.63293	1.77176e-08	6.563e-08	AT5G45560	DW
380.842	-2.59933	0.119073	-21.8298	1.21049e-105	9.38911e-104	AT2G28510	DW
722.014	-2.59738	0.12413	-20.9246	3.19839e-97	2.13626e-95	AT1G73220	DW
109.502	-2.59607	0.197049	-13.1747	1.22668e-39	2.20116e-38	AT3G26650	DW
24.9775	-2.59546	0.398873	-6.50698	7.66763e-11	3.4389e-10	AT2G29050	DW
90.9507	-2.59406	0.213962	-12.1239	7.8893e-34	1.16379e-32	AT1G07370	DW
3.24911	-2.58852	1.14253	-2.2656	0.0234757	0.0377007	AT3G13672	DW
58.2161	-2.58826	0.262067	-9.8763	5.27452e-23	4.9205e-22	AT4G28190	DW
23.4213	-2.58725	0.403751	-6.40804	1.47407e-10	6.46492e-10	AT3G26170	DW
4.45184	-2.58662	0.937145	-2.7601	0.00577831	0.0104613	AT5G24660	DW
16.9771	-2.58506	0.478176	-5.40608	6.44187e-08	2.24892e-07	AT5G23920	DW
578.3	-2.58459	0.100986	-25.5936	1.79943e-144	2.24766e-142	AT2G24270	DW
180.155	-2.58308	0.186232	-13.8702	9.59544e-44	1.97621e-42	AT3G43720	DW
8.09882	-2.58245	0.688815	-3.74912	0.000177459	0.000411525	AT4G14120	DW
74.2941	-2.58061	0.235665	-10.9504	6.61853e-28	7.69734e-27	AT2G39080	DW
12.4601	-2.5805	0.54906	-4.69985	2.60352e-06	7.61229e-06	AT3G30122	DW
5.54288	-2.5788	0.800613	-3.22103	0.0012773	0.00258688	AT4G39360	DW
47.3391	-2.57668	0.298294	-8.63804	5.71839e-18	4.10137e-17	AT5G44660	DW
11.04	-2.57057	0.582353	-4.4141	1.01431e-05	2.77228e-05	AT3G25100	DW
3.32657	-2.5693	1.06534	-2.41172	0.0158774	0.0263906	AT2G31920	DW
3.22499	-2.56721	1.08356	-2.36923	0.017825	0.0293162	AT1G67780	DW
3.42494	-2.5662	1.03629	-2.47634	0.0132737	0.0224094	AT1G20060	DW
707.878	-2.56051	0.100928	-25.3697	5.4523e-142	6.7231e-140	AT1G76790	DW
136.942	-2.55898	0.179108	-14.2874	2.62398e-46	5.8966e-45	AT2G24790	DW
29.4355	-2.55674	0.363378	-7.03604	1.97783e-12	9.98833e-12	AT5G16870	DW
1315.94	-2.55453	0.110724	-23.0711	9.03488e-118	8.31555e-116	AT2G37640	DW
18.421	-2.55242	0.441292	-5.78395	7.29645e-09	2.7909e-08	AT1G05575	DW
153.488	-2.55104	0.185922	-13.721	7.60307e-43	1.52188e-41	AT2G15090	DW
15.0787	-2.54947	0.490406	-5.1987	2.00684e-07	6.66957e-07	AT5G64630	DW
65.3236	-2.54778	0.255429	-9.97453	1.97026e-23	1.88276e-22	AT5G48940	DW
4.57618	-2.54561	0.910846	-2.79478	0.00519354	0.00947846	AT5G67020	DW
10.2953	-2.54542	0.616601	-4.12814	3.65706e-05	9.31505e-05	AT1G58520	DW
13.1357	-2.53995	0.544095	-4.66822	3.03821e-06	8.81759e-06	AT4G38950	DW
5.48343	-2.53867	0.824622	-3.07859	0.00207981	0.00407239	AT1G22650	DW
4.26734	-2.53641	0.92693	-2.73636	0.00621236	0.0111641	AT1G43675	DW
10.9921	-2.5359	0.584978	-4.33504	1.45735e-05	3.91312e-05	AT3G19400	DW
71.8212	-2.53564	0.227013	-11.1696	5.74709e-29	7.02804e-28	AT3G51820	DW
3.12726	-2.53321	1.1003	-2.30229	0.0213186	0.0345422	AT3G01950	DW
4.25473	-2.53315	0.924913	-2.7388	0.00616642	0.0110857	AT2G25450	DW
4.34667	-2.53206	0.948679	-2.66904	0.00760689	0.0134689	AT2G20875	DW
5924.57	-2.53193	0.0892983	-28.3537	7.54427e-177	1.38211e-174	AT5G05290	DW
21.6801	-2.53121	0.405114	-6.24815	4.15339e-10	1.75747e-09	AT5G44600	DW
42.3547	-2.5304	0.332899	-7.60111	2.93597e-14	1.68586e-13	AT2G44798	DW
151.606	-2.52874	0.337396	-7.49487	6.63652e-14	3.72079e-13	AT2G47450	DW
141.285	-2.52723	0.195524	-12.9254	3.2353e-38	5.59157e-37	AT5G65207	DW
35.82	-2.52478	0.321785	-7.84617	4.2895e-15	2.60457e-14	AT4G21600	DW
81.0849	-2.52444	0.218661	-11.545	7.82032e-31	1.03675e-29	AT5G50375	DW
23.2788	-2.5203	0.411874	-6.11911	9.41013e-10	3.87084e-09	AT4G02100	DW
153.99	-2.5196	0.169184	-14.8927	3.67638e-50	9.46706e-49	AT5G40670	DW
700.726	-2.51843	0.104088	-24.1953	2.49533e-129	2.58065e-127	AT4G01450	DW
23.252	-2.51808	0.410031	-6.14118	8.1909e-10	3.38912e-09	AT1G17560	DW
30.0739	-2.51609	0.343143	-7.33249	2.25919e-13	1.22658e-12	AT1G76730	DW
39.4898	-2.51434	0.307102	-8.1873	2.67144e-16	1.75745e-15	AT4G13660	DW
3.1361	-2.51297	1.05343	-2.38552	0.0170548	0.0281586	AT5G05420	DW
22.0957	-2.51139	0.417627	-6.01347	1.81594e-09	7.2956e-09	AT5G50150	DW
4.33816	-2.51078	0.923182	-2.7197	0.00653405	0.0116964	AT1G68390	DW
4.22256	-2.51043	0.909568	-2.76003	0.00577961	0.0104627	AT2G28620	DW
9.49935	-2.51011	0.607544	-4.13157	3.60299e-05	9.18339e-05	AT2G28410	DW
11.8032	-2.50763	0.551573	-4.54633	5.45897e-06	1.54085e-05	AT1G69700	DW
4.15657	-2.5052	0.943969	-2.6539	0.0079568	0.0140252	AT2G38823	DW
94.3202	-2.5051	0.219689	-11.403	4.04139e-30	5.1896e-29	AT1G54780	DW
53.6544	-2.50478	0.264223	-9.4798	2.54769e-21	2.18978e-20	AT3G10260	DW
150.279	-2.49931	0.164848	-15.1613	6.37586e-52	1.72498e-50	AT2G31570	DW
87.0179	-2.49615	0.213989	-11.6649	1.92704e-31	2.59766e-30	AT1G30120	DW
221.101	-2.49445	0.141629	-17.6126	1.97336e-69	8.02528e-68	AT4G12880	DW
6.08945	-2.49296	0.79283	-3.14438	0.00166438	0.00330846	AT1G70950	DW
169.39	-2.49253	0.15635	-15.942	3.23766e-57	9.96475e-56	AT2G06520	DW
3.16498	-2.49231	1.06222	-2.34631	0.0189604	0.0310217	AT3G27900	DW
44.7781	-2.48735	0.302622	-8.21932	2.04656e-16	1.3561e-15	AT5G27930	DW
107.446	-2.48406	0.202242	-12.2826	1.12349e-34	1.71248e-33	AT5G24620	DW
3.14275	-2.48364	1.05006	-2.36523	0.0180188	0.0296076	AT2G37210	DW
16.8911	-2.48356	0.484268	-5.12848	2.92088e-07	9.52307e-07	AT1G30720	DW
103.834	-2.48312	0.198473	-12.5111	6.49028e-36	1.03953e-34	AT5G13710	DW
26.3736	-2.48097	0.369199	-6.71986	1.81901e-11	8.5993e-11	AT3G53750	DW
34.2692	-2.48025	0.334301	-7.4192	1.17833e-13	6.50773e-13	AT1G10150	DW
109.056	-2.47734	0.201198	-12.313	7.71256e-35	1.1812e-33	AT4G27410	DW
14.6845	-2.47632	0.495036	-5.00231	5.66473e-07	1.78868e-06	AT1G29390	DW
147.037	-2.47584	0.170317	-14.5367	7.09478e-48	1.69324e-46	AT4G30800	DW
14.5435	-2.47481	0.507238	-4.87899	1.06632e-06	3.27038e-06	AT5G39210	DW
126.52	-2.47415	0.178822	-13.8358	1.54978e-43	3.17482e-42	AT4G17600	DW
1477.92	-2.47261	0.0890161	-27.7771	8.21244e-170	1.398e-167	AT5G02260	DW
124.278	-2.47118	0.181145	-13.642	2.25173e-42	4.45619e-41	AT1G01620	DW
4.27977	-2.46575	0.907365	-2.71749	0.006578	0.0117696	AT3G13420	DW
754.54	-2.46573	0.086457	-28.5198	6.66275e-179	1.24432e-176	AT5G26000	DW
48.2661	-2.46555	0.275587	-8.94654	3.66801e-19	2.81893e-18	AT2G03420	DW
61.8037	-2.46489	0.244074	-10.0989	5.58392e-24	5.48022e-23	AT4G34640	DW
16.5566	-2.46487	0.469341	-5.25177	1.50648e-07	5.07331e-07	AT4G39970	DW
32.6277	-2.46402	0.350527	-7.02948	2.07304e-12	1.04555e-11	AT1G69030	DW
142.118	-2.46316	0.178442	-13.8037	2.42016e-43	4.93681e-42	AT5G57220	DW
13.7751	-2.46313	0.521526	-4.72293	2.32474e-06	6.83563e-06	AT1G69450	DW
6.48975	-2.46062	0.763755	-3.22174	0.00127413	0.00258127	AT5G60150	DW
7.2765	-2.45925	0.715135	-3.43886	0.00058416	0.0012473	AT1G09470	DW
7.41218	-2.45922	0.698585	-3.52029	0.000431074	0.000941432	AT1G26208	DW
154.782	-2.45799	0.176136	-13.9551	2.93027e-44	6.14687e-43	AT2G22420	DW
20.9524	-2.45681	0.426409	-5.76164	8.33005e-09	3.17238e-08	AT3G47750	DW
20.3541	-2.45616	0.427727	-5.74237	9.33629e-09	3.53738e-08	AT2G15400	DW
15.843	-2.45446	0.484822	-5.06261	4.13546e-07	1.32472e-06	AT5G27890	DW
1396.98	-2.44372	0.178372	-13.7002	1.01274e-42	2.01458e-41	AT1G04820	DW
6.27967	-2.44239	0.759226	-3.21695	0.00129562	0.00262177	AT5G08050	DW
113.196	-2.44169	0.183311	-13.3199	1.77241e-40	3.29411e-39	AT3G03660	DW
9.08913	-2.44109	0.642636	-3.79856	0.000145541	0.000341667	AT5G16540	DW
62.1595	-2.43409	0.254605	-9.56025	1.17472e-21	1.0248e-20	AT5G63470	DW
5.02857	-2.43341	0.82903	-2.93525	0.00333274	0.00630308	AT3G25250	DW
13.1665	-2.43303	0.525325	-4.63147	3.63077e-06	1.04616e-05	AT5G08185	DW
32.8344	-2.43164	0.334231	-7.27533	3.45564e-13	1.85109e-12	AT1G02360	DW
7.38644	-2.43134	0.715209	-3.39947	0.000675154	0.00143001	AT2G01670	DW
198.257	-2.42719	0.14537	-16.6967	1.38498e-62	4.74048e-61	AT1G51070	DW
92.6571	-2.42693	0.203183	-11.9445	6.93317e-33	9.86438e-32	AT3G02870	DW
10.3425	-2.42673	0.579827	-4.18527	2.84823e-05	7.35615e-05	AT2G30680	DW
13.3206	-2.42462	0.525782	-4.61145	3.99868e-06	1.14667e-05	AT1G13750	DW
28.8003	-2.42312	0.348058	-6.96183	3.35876e-12	1.66948e-11	AT2G40690	DW
8.06026	-2.42273	0.670473	-3.61347	0.000302129	0.000675957	AT2G46630	DW
6.2629	-2.42177	0.756135	-3.20283	0.00136086	0.00274398	AT1G54450	DW
5.07908	-2.41991	0.837691	-2.88879	0.0038673	0.00722457	AT2G32100	DW
19.1202	-2.41962	0.434834	-5.56446	2.62971e-08	9.53716e-08	AT1G18040	DW
6.16191	-2.4194	0.804708	-3.00656	0.00264221	0.00508561	AT2G42940	DW
14.358	-2.41828	0.501076	-4.82618	1.39175e-06	4.20541e-06	AT4G24415	DW
653.663	-2.4179	0.100143	-24.1445	8.51981e-129	8.7174e-127	AT5G66170	DW
34.6533	-2.4178	0.334576	-7.22646	4.95764e-13	2.62547e-12	AT1G65370	DW
571.603	-2.41707	0.102857	-23.4993	4.14352e-122	3.98524e-120	AT1G54410	DW
2.96474	-2.41654	1.05957	-2.28068	0.0225672	0.0363692	AT3G09160	DW
46.9409	-2.41564	0.287648	-8.39788	4.54592e-17	3.11637e-16	AT1G60660	DW
64.2458	-2.4143	0.248572	-9.71266	2.66297e-22	2.40493e-21	AT5G03830	DW
4.08845	-2.41402	0.934584	-2.58299	0.00979475	0.0169618	AT2G23770	DW
26.9913	-2.40928	0.384127	-6.27209	3.56243e-10	1.51575e-09	AT1G14350	DW
35.2037	-2.40848	0.312488	-7.70744	1.28363e-14	7.54747e-14	AT1G44760	DW
5.99956	-2.40827	0.755153	-3.18911	0.00142711	0.00286914	AT3G20150	DW
539.055	-2.40697	0.0984736	-24.4428	6.00818e-132	6.38527e-130	AT1G78060	DW
274.72	-2.40682	0.131596	-18.2894	1.00469e-74	4.6235e-73	AT4G27860	DW
62.2651	-2.40677	0.237323	-10.1413	3.62269e-24	3.59022e-23	AT1G26570	DW
15.8548	-2.40644	0.485402	-4.95763	7.13584e-07	2.23014e-06	AT4G25910	DW
18.2675	-2.40628	0.443786	-5.42216	5.88816e-08	2.062e-07	AT2G41940	DW
90.6894	-2.40471	0.241539	-9.95578	2.37954e-23	2.26823e-22	AT1G21120	DW
27.5504	-2.40248	0.367642	-6.53485	6.36739e-11	2.87452e-10	AT5G06610	DW
5.16863	-2.40192	0.849374	-2.82787	0.00468593	0.00862075	AT4G29530	DW
6.02252	-2.40157	0.779929	-3.07922	0.00207542	0.00406546	AT5G40030	DW
13.0649	-2.39982	0.520318	-4.61221	3.98411e-06	1.14283e-05	AT2G36050	DW
21.7475	-2.39711	0.416742	-5.75202	8.81824e-09	3.35034e-08	AT3G60900	DW
15.0763	-2.39693	0.502164	-4.7732	1.81322e-06	5.40427e-06	AT3G60510	DW
3.90993	-2.39513	0.943497	-2.53857	0.0111308	0.0190745	AT5G49920	DW
3.16533	-2.39461	1.06605	-2.24624	0.0246887	0.0394675	AT1G72930	DW
21.73	-2.39346	0.407487	-5.8737	4.26164e-09	1.66214e-08	AT1G16445	DW
9.99348	-2.39344	0.590501	-4.05323	5.05151e-05	0.000126344	AT5G60800	DW
32.3173	-2.39205	0.352267	-6.79046	1.11779e-11	5.36627e-11	AT5G51460	DW
66.903	-2.38931	0.2341	-10.2064	1.85669e-24	1.87285e-23	AT4G19120	DW
17.4811	-2.38827	0.454782	-5.25147	1.50893e-07	5.08067e-07	AT2G24170	DW
4.97745	-2.38792	0.841657	-2.83717	0.00455151	0.00840078	AT5G43403	DW
844.097	-2.38681	0.117961	-20.2339	4.92916e-91	3.05862e-89	AT1G74670	DW
17.0966	-2.38658	0.460985	-5.17714	2.25317e-07	7.44325e-07	AT5G09240	DW
3.09353	-2.38313	1.05532	-2.2582	0.0239334	0.0383812	AT5G15190	DW
32.379	-2.38312	0.335274	-7.10797	1.1776e-12	6.05193e-12	AT5G49760	DW
13.7612	-2.38171	0.504897	-4.71722	2.39087e-06	7.01934e-06	AT2G40260	DW
12.0678	-2.38145	0.547413	-4.35038	1.35904e-05	3.6645e-05	AT3G22760	DW
240.58	-2.37972	0.154439	-15.4088	1.42902e-53	4.06036e-52	AT1G04770	DW
72.6482	-2.37563	0.284711	-8.34402	7.18058e-17	4.867e-16	AT1G21110	DW
102.405	-2.37542	0.187925	-12.6402	1.2666e-36	2.08065e-35	AT3G02180	DW
210.949	-2.37513	0.137942	-17.2183	1.93542e-66	7.29995e-65	AT2G30870	DW
5.87645	-2.37377	0.756273	-3.13878	0.00169655	0.00336859	AT2G01950	DW
2.93311	-2.37311	1.09638	-2.16448	0.0304272	0.0476355	AT4G34810	DW
13.2819	-2.37274	0.524798	-4.52124	6.14795e-06	1.72444e-05	AT5G02940	DW
58.4074	-2.37263	0.246758	-9.6152	6.89737e-22	6.11983e-21	AT1G55140	DW
23.339	-2.37251	0.416691	-5.6937	1.24317e-08	4.65971e-08	AT3G46080	DW
92.4571	-2.36943	0.24072	-9.84311	7.3405e-23	6.77877e-22	AT5G51560	DW
19.378	-2.36939	0.424405	-5.58285	2.36614e-08	8.64088e-08	AT2G39200	DW
22.8848	-2.36726	0.390266	-6.06577	1.31322e-09	5.34669e-09	AT4G01995	DW
12.9706	-2.3672	0.527582	-4.4869	7.22686e-06	2.00658e-05	AT2G44940	DW
13.5985	-2.36487	0.51094	-4.62847	3.68383e-06	1.06018e-05	AT2G21370	DW
17.8328	-2.3642	0.44436	-5.32045	1.03509e-07	3.54286e-07	AT1G26840	DW
25.1683	-2.36382	0.373631	-6.32661	2.50603e-10	1.07988e-09	AT3G23410	DW
54.3694	-2.36256	0.26962	-8.76254	1.909e-18	1.40427e-17	AT5G18245	DW
55.9592	-2.36075	0.251146	-9.39992	5.46059e-21	4.62313e-20	AT2G24490	DW
53.5851	-2.35733	0.276741	-8.51819	1.6207e-17	1.13822e-16	AT1G60060	DW
2.93139	-2.35731	1.06613	-2.21109	0.0270295	0.0428286	AT5G23870	DW
8.64478	-2.35646	0.619027	-3.80671	0.000140827	0.000331126	AT1G58070	DW
90.4004	-2.35435	0.252086	-9.3395	9.67912e-21	8.06705e-20	AT4G30280	DW
5.75852	-2.35258	0.779637	-3.01753	0.00254845	0.00491694	AT1G26680	DW
67.391	-2.35119	0.236505	-9.94136	2.75046e-23	2.61145e-22	AT5G58600	DW
2.95736	-2.35077	1.06152	-2.21453	0.0267922	0.0424806	AT2G24190	DW
135.004	-2.35058	0.530473	-4.43111	9.37503e-06	2.57185e-05	AT3G23170	DW
226.886	-2.35035	0.157117	-14.9592	1.35634e-50	3.54009e-49	AT5G60890	DW
2.95217	-2.34852	1.08783	-2.1589	0.0308583	0.0482593	AT2G35585	DW
46.9023	-2.34851	0.283156	-8.29404	1.09464e-16	7.3419e-16	AT2G26040	DW
34.5112	-2.34711	0.322662	-7.2742	3.48475e-13	1.86617e-12	AT4G12050	DW
5.81977	-2.34559	0.761841	-3.07885	0.00207803	0.00407016	AT5G48880	DW
78.234	-2.34479	0.211476	-11.0877	1.43884e-28	1.7159e-27	AT4G02530	DW
4.76041	-2.34476	0.843208	-2.78076	0.00542316	0.00985917	AT3G29300	DW
35.2013	-2.34362	0.314202	-7.45896	8.72112e-14	4.84994e-13	AT1G78210	DW
112.459	-2.34286	0.18382	-12.7454	3.30648e-37	5.52593e-36	AT5G57180	DW
2.92931	-2.34121	1.05244	-2.22455	0.0261118	0.0415112	AT5G43725	DW
8.55413	-2.33989	0.632574	-3.699	0.000216449	0.000495256	AT3G04530	DW
70.051	-2.33643	0.232339	-10.0561	8.6329e-24	8.40823e-23	AT5G45930	DW
21.4935	-2.33602	0.399465	-5.84786	4.97929e-09	1.93264e-08	AT2G21830	DW
47.3945	-2.33158	0.274479	-8.49454	1.98717e-17	1.38698e-16	AT5G47100	DW
3.81996	-2.32975	0.97196	-2.39696	0.0165316	0.0273853	AT3G62760	DW
5.79194	-2.32432	0.759424	-3.06063	0.00220872	0.00430597	AT5G57880	DW
3.96372	-2.32323	0.925909	-2.50913	0.0121029	0.0206065	AT5G19221	DW
21.2331	-2.32077	0.396861	-5.84781	4.98073e-09	1.93281e-08	AT4G24510	DW
4.57513	-2.32071	0.92125	-2.51909	0.011766	0.0200772	AT5G63250	DW
81.0225	-2.31672	0.208201	-11.1273	9.24088e-29	1.11657e-27	AT4G15230	DW
4.71789	-2.31402	0.867861	-2.66635	0.00766809	0.0135698	AT2G38620	DW
110.367	-2.31361	0.193644	-11.9477	6.67144e-33	9.51311e-32	AT3G02300	DW
33.292	-2.31066	0.319112	-7.24092	4.4565e-13	2.3681e-12	AT1G70210	DW
188.52	-2.30974	0.153707	-15.0269	4.89494e-51	1.28809e-49	AT3G03270	DW
248.036	-2.30891	0.145444	-15.875	9.44404e-57	2.87901e-55	AT4G25260	DW
630.969	-2.30839	0.0996676	-23.1609	1.12994e-118	1.05512e-116	AT2G28470	DW
156.238	-2.3075	0.171519	-13.4533	2.94286e-41	5.60484e-40	AT1G50900	DW
12.024	-2.30694	0.541389	-4.26115	2.03375e-05	5.3554e-05	AT1G52825	DW
111.145	-2.30605	0.186345	-12.3752	3.5598e-35	5.54914e-34	AT5G07870	DW
150.421	-2.30577	0.158205	-14.5746	4.07705e-48	9.81554e-47	AT1G55740	DW
93.0157	-2.30519	0.205947	-11.1932	4.40446e-29	5.40333e-28	AT5G63140	DW
5.69462	-2.30359	0.784346	-2.93696	0.00331444	0.00627032	AT2G06985	DW
3.71426	-2.30337	0.977113	-2.35732	0.0184072	0.0301988	AT4G03270	DW
3.95592	-2.30265	0.961765	-2.39419	0.016657	0.0275791	AT5G18910	DW
2.87333	-2.30173	1.07385	-2.14343	0.0320787	0.0499891	AT1G67180	DW
4.9317	-2.29787	0.867823	-2.64786	0.00810039	0.0142535	AT1G25425	DW
4.6866	-2.29729	0.851477	-2.698	0.00697572	0.0124372	AT1G11740	DW
9.36477	-2.29517	0.592364	-3.8746	0.000106801	0.00025597	AT4G28750	DW
16.3337	-2.29468	0.487327	-4.70871	2.49287e-06	7.30321e-06	AT2G28605	DW
24.3168	-2.29358	0.377522	-6.07534	1.23722e-09	5.0497e-09	AT1G23170	DW
11.1507	-2.29313	0.57372	-3.99695	6.41644e-05	0.000158017	AT5G24110	DW
5.77633	-2.29242	0.818412	-2.80106	0.00509358	0.00931016	AT5G07152	DW
6.64251	-2.29224	0.709573	-3.23045	0.00123597	0.00250953	AT1G35420	DW
15.1917	-2.29152	0.478785	-4.78612	1.7004e-06	5.08407e-06	AT2G40960	DW
106.409	-2.29123	0.180059	-12.7249	4.30194e-37	7.15231e-36	AT4G09650	DW
19.7824	-2.29045	0.411565	-5.56521	2.61839e-08	9.49969e-08	AT4G16190	DW
392.247	-2.29017	0.134655	-17.0076	7.20965e-65	2.60197e-63	AT5G18650	DW
265.162	-2.28875	0.132768	-17.2387	1.36145e-66	5.17565e-65	AT5G20400	DW
22.3835	-2.2868	0.409189	-5.58861	2.28895e-08	8.37397e-08	AT4G27370	DW
31.1415	-2.28489	0.338461	-6.75081	1.4702e-11	6.99328e-11	AT4G37470	DW
36.7595	-2.28468	0.305875	-7.46934	8.05956e-14	4.48982e-13	AT1G49900	DW
202.733	-2.28437	0.15881	-14.3844	6.48737e-47	1.48384e-45	AT5G24670	DW
21.3115	-2.28331	0.404483	-5.64502	1.65161e-08	6.12974e-08	AT2G35930	DW
7.31104	-2.28209	0.680335	-3.35436	0.0007955	0.00166529	AT4G26960	DW
41.6722	-2.27761	0.316323	-7.20025	6.01012e-13	3.16049e-12	AT3G09520	DW
20.6238	-2.27746	0.426613	-5.33846	9.37368e-08	3.22216e-07	AT4G30980	DW
19.5855	-2.27526	0.418439	-5.4375	5.40342e-08	1.90088e-07	AT3G18500	DW
80.5332	-2.27483	0.215949	-10.5341	6.01308e-26	6.41173e-25	AT4G40060	DW
26.0978	-2.27424	0.360376	-6.31073	2.77714e-10	1.1935e-09	AT1G64680	DW
23.0968	-2.27211	0.382682	-5.93734	2.89683e-09	1.14375e-08	AT1G22170	DW
29.4579	-2.27099	0.33794	-6.7201	1.816e-11	8.58928e-11	AT1G73110	DW
5.64345	-2.27016	0.7537	-3.01202	0.00259518	0.0050006	AT1G20570	DW
16.524	-2.26844	0.451568	-5.02348	5.07425e-07	1.60831e-06	AT4G19985	DW
31.1674	-2.26819	0.346362	-6.54861	5.80746e-11	2.63038e-10	AT2G24610	DW
238.468	-2.26737	0.128848	-17.5972	2.58756e-69	1.04788e-67	AT4G31330	DW
51.6865	-2.26601	0.260269	-8.70639	3.13702e-18	2.28574e-17	AT1G76405	DW
60.6273	-2.26459	0.24056	-9.41382	4.7842e-21	4.06308e-20	AT4G20320	DW
7.60737	-2.26208	0.66941	-3.37921	0.000726942	0.00153193	AT2G22830	DW
20.2348	-2.26204	0.42552	-5.31593	1.06114e-07	3.62431e-07	AT3G48160	DW
18.977	-2.26144	0.458115	-4.93639	7.95822e-07	2.47189e-06	AT5G61440	DW
337.831	-2.26058	0.115686	-19.5407	4.94933e-85	2.77567e-83	AT5G60360	DW
44.8808	-2.26044	0.286651	-7.88567	3.12855e-15	1.91719e-14	AT1G55210	DW
29.2923	-2.25951	0.344705	-6.5549	5.56803e-11	2.52669e-10	AT4G17810	DW
68.3257	-2.25945	0.243105	-9.29412	1.48434e-20	1.22386e-19	AT1G33470	DW
21.9481	-2.25876	0.408579	-5.52835	3.23259e-08	1.16228e-07	AT3G44550	DW
11.1472	-2.25871	0.545663	-4.13938	3.4825e-05	8.89751e-05	AT5G37000	DW
100.252	-2.25688	0.205478	-10.9836	4.58457e-28	5.38064e-27	AT3G56370	DW
65.4296	-2.25483	0.231392	-9.74465	1.9445e-22	1.76853e-21	AT3G62910	DW
57.8245	-2.25451	0.257275	-8.76302	1.9009e-18	1.39884e-17	AT1G72060	DW
17.9859	-2.25424	0.4355	-5.17622	2.2643e-07	7.47614e-07	AT3G09710	DW
76.1332	-2.25156	0.252164	-8.92896	4.30017e-19	3.2903e-18	AT3G57630	DW
10.0002	-2.25131	0.581122	-3.87407	0.000107031	0.000256427	AT1G75690	DW
7.46021	-2.25111	0.723195	-3.11273	0.00185364	0.00365634	AT1G27920	DW
16.6034	-2.25087	0.440798	-5.10635	3.28436e-07	1.06504e-06	AT4G05330	DW
35.3257	-2.25001	0.3103	-7.25107	4.13477e-13	2.20384e-12	AT3G06740	DW
25.8975	-2.2499	0.359947	-6.25065	4.08746e-10	1.73071e-09	AT2G30040	DW
57.1593	-2.24806	0.307339	-7.31461	2.58138e-13	1.39678e-12	AT2G22330	DW
35.0331	-2.24662	0.320564	-7.00836	2.4113e-12	1.20791e-11	AT3G63450	DW
16.2799	-2.245	0.45986	-4.88193	1.05052e-06	3.22603e-06	AT1G27020	DW
151.12	-2.24477	0.163246	-13.7509	5.03219e-43	1.0136e-41	AT4G13100	DW
41.0095	-2.24408	0.287492	-7.80572	5.91615e-15	3.56191e-14	AT2G31020	DW
611.743	-2.24303	0.10273	-21.8342	1.09857e-105	8.55553e-104	AT3G02110	DW
66.6132	-2.24044	0.232424	-9.63945	5.44795e-22	4.85395e-21	AT5G11160	DW
10.8423	-2.24029	0.549354	-4.07805	4.54149e-05	0.000114391	AT4G17240	DW
47.5241	-2.23917	0.287857	-7.77876	7.32382e-15	4.38063e-14	AT2G46780	DW
5.38299	-2.23845	0.775488	-2.8865	0.00389548	0.00726873	AT3G58810	DW
16.3889	-2.23784	0.452121	-4.94965	7.43461e-07	2.31786e-06	AT1G11120	DW
13.54	-2.2373	0.51015	-4.38558	1.15677e-05	3.14067e-05	AT1G71400	DW
6.35373	-2.23467	0.716125	-3.1205	0.00180544	0.00356821	AT2G17660	DW
4.57014	-2.23178	0.839409	-2.65875	0.0078432	0.0138453	AT2G26180	DW
6.16438	-2.23178	0.783233	-2.84944	0.00437964	0.00810299	AT1G03620	DW
164.011	-2.23161	0.152526	-14.631	1.78099e-48	4.35312e-47	AT2G41540	DW
16.6946	-2.23058	0.446242	-4.99859	5.77498e-07	1.8223e-06	AT2G04170	DW
28.394	-2.23049	0.344239	-6.47947	9.20446e-11	4.10901e-10	AT3G16100	DW
29.6036	-2.22923	0.339016	-6.57558	4.84649e-11	2.20865e-10	AT1G52280	DW
14.448	-2.22892	0.483014	-4.61461	3.93839e-06	1.13005e-05	AT1G14180	DW
32.6131	-2.22874	0.330117	-6.75137	1.46454e-11	6.96851e-11	AT2G31010	DW
3.46236	-2.22781	0.963255	-2.3128	0.0207339	0.0336799	AT1G49320	DW
7.35245	-2.22744	0.688393	-3.23572	0.00121338	0.00246782	AT2G38720	DW
20.6621	-2.22701	0.448973	-4.96023	7.04094e-07	2.2012e-06	AT1G14540	DW
26.9274	-2.22568	0.376499	-5.91151	3.38991e-09	1.3316e-08	AT2G01420	DW
83.2515	-2.22479	0.206311	-10.7837	4.11237e-27	4.60988e-26	AT1G78670	DW
46.4008	-2.223	0.274857	-8.08785	6.07269e-16	3.8964e-15	AT4G20870	DW
11.8974	-2.22288	0.514545	-4.32008	1.55971e-05	4.17283e-05	AT5G49215	DW
39.883	-2.22096	0.294924	-7.53064	5.04923e-14	2.85836e-13	AT1G65950	DW
22.0835	-2.22032	0.398689	-5.56906	2.56115e-08	9.30781e-08	AT2G19660	DW
18.7265	-2.21854	0.421685	-5.26114	1.43166e-07	4.83487e-07	AT1G02390	DW
3.54162	-2.21854	0.955608	-2.3216	0.0202546	0.0329598	AT2G20260	DW
11.5839	-2.21718	0.537691	-4.12352	3.73121e-05	9.49636e-05	AT1G53520	DW
5.4109	-2.21099	0.76854	-2.87687	0.00401635	0.00748267	AT4G23690	DW
9.06686	-2.21067	0.595226	-3.714	0.000204009	0.000468688	AT2G32590	DW
90.2999	-2.21018	0.209441	-10.5528	4.93164e-26	5.27908e-25	AT4G18950	DW
72.9606	-2.21001	0.2144	-10.3079	6.49149e-25	6.66686e-24	AT2G26730	DW
3.77676	-2.20945	0.948409	-2.32963	0.0198255	0.032318	AT2G37380	DW
1070.14	-2.20904	0.0856797	-25.7826	1.39081e-146	1.79555e-144	AT2G29980	DW
4.41172	-2.20779	0.853291	-2.58738	0.00967095	0.0167595	AT5G19500	DW
4.30496	-2.20632	0.894561	-2.46637	0.0136491	0.0230048	AT4G39580	DW
7.02073	-2.20593	0.673937	-3.27319	0.00106339	0.00218261	AT5G52547	DW
7.24637	-2.20425	0.663979	-3.31975	0.000900982	0.001868	AT3G20040	DW
87.3577	-2.2029	0.223228	-9.86835	5.70945e-23	5.31335e-22	AT1G76680	DW
42.9112	-2.20209	0.28408	-7.75166	9.07006e-15	5.38327e-14	AT1G71697	DW
4.7418	-2.19985	0.838419	-2.62381	0.00869517	0.015211	AT4G13195	DW
29.7113	-2.19936	0.337828	-6.51029	7.50054e-11	3.36789e-10	AT5G46790	DW
24.9366	-2.19788	0.374088	-5.8753	4.22089e-09	1.64725e-08	AT4G15510	DW
232.314	-2.19728	0.141066	-15.5762	1.05664e-54	3.06107e-53	AT1G60960	DW
50.1261	-2.19726	0.277909	-7.90642	2.64907e-15	1.63168e-14	AT1G53300	DW
28.0624	-2.1966	0.34411	-6.38342	1.73171e-10	7.55185e-10	AT1G34065	DW
23.8357	-2.19578	0.370652	-5.9241	3.14018e-09	1.23653e-08	AT2G36010	DW
260.778	-2.19571	0.126044	-17.4203	5.79158e-68	2.25977e-66	AT3G27160	DW
7.60927	-2.19521	0.693557	-3.16514	0.00155009	0.00309856	AT3G17660	DW
12.5519	-2.19327	0.52446	-4.18196	2.89004e-05	7.45611e-05	AT3G61460	DW
134.427	-2.19131	0.179396	-12.2149	2.5869e-34	3.88763e-33	AT2G27690	DW
150.379	-2.19071	0.154702	-14.1608	1.60085e-45	3.51129e-44	AT1G01610	DW
48.2176	-2.18991	0.274327	-7.98285	1.42994e-15	8.95678e-15	AT2G41800	DW
4.59258	-2.18889	0.853772	-2.56379	0.0103537	0.0178462	AT1G09450	DW
116.24	-2.18631	0.18043	-12.1172	8.56492e-34	1.26152e-32	AT5G65810	DW
51.9885	-2.18522	0.280478	-7.79106	6.64511e-15	3.98582e-14	AT3G17100	DW
8.73679	-2.18401	0.608058	-3.59179	0.000328416	0.000729999	AT1G05835	DW
1190.19	-2.18393	0.219919	-9.93065	3.0626e-23	2.89922e-22	AT3G20210	DW
35.0936	-2.18383	0.341815	-6.38892	1.67057e-10	7.28853e-10	AT5G04820	DW
7.67369	-2.18142	0.685089	-3.18415	0.0014518	0.00291482	AT4G17800	DW
137.836	-2.1811	0.15882	-13.7332	6.42126e-43	1.28935e-41	AT5G24314	DW
2204.21	-2.18074	0.098352	-22.1728	6.28232e-109	5.12062e-107	AT5G12950	DW
24.8505	-2.17836	0.392887	-5.5445	2.94791e-08	1.0645e-07	AT3G04450	DW
13.9285	-2.17418	0.473249	-4.59416	4.34491e-06	1.24207e-05	AT1G05470	DW
174.218	-2.17358	0.156546	-13.8846	7.84831e-44	1.62159e-42	AT4G04610	DW
29.0103	-2.17299	0.34131	-6.36659	1.93271e-10	8.39415e-10	AT3G03980	DW
5308.36	-2.1717	0.072768	-29.8442	1.04547e-195	2.33845e-193	AT1G54010	DW
43.0088	-2.17146	0.280944	-7.72915	1.08264e-14	6.40001e-14	AT1G01580	DW
6.06159	-2.17012	0.73151	-2.96664	0.00301078	0.00574215	AT5G14150	DW
8.76111	-2.16994	0.600136	-3.61575	0.000299485	0.00067026	AT1G13540	DW
50.2478	-2.16868	0.286817	-7.56121	3.99324e-14	2.27328e-13	AT2G20570	DW
226.27	-2.16861	0.138849	-15.6185	5.44752e-55	1.5853e-53	AT1G13270	DW
6.92284	-2.16719	0.700664	-3.09304	0.00198114	0.00389347	AT5G07110	DW
653.93	-2.16669	0.285432	-7.59094	3.17598e-14	1.81771e-13	AT5G21940	DW
5.49209	-2.16661	0.782358	-2.76933	0.00561709	0.0101915	AT3G43110	DW
19.6523	-2.16436	0.425972	-5.081	3.75444e-07	1.20972e-06	AT5G14690	DW
7.13482	-2.16424	0.675725	-3.20285	0.00136077	0.00274398	AT3G28455	DW
64.7808	-2.16102	0.229941	-9.39814	5.55346e-21	4.69773e-20	AT2G18230	DW
65.6453	-2.16062	0.272275	-7.93542	2.09781e-15	1.30089e-14	AT5G45340	DW
31.2609	-2.16035	0.342754	-6.30291	2.92106e-10	1.25311e-09	AT1G18590	DW
22.764	-2.16027	0.381933	-5.65614	1.54814e-08	5.76463e-08	AT3G55330	DW
75.2093	-2.15651	0.225995	-9.54231	1.39684e-21	1.21582e-20	AT3G15680	DW
29.3579	-2.15562	0.336144	-6.41279	1.42883e-10	6.27509e-10	AT3G15240	DW
19.9918	-2.15285	0.400514	-5.37523	7.64867e-08	2.64717e-07	AT3G60870	DW
48.0436	-2.15253	0.343472	-6.26699	3.68096e-10	1.56445e-09	AT5G11260	DW
17.5934	-2.15189	0.427713	-5.03115	4.87548e-07	1.54837e-06	AT3G24515	DW
12.8105	-2.15073	0.516044	-4.16773	3.07654e-05	7.90758e-05	AT3G57062	DW
7.98414	-2.14862	0.652467	-3.29308	0.000990975	0.00204247	AT3G47980	DW
8.96661	-2.14808	0.624233	-3.44115	0.000579254	0.00123751	AT2G47520	DW
19.8261	-2.14798	0.401346	-5.35194	8.7016e-08	2.99971e-07	AT2G29390	DW
13.1734	-2.14741	0.500867	-4.28738	1.80791e-05	4.79485e-05	AT1G35612	DW
288.182	-2.14546	0.127286	-16.8554	9.5789e-64	3.37472e-62	AT3G61580	DW
958.152	-2.14495	0.0888369	-24.1448	8.47028e-129	8.71307e-127	AT3G62030	DW
8.37825	-2.14374	0.657016	-3.26284	0.00110301	0.00225814	AT1G69550	DW
12.973	-2.14321	0.505183	-4.24244	2.21104e-05	5.79686e-05	AT2G05760	DW
26.1139	-2.14255	0.344824	-6.21347	5.18283e-10	2.17584e-09	AT5G43270	DW
21.1357	-2.14204	0.422719	-5.06729	4.03524e-07	1.29434e-06	AT3G48200	DW
14.8562	-2.14075	0.479509	-4.46446	8.02692e-06	2.21784e-05	AT4G21070	DW
9.50503	-2.14059	0.59815	-3.57869	0.00034532	0.000765363	AT5G23400	DW
5.12148	-2.14013	0.767136	-2.78977	0.00527452	0.0096153	AT3G57600	DW
8.47577	-2.13825	0.605694	-3.53024	0.000415178	0.00090992	AT2G42220	DW
9.60712	-2.13594	0.577058	-3.70143	0.000214391	0.000490838	AT3G10660	DW
11.2624	-2.13547	0.530207	-4.02762	5.63444e-05	0.000139905	AT3G10080	DW
63.9488	-2.13545	0.240976	-8.86165	7.88398e-19	5.92639e-18	AT5G49890	DW
17.3952	-2.13501	0.431032	-4.95326	7.298e-07	2.27823e-06	AT3G48260	DW
22.4936	-2.13044	0.390297	-5.4585	4.80177e-08	1.69886e-07	AT3G15390	DW
13.2205	-2.13037	0.529323	-4.02471	5.70463e-05	0.000141556	AT4G08770	DW
125.634	-2.12993	0.171925	-12.3887	3.00971e-35	4.70307e-34	AT2G42570	DW
5.37799	-2.12915	0.784835	-2.71286	0.00667062	0.011923	AT3G10840	DW
611.995	-2.12885	0.686906	-3.0992	0.00194047	0.00381783	AT3G02550	DW
21.2151	-2.12785	0.38855	-5.47637	4.34133e-08	1.54162e-07	AT3G51290	DW
45.0619	-2.12769	0.275233	-7.73051	1.07116e-14	6.33409e-14	AT5G45760	DW
43.6454	-2.12717	0.291164	-7.30576	2.75712e-13	1.48936e-12	AT4G31360	DW
25.061	-2.12618	0.362139	-5.87116	4.32744e-09	1.68644e-08	AT5G53210	DW
184.465	-2.1257	0.143445	-14.819	1.10495e-49	2.81149e-48	AT2G38700	DW
4.28513	-2.12356	0.898506	-2.36343	0.0181066	0.0297411	AT3G51060	DW
3.29012	-2.12141	0.965463	-2.1973	0.0279988	0.0442151	AT4G33000	DW
9.11826	-2.11987	0.592046	-3.58059	0.00034282	0.000760084	AT1G27420	DW
7.69649	-2.11758	0.631022	-3.3558	0.000791362	0.00165752	AT5G12050	DW
11.7247	-2.11607	0.523822	-4.03968	5.35253e-05	0.000133266	AT3G05820	DW
1264.42	-2.11522	0.0722872	-29.2614	3.21387e-188	6.71978e-186	AT1G09210	DW
52.7261	-2.11473	0.252881	-8.36253	6.13874e-17	4.18147e-16	AT5G15070	DW
94.6544	-2.11415	0.20141	-10.4967	8.94232e-26	9.4826e-25	AT2G06850	DW
14.7298	-2.11401	0.473469	-4.46495	8.00883e-06	2.21347e-05	AT1G27700	DW
10.7977	-2.11391	0.555101	-3.80814	0.000140013	0.000329374	AT3G58070	DW
70.1271	-2.11283	0.220868	-9.56603	1.11087e-21	9.69542e-21	AT1G43560	DW
252.861	-2.11087	0.135998	-15.5213	2.49089e-54	7.14081e-53	AT5G49630	DW
9.28567	-2.10986	0.58819	-3.58704	0.000334447	0.000742632	AT4G14770	DW
6.81653	-2.10717	0.670836	-3.14111	0.00168307	0.00334284	AT2G03750	DW
3.36428	-2.10707	0.972865	-2.16584	0.0303234	0.0474923	AT2G42510	DW
89.9407	-2.1053	0.199868	-10.5335	6.05716e-26	6.45158e-25	AT4G17100	DW
280.037	-2.10362	0.116989	-17.9814	2.72327e-72	1.17719e-70	AT2G25980	DW
71.3784	-2.10304	0.242544	-8.67076	4.29235e-18	3.0959e-17	AT4G02430	DW
54.7349	-2.10263	0.267017	-7.87453	3.4202e-15	2.09059e-14	AT5G27450	DW
105.48	-2.09998	0.179787	-11.6804	1.60544e-31	2.1748e-30	AT4G39150	DW
35.4974	-2.09936	0.312632	-6.71512	1.87916e-11	8.87493e-11	AT3G09580	DW
56.3479	-2.0991	0.275266	-7.62572	2.42682e-14	1.39977e-13	AT3G55850	DW
1056.42	-2.0977	0.0916368	-22.8915	5.64508e-116	5.14639e-114	AT5G19520	DW
4.89424	-2.09563	0.835192	-2.50916	0.012102	0.0206065	AT5G06755	DW
6.65022	-2.09395	0.729115	-2.87191	0.00408005	0.00759177	AT5G02080	DW
3.39608	-2.0933	0.95852	-2.18389	0.0289703	0.0455885	AT3G14320	DW
43.5989	-2.09157	0.278525	-7.50945	5.93764e-14	3.34847e-13	AT2G28100	DW
5.87013	-2.09117	0.745902	-2.80354	0.00505451	0.0092464	AT5G43160	DW
13.1493	-2.09061	0.526261	-3.97257	7.11023e-05	0.000174166	AT3G44220	DW
140.562	-2.09029	0.158775	-13.1651	1.39335e-39	2.49326e-38	AT3G05165	DW
11.9561	-2.08738	0.509004	-4.10091	4.11528e-05	0.000104256	AT5G20850	DW
3.31349	-2.08708	0.95972	-2.17468	0.0296541	0.0465477	AT3G56300	DW
117.166	-2.08588	0.168974	-12.3444	5.22311e-35	8.05062e-34	AT5G06290	DW
13.4883	-2.08575	0.488023	-4.27388	1.92099e-05	5.07725e-05	AT1G69580	DW
59.9993	-2.08234	0.234397	-8.88384	6.45896e-19	4.87999e-18	AT3G43690	DW
21.2201	-2.08228	0.389623	-5.34434	9.07488e-08	3.1228e-07	AT4G18460	DW
106.484	-2.08198	0.186414	-11.1686	5.80919e-29	7.09495e-28	AT4G04955	DW
162.248	-2.08101	0.153847	-13.5265	1.09082e-41	2.11097e-40	AT5G49460	DW
102.295	-2.08019	0.206035	-10.0963	5.73762e-24	5.62246e-23	AT5G07000	DW
45.895	-2.08011	0.270729	-7.68337	1.5496e-14	9.02455e-14	AT1G56612	DW
180.149	-2.07892	0.148985	-13.9539	2.9805e-44	6.24542e-43	AT3G54920	DW
41.3229	-2.0774	0.280944	-7.39433	1.42125e-13	7.82237e-13	AT3G01680	DW
193.342	-2.07496	0.141391	-14.6754	9.27288e-49	2.29567e-47	AT5G59870	DW
31.0776	-2.07437	0.319664	-6.48922	8.62826e-11	3.86074e-10	AT5G39550	DW
4.15627	-2.07202	0.864361	-2.39717	0.0165223	0.027375	AT5G50290	DW
15.6357	-2.07035	0.457183	-4.5285	5.94049e-06	1.67015e-05	AT1G78790	DW
729.251	-2.06985	0.195402	-10.5928	3.21837e-26	3.47996e-25	AT1G25098	DW
67.7894	-2.06966	0.23561	-8.78426	1.57396e-18	1.16359e-17	AT1G76720	DW
366.879	-2.06492	0.112136	-18.4143	1.00827e-75	4.74205e-74	AT5G09650	DW
3.98955	-2.06002	0.906527	-2.27243	0.0230606	0.0370898	AT2G22600	DW
24.8018	-2.05995	0.363746	-5.66314	1.48626e-08	5.54172e-08	AT2G19460	DW
873.857	-2.05858	0.0797576	-25.8104	6.77402e-147	8.86429e-145	AT3G16400	DW
22.7357	-2.05656	0.380847	-5.39997	6.66517e-08	2.32183e-07	AT1G79580	DW
49.1052	-2.055	0.265075	-7.75252	9.00881e-15	5.35021e-14	AT4G25870	DW
56.33	-2.0546	0.240846	-8.53076	1.45391e-17	1.0222e-16	AT3G54750	DW
17.7598	-2.05424	0.448067	-4.58467	4.54704e-06	1.2967e-05	AT3G01670	DW
21.4363	-2.04911	0.376526	-5.44215	5.26408e-08	1.85458e-07	AT2G04850	DW
63.9689	-2.04833	0.248491	-8.24308	1.67831e-16	1.11555e-15	AT2G32390	DW
23.6925	-2.04707	0.365725	-5.59729	2.17722e-08	7.98038e-08	AT5G56320	DW
17.9068	-2.04529	0.425803	-4.80336	1.56026e-06	4.68517e-06	AT2G22890	DW
4.80641	-2.04312	0.8228	-2.48313	0.0130234	0.0220254	AT5G05270	DW
34.5075	-2.04083	0.31688	-6.44039	1.19165e-10	5.26111e-10	AT5G04160	DW
126.639	-2.04034	0.1622	-12.5792	2.74922e-36	4.45526e-35	AT5G15860	DW
4.39871	-2.04022	0.882804	-2.31106	0.0208293	0.0338149	AT5G14090	DW
87.2428	-2.03927	0.201578	-10.1165	4.66717e-24	4.59926e-23	AT5G10690	DW
134.915	-2.03922	0.160633	-12.6949	6.31199e-37	1.0476e-35	AT4G00820	DW
12.3784	-2.0389	0.519306	-3.9262	8.6298e-05	0.000209256	AT3G59550	DW
14.4605	-2.0384	0.455138	-4.47864	7.51189e-06	2.08271e-05	AT3G52115	DW
10.6075	-2.03839	0.532514	-3.82787	0.00012926	0.000305572	AT5G53090	DW
4.93992	-2.03779	0.827465	-2.46268	0.0137902	0.0232202	AT3G02000	DW
42.2664	-2.03693	0.288436	-7.06199	1.64131e-12	8.3326e-12	AT3G56330	DW
71.5101	-2.03505	0.228841	-8.89286	5.95581e-19	4.51477e-18	AT4G10770	DW
283.023	-2.03466	0.115074	-17.6814	5.83459e-70	2.38796e-68	AT3G25530	DW
101.704	-2.03453	0.184712	-11.0146	3.25072e-28	3.8339e-27	AT1G70940	DW
74.5657	-2.03369	0.208909	-9.73482	2.14188e-22	1.94437e-21	AT5G63800	DW
182.891	-2.03029	0.140871	-14.4124	4.32408e-47	9.96143e-46	AT5G05740	DW
404.218	-2.0291	0.100909	-20.1082	6.25253e-90	3.79412e-88	AT2G27840	DW
18.9987	-2.02866	0.411274	-4.93262	8.11319e-07	2.51754e-06	AT2G17280	DW
33.0617	-2.02625	0.304772	-6.64843	2.96242e-11	1.37512e-10	AT2G20680	DW
14.4844	-2.01874	0.460775	-4.38118	1.18037e-05	3.20204e-05	AT4G16970	DW
5.09631	-2.01865	0.779021	-2.59126	0.00956255	0.0165866	AT2G44800	DW
8.82753	-2.01758	0.599433	-3.36582	0.000763172	0.00160161	AT1G34245	DW
1256.34	-2.01685	0.100497	-20.0687	1.3867e-89	8.2912e-88	AT5G05410	DW
76.4285	-2.01615	0.209902	-9.60522	7.59961e-22	6.71503e-21	AT1G48600	DW
168.372	-2.01593	0.154307	-13.0644	5.25944e-39	9.26471e-38	AT3G26510	DW
64.7149	-2.01522	0.225935	-8.91947	4.68534e-19	3.57222e-18	AT5G60200	DW
20.1844	-2.01517	0.397112	-5.07456	3.88385e-07	1.24849e-06	AT2G40820	DW
121.734	-2.0137	0.189466	-10.6283	2.20116e-26	2.3976e-25	AT3G29390	DW
8.01293	-2.01277	0.703651	-2.86047	0.00423019	0.00784686	AT5G54270	DW
25.803	-2.01192	0.345117	-5.82967	5.55379e-09	2.15128e-08	AT4G34840	DW
8.10553	-2.01108	0.631285	-3.1857	0.00144405	0.00290107	AT1G16635	DW
9.35211	-2.01053	0.629641	-3.19313	0.00140739	0.00283185	AT2G25735	DW
46.0001	-2.00991	0.274136	-7.3318	2.27081e-13	1.23254e-12	AT1G13930	DW
30.9072	-2.00985	0.316125	-6.35778	2.04694e-10	8.87422e-10	AT3G09270	DW
98.9569	-2.0094	0.18461	-10.8846	1.36545e-27	1.56065e-26	AT1G26260	DW
64.5956	-2.00664	0.232647	-8.62528	6.39363e-18	4.56865e-17	AT4G32690	DW
26.6847	-2.00133	0.353417	-5.66279	1.4893e-08	5.55198e-08	AT2G19250	DW
56.4813	-2.00042	0.241648	-8.27824	1.25008e-16	8.36109e-16	AT5G16590	DW
114.11	2.0009	0.160883	12.437	1.64654e-35	2.60253e-34	AT5G66480	UP
32.9298	2.00149	0.304754	6.56755	5.11504e-11	2.32938e-10	AT4G36150	UP
2496.9	2.00293	0.0694477	28.8409	6.59258e-183	1.28096e-180	AT5G47810	UP
6.20571	2.0043	0.690203	2.90393	0.00368506	0.00690962	AT3G60970	UP
2962.64	2.00591	0.0748679	26.7926	3.94238e-158	5.87873e-156	AT2G15010	UP
3762.94	2.00596	0.094145	21.3071	9.74809e-101	6.94497e-99	AT1G62510	UP
7.36863	2.00605	0.601827	3.33326	0.000858348	0.001786	AT3G18950	UP
3.78172	2.01083	0.904924	2.2221	0.0262766	0.0417456	AT1G55440	UP
4.33776	2.01376	0.763243	2.63843	0.00832917	0.0146313	AT4G16600	UP
201.918	2.01377	0.148196	13.5886	4.67931e-42	9.13819e-41	AT3G02620	UP
181.439	2.01542	0.136433	14.7723	2.21096e-49	5.55948e-48	AT1G70810	UP
2106.48	2.02198	0.0781636	25.8685	1.50562e-147	1.99739e-145	AT1G54860	UP
12.2611	2.02424	0.460449	4.39624	1.10143e-05	2.99888e-05	AT1G14780	UP
559.827	2.02641	0.0957629	21.1607	2.19877e-99	1.52142e-97	AT3G20660	UP
90.8475	2.03292	0.17747	11.455	2.21877e-30	2.88576e-29	AT1G43650	UP
13.7029	2.03347	0.483205	4.20829	2.57314e-05	6.68968e-05	AT5G26010	UP
3.21331	2.03351	0.942913	2.15663	0.0310347	0.0485077	AT2G41380	UP
693.918	2.03547	0.123322	16.5053	3.35852e-61	1.12552e-59	AT5G50240	UP
3.30732	2.03564	0.86432	2.35519	0.0185132	0.0303572	AT5G51330	UP
301.105	2.03762	0.152818	13.3337	1.47457e-40	2.75387e-39	AT5G66110	UP
245.337	2.04234	0.12211	16.7254	8.56114e-63	2.94601e-61	AT1G48750	UP
13444.1	2.04437	0.0658938	31.0252	2.46782e-211	5.93388e-209	AT1G20620	UP
23.4448	2.04452	0.336643	6.07325	1.25345e-09	5.1094e-09	ATG00080	UP
258.903	2.04453	0.116467	17.5545	5.49025e-69	2.20481e-67	AT4G34480	UP
17.0647	2.04636	0.395033	5.18023	2.21617e-07	7.32479e-07	AT3G56770	UP
15.2699	2.04742	0.419682	4.87852	1.06885e-06	3.27709e-06	AT4G01525	UP
153.288	2.04816	0.140119	14.6173	2.17995e-48	5.31477e-47	AT1G07180	UP
460.81	2.05066	0.112587	18.2139	4.00226e-74	1.82003e-72	AT4G17840	UP
3153.04	2.05069	0.0666376	30.7737	5.88892e-208	1.38146e-205	AT4G02280	UP
3.52667	2.05144	0.893867	2.29502	0.0217321	0.0351707	AT2G16910	UP
67.0026	2.05464	0.216811	9.47662	2.6265e-21	2.2545e-20	AT1G19230	UP
139.927	2.05532	0.151368	13.5783	5.38547e-42	1.04959e-40	AT2G46240	UP
401.259	2.05532	0.117752	17.4547	3.16875e-68	1.2542e-66	AT4G01870	UP
22.3351	2.05764	0.349422	5.8887	3.89243e-09	1.52215e-08	AT2G45570	UP
6654.01	2.05829	0.0738401	27.875	5.3681e-171	9.38734e-169	AT5G22470	UP
547.712	2.05861	0.107206	19.2023	3.54023e-82	1.90756e-80	AT1G71695	UP
7.12373	2.05902	0.607674	3.38836	0.000703113	0.00148546	AT1G63380	UP
259.013	2.06067	0.1113	18.5146	1.57507e-76	7.53684e-75	AT2G36490	UP
213.363	2.06417	0.129519	15.9372	3.49949e-57	1.07534e-55	AT4G21620	UP
1610.21	2.07058	0.102748	20.152	2.58558e-90	1.57893e-88	AT1G64660	UP
4.88866	2.07071	0.748044	2.76816	0.00563734	0.0102234	AT1G11785	UP
5.67949	2.0721	0.722504	2.86795	0.00413146	0.00767704	AT1G63370	UP
79.3075	2.07229	0.192517	10.7642	5.08195e-27	5.6572e-26	AT5G66430	UP
17.9004	2.07233	0.392982	5.27335	1.33956e-07	4.53897e-07	AT1G18940	UP
137.111	2.07313	0.143854	14.4114	4.38992e-47	1.0101e-45	AT5G24380	UP
3.84332	2.07378	0.803192	2.58193	0.00982498	0.0170096	AT1G47920	UP
32.0079	2.07781	0.309902	6.70473	2.01774e-11	9.50607e-11	AT2G36800	UP
3.98657	2.07847	0.825747	2.51708	0.0118332	0.0201865	AT1G70720	UP
2.80984	2.08027	0.938838	2.21579	0.0267061	0.042365	AT4G37620	UP
116.479	2.08448	0.162975	12.7901	1.86191e-37	3.15002e-36	AT3G03520	UP
44289.9	2.08633	0.088321	23.6222	2.2807e-123	2.22699e-121	AT5G66400	UP
123.752	2.08723	0.152926	13.6486	2.05709e-42	4.07521e-41	AT4G00250	UP
30.7564	2.08854	0.298085	7.00653	2.44294e-12	1.22312e-11	AT3G14210	UP
383.566	2.09004	0.102861	20.3191	8.71457e-92	5.46037e-90	AT4G24730	UP
7.02872	2.09508	0.618132	3.38937	0.000700533	0.00148045	ATG00810	UP
340.451	2.09772	0.111514	18.8113	6.10181e-79	3.11338e-77	AT1G03990	UP
144.614	2.09914	0.157601	13.3194	1.78647e-40	3.31704e-39	AT2G34740	UP
3.56199	2.09928	0.9712	2.16153	0.0306541	0.0479673	ATG00140	UP
3674	2.10943	0.169189	12.4679	1.1173e-35	1.77916e-34	AT5G01300	UP
17.3034	2.11536	0.394374	5.36385	8.14669e-08	2.81296e-07	AT1G01640	UP
14.9935	2.11749	0.433643	4.88302	1.04471e-06	3.21176e-06	AT4G16690	UP
9.61895	2.12016	0.519007	4.08504	4.40692e-05	0.000111205	AT5G66630	UP
4.56532	2.1215	0.794441	2.67043	0.00757533	0.0134192	AT3G26010	UP
162.656	2.12251	0.146996	14.4393	2.92913e-47	6.79672e-46	AT2G31985	UP
4.90169	2.12262	0.721423	2.94227	0.00325814	0.00617352	AT1G04800	UP
41.497	2.12398	0.25082	8.46815	2.49331e-17	1.7302e-16	AT2G36500	UP
22.608	2.12488	0.344429	6.16929	6.85962e-10	2.85671e-09	AT5G10770	UP
7.92597	2.12937	0.558367	3.81356	0.000136979	0.000322788	AT5G24120	UP
5.70879	2.12948	0.674369	3.15774	0.00158996	0.00317266	AT1G65690	UP
3.95255	2.1309	0.818595	2.60312	0.009238	0.0160758	AT1G08080	UP
4.96345	2.13402	0.724883	2.94395	0.0032405	0.00614372	AT3G51660	UP
1104.96	2.13564	0.113218	18.8631	2.29509e-79	1.17416e-77	AT2G42000	UP
13	2.13784	0.510584	4.18705	2.82598e-05	7.30161e-05	AT1G22885	UP
394.037	2.13806	0.119607	17.8757	1.82458e-71	7.71375e-70	AT2G20770	UP
198.254	2.14022	0.139118	15.3842	2.09071e-53	5.92297e-52	AT5G58660	UP
18.5598	2.145	0.453727	4.72751	2.27294e-06	6.69144e-06	ATG00730	UP
22.2541	2.1464	0.344031	6.23898	4.40425e-10	1.85831e-09	AT4G40070	UP
2941.44	2.15209	0.0798024	26.9677	3.53908e-160	5.44621e-158	AT2G19900	UP
82.2832	2.15307	0.231752	9.2904	1.53714e-20	1.26577e-19	AT3G42806	UP
48.2594	2.1544	0.245279	8.78347	1.58502e-18	1.17132e-17	AT3G26230	UP
125.013	2.15848	0.169002	12.7719	2.35386e-37	3.96487e-36	ATG01360	UP
20.4765	2.1603	0.359227	6.01375	1.81286e-09	7.28627e-09	AT4G18050	UP
20991.7	2.16247	0.0853447	25.3381	1.2152e-141	1.48889e-139	AT3G17520	UP
3.6208	2.16261	0.847947	2.5504	0.0107598	0.0184916	AT3G04660	UP
3.14076	2.16447	0.996384	2.17232	0.0298315	0.0467982	AT5G27940	UP
503.234	2.18534	0.114276	19.1233	1.61498e-81	8.5817e-80	AT5G05320	UP
219.405	2.18916	0.146936	14.8988	3.35698e-50	8.66777e-49	AT5G02750	UP
7889.6	2.1906	0.0693373	31.5935	4.54145e-219	1.16479e-216	AT4G24220	UP
49.1087	2.19232	0.248608	8.81839	1.16122e-18	8.66122e-18	AT1G11330	UP
471.812	2.19433	0.120941	18.1437	1.43878e-73	6.45137e-72	AT1G16770	UP
8.84915	2.19508	0.579901	3.78526	0.000153547	0.000359498	AT3G55120	UP
1810.46	2.19562	0.0741985	29.5911	1.94424e-192	4.29878e-190	AT4G12290	UP
3497.83	2.19774	0.0592469	37.0946	3.43889e-301	1.61343e-298	AT1G09970	UP
4208.49	2.19877	0.0838862	26.2114	1.97207e-151	2.70962e-149	AT4G10020	UP
366.682	2.19928	0.102414	21.4744	2.69955e-102	1.9896e-100	AT2G30140	UP
2.96575	2.20024	0.986494	2.23036	0.0257234	0.0409581	AT4G23410	UP
20.1186	2.20194	0.367436	5.99272	2.06357e-09	8.244e-09	AT2G45040	UP
286.08	2.2023	0.111593	19.735	1.07965e-86	6.18102e-85	AT2G29500	UP
1093.13	2.20713	0.0814747	27.0897	1.30124e-161	2.03501e-159	AT5G53895	UP
43.6501	2.21053	0.295689	7.47586	7.66984e-14	4.28016e-13	ATCG01100	UP
104.626	2.21287	0.195877	11.2972	1.35418e-29	1.697e-28	AT1G25310	UP
15.4118	2.21836	0.422234	5.25387	1.48935e-07	5.01911e-07	AT2G45135	UP
3337.72	2.22008	0.0723245	30.6961	6.40803e-207	1.48512e-204	AT4G36700	UP
2284.76	2.22082	0.0841538	26.39	1.78399e-153	2.50488e-151	AT4G03200	UP
3205.48	2.22144	0.0752804	29.5089	2.21447e-191	4.78624e-189	AT1G47980	UP
6.13854	2.22242	0.674371	3.29554	0.000982336	0.00202619	AT4G18900	UP
214.385	2.22396	0.123242	18.0455	8.56492e-73	3.77878e-71	AT4G21320	UP
758.143	2.22477	0.0902251	24.658	3.02059e-134	3.28272e-132	AT3G48270	UP
4.45038	2.22488	0.806735	2.75788	0.00581777	0.0105239	AT4G18610	UP
17.1013	2.2273	0.400734	5.55807	2.7278e-08	9.88174e-08	AT1G67900	UP
9.61104	2.22975	0.529286	4.21275	2.52284e-05	6.56423e-05	AT1G01420	UP
21.9066	2.2382	0.37862	5.91147	3.39065e-09	1.33161e-08	AT2G14210	UP
16.9788	2.23925	0.398801	5.61497	1.966e-08	7.25315e-08	AT2G03020	UP
5895.93	2.23937	0.0719304	31.1324	8.7669e-213	2.16205e-210	AT3G56350	UP
843.48	2.24164	0.0905505	24.7557	2.69298e-135	2.99434e-133	AT1G35720	UP
87.9674	2.24174	0.212408	10.5539	4.87105e-26	5.22003e-25	AT1G29050	UP
186.53	2.2419	0.158671	14.1293	2.50744e-45	5.44392e-44	AT3G25290	UP
3900.07	2.2434	0.0663902	33.7911	2.66558e-250	9.32275e-248	AT1G14930	UP
7.45786	2.24565	0.61761	3.63604	0.000276866	0.000622318	AT4G10660	UP
588.907	2.24588	0.0975091	23.0325	2.20368e-117	2.01857e-115	AT1G04660	UP
227.788	2.24785	0.131634	17.0765	2.22108e-65	8.12255e-64	AT5G57350	UP
5673.88	2.25193	0.0572289	39.3495	0	0	AT3G14990	UP
3.39732	2.25249	0.921658	2.44395	0.0145275	0.0243466	AT3G09620	UP
461.376	2.25401	0.113039	19.9401	1.82542e-88	1.07711e-86	AT1G66180	UP
542.77	2.25558	0.0989533	22.7944	5.21309e-115	4.68594e-113	AT5G43770	UP
30.4448	2.25589	0.321857	7.009	2.40027e-12	1.20301e-11	AT3G20710	UP
9.20192	2.25791	0.555714	4.06307	4.84307e-05	0.000121536	AT4G10940	UP
3.75406	2.26632	0.824531	2.74861	0.00598481	0.0107925	AT5G38160	UP
5.2787	2.26814	0.701903	3.23142	0.00123176	0.00250176	AT1G77145	UP
57.143	2.26953	0.255675	8.87664	6.89124e-19	5.19435e-18	AT2G25340	UP
5.50762	2.26982	0.724159	3.13442	0.00172194	0.00341512	AT5G01370	UP
50.565	2.27371	0.237163	9.58712	9.05775e-22	7.95957e-21	AT5G20480	UP
3.17266	2.2766	0.922074	2.46899	0.0135494	0.0228427	AT2G07784	UP
823.084	2.28288	0.0886518	25.751	3.13761e-146	3.99702e-144	AT2G38800	UP
514.164	2.28772	0.0900233	25.4126	1.83206e-142	2.27365e-140	AT1G70580	UP
5.29204	2.28846	0.725302	3.15518	0.00160399	0.00319899	ATCG00130	UP
8.22375	2.28929	0.578832	3.95502	7.6529e-05	0.000186722	AT5G51160	UP
38303.8	2.29129	0.0656712	34.8903	1.04292e-266	3.93363e-264	AT1G54870	UP
3362.62	2.29355	0.105349	21.7709	4.3767e-105	3.34088e-103	AT2G43590	UP
172.049	2.2956	0.139318	16.4775	5.32782e-61	1.77311e-59	AT5G23850	UP
9.73605	2.30137	0.572076	4.02284	5.75006e-05	0.000142647	AT1G80240	UP
5.13689	2.30623	0.760796	3.03134	0.00243475	0.00471459	AT4G21380	UP
6.99912	2.30843	0.63248	3.64982	0.000262427	0.000592423	AT3G11260	UP
1256.83	2.31417	0.0879279	26.319	1.16274e-152	1.62075e-150	AT1G21680	UP
273.499	2.31472	0.13047	17.7414	2.00839e-70	8.29042e-69	AT1G13340	UP
129.699	2.3196	0.165118	14.0481	7.91006e-45	1.69064e-43	AT4G10490	UP
16447.5	2.32196	0.242484	9.57574	1.0113e-21	8.85047e-21	AT3G51810	UP
614.031	2.32367	0.103259	22.5032	3.86017e-112	3.31492e-110	AT4G15630	UP
64.769	2.32818	0.263423	8.83819	9.72853e-19	7.28163e-18	AT1G07500	UP
5.12015	2.32901	0.768345	3.0312	0.00243586	0.00471581	ATCG01080	UP
72.9282	2.33084	0.209119	11.146	7.48956e-29	9.12407e-28	AT4G15610	UP
10734.5	2.33105	0.102978	22.6363	1.90197e-113	1.6706e-111	AT3G53040	UP
37.7388	2.33251	0.280089	8.32774	8.24018e-17	5.56364e-16	AT2G37770	UP
68766.8	2.34509	0.0770547	30.4341	1.94755e-203	4.45989e-201	AT1G75830	UP
8.38632	2.34847	0.636971	3.68693	0.000226977	0.000517191	ATG00513	UP
14.1948	2.35246	0.48571	4.84334	1.27676e-06	3.87438e-06	AT3G21040	UP
630.741	2.3592	0.0906393	26.0284	2.36103e-149	3.19837e-147	AT2G15490	UP
19.4979	2.36056	0.370358	6.37372	1.84493e-10	8.02193e-10	AT1G63750	UP
32.7885	2.36099	0.302049	7.81659	5.42715e-15	3.26955e-14	AT2G27990	UP
164.242	2.36415	0.144198	16.3951	2.0735e-60	6.79486e-59	AT1G01480	UP
2761.78	2.36782	0.0643561	36.7925	2.43562e-296	1.06481e-293	AT5G60760	UP
61.2446	2.36984	0.241237	9.82372	8.90007e-23	8.18755e-22	AT5G07500	UP
55.2839	2.37743	0.224723	10.5794	3.71269e-26	4.00322e-25	AT3G07040	UP
1646.81	2.37891	0.0967728	24.5824	1.94743e-133	2.10454e-131	AT1G80180	UP
29.3533	2.37899	0.320649	7.41928	1.17757e-13	6.50537e-13	AT2G07727	UP
2.99191	2.38097	1.04295	2.28292	0.0224349	0.0361984	AT2G36750	UP
4.14178	2.38195	0.836269	2.84831	0.0043952	0.00813098	AT2G07692	UP
2.72265	2.38468	1.08927	2.18924	0.0285791	0.0450281	AT3G61880	UP
61.4183	2.38729	0.214653	11.1216	9.8444e-29	1.18502e-27	AT1G69930	UP
6.46663	2.39042	0.67647	3.53366	0.000409849	0.000898832	AT1G74000	UP
1141.07	2.39463	0.0726243	32.9729	1.98749e-238	6.06846e-236	AT2G33590	UP
1106.91	2.39651	0.0870729	27.523	9.32209e-167	1.53265e-164	AT3G50740	UP
36.6775	2.39725	0.274622	8.72927	2.56331e-18	1.8734e-17	AT3G62455	UP
7.98463	2.39849	0.588658	4.0745	4.61127e-05	0.000116027	AT4G14090	UP
389.168	2.39921	0.0962223	24.934	3.18115e-137	3.62086e-135	AT5G04500	UP
103.02	2.40444	0.195143	12.3214	6.94524e-35	1.06538e-33	AT1G22890	UP
88.3997	2.40446	0.203509	11.815	3.26433e-32	4.5377e-31	AT4G25200	UP
95.4739	2.40865	0.220068	10.945	7.01898e-28	8.1532e-27	ATG00090	UP
30.9632	2.41521	0.303181	7.96622	1.63606e-15	1.01981e-14	AT5G37540	UP
75.2338	2.41841	0.214331	11.2835	1.58285e-29	1.97328e-28	AT2G45210	UP
383.464	2.42304	0.147496	16.4279	1.20867e-60	3.98798e-59	AT2G19320	UP
4.17285	2.42724	0.83139	2.9195	0.00350595	0.00660662	AT4G32860	UP
2.5189	2.43422	1.10586	2.20121	0.0277211	0.043809	AT2G15760	UP
203.077	2.43803	0.164822	14.7919	1.65245e-49	4.18243e-48	AT5G55135	UP
50.067	2.43974	0.262531	9.29315	1.49791e-20	1.23399e-19	AT3G60160	UP
9.02587	2.44924	0.611686	4.00408	6.22588e-05	0.000153717	AT2G07683	UP
8317.59	2.45005	0.0969835	25.2625	8.24642e-141	9.97661e-139	AT3G05260	UP
1398.84	2.45782	0.094694	25.9554	1.5802e-148	2.11088e-146	AT2G47180	UP
9395.74	2.45836	0.0656366	37.4541	5.14554e-307	2.47449e-304	AT5G54770	UP
42.6975	2.45869	0.265048	9.27637	1.75344e-20	1.43958e-19	AT1G63210	UP
7.08438	2.4587	0.627752	3.91667	8.97814e-05	0.000216937	AT1G20500	UP
68.9912	2.45925	0.215226	11.4264	3.08783e-30	3.98641e-29	AT1G52560	UP
322.023	2.46198	0.110128	22.3557	1.06382e-110	9.01486e-109	AT4G23990	UP
856.438	2.46961	0.0863012	28.6162	4.22344e-180	7.96491e-178	AT1G77450	UP
3288.32	2.47006	0.0768894	32.1249	1.98053e-226	5.60256e-224	AT2G41280	UP
14.5537	2.47394	0.440723	5.61336	1.98439e-08	7.3168e-08	AT2G18917	UP
1089.09	2.47929	0.0842432	29.4301	2.26105e-190	4.83263e-188	AT5G52640	UP
254.325	2.48013	0.138685	17.8831	1.59627e-71	6.77834e-70	AT5G01215	UP
723.001	2.48539	0.0826987	30.0535	1.96271e-198	4.44172e-196	AT4G36220	UP
4173.62	2.48754	0.07993	31.1215	1.23395e-212	3.0046e-210	AT2G47770	UP
10.8815	2.4877	0.529972	4.69401	2.67897e-06	7.8139e-06	AT3G56970	UP
452.52	2.49419	0.113622	21.9516	8.36556e-107	6.64959e-105	AT5G44380	UP
1164.4	2.49547	0.0894147	27.9089	2.07901e-171	3.66897e-169	AT2G29300	UP
27.0329	2.49554	0.333941	7.47302	7.83743e-14	4.37241e-13	AT1G07473	UP
33.8692	2.50516	0.295638	8.47374	2.37647e-17	1.65091e-16	AT5G57480	UP
14.6144	2.50948	0.456482	5.49743	3.85365e-08	1.37327e-07	AT5G09780	UP
5.09532	2.50952	0.871946	2.87807	0.00400119	0.00745731	AT5G41612	UP
3205.65	2.51162	0.0863018	29.1027	3.3151e-186	6.71255e-184	AT2G02930	UP
271.771	2.5166	0.113364	22.1993	3.48674e-109	2.85408e-107	AT1G21400	UP
10.1524	2.51924	0.529576	4.7571	1.96393e-06	5.82637e-06	AT2G07693	UP
42.1065	2.51927	0.29715	8.4781	2.28892e-17	1.59239e-16	AT1G66770	UP
13.4099	2.52229	0.465035	5.42388	5.83204e-08	2.04382e-07	AT2G07706	UP
14.0598	2.52462	0.474121	5.32485	1.01036e-07	3.46316e-07	AT1G79410	UP
129.644	2.52722	0.162746	15.5286	2.22127e-54	6.38689e-53	AT4G15490	UP
426.833	2.53119	0.102516	24.6906	1.35092e-134	1.47649e-132	AT2G43570	UP
8567.85	2.53223	0.0868992	29.1398	1.12492e-186	2.30202e-184	AT4G02520	UP
569.3	2.53511	0.114179	22.203	3.21442e-109	2.64242e-107	AT1G64900	UP
9.71852	2.53652	0.543895	4.66363	3.1068e-06	9.00714e-06	AT3G62020	UP
2.4859	2.53723	1.13058	2.24418	0.0248208	0.0396555	AT3G56825	UP
12.0373	2.53926	0.488242	5.20083	1.98402e-07	6.59944e-07	AT1G03820	UP
558.767	2.54026	0.112187	22.6432	1.62903e-113	1.43743e-111	AT2G22240	UP
1856.26	2.54416	0.0802296	31.711	1.09739e-220	2.85261e-218	AT1G67105	UP
72.4221	2.54461	0.217399	11.7048	1.20439e-31	1.64076e-30	AT3G13277	UP
9.57602	2.54568	0.565994	4.49772	6.86876e-06	1.91323e-05	AT1G64065	UP
2.97274	2.54727	1.01832	2.50145	0.0123686	0.0210254	AT3G24780	UP
2152.75	2.55007	0.0799621	31.891	3.55574e-223	9.63355e-221	AT3G57020	UP
6.03868	2.55062	0.721967	3.53288	0.000411053	0.000901289	AT5G36960	UP
[truncated: 291 more rows]

## Sheet: volcano map data
Gene_Name	log2FoldChange	padj
AT4G36820	-9.14397	8.94264e-18
AT5G64342	-8.98775	0.00184306
AT4G34530	-8.83175	1.24306e-16
AT1G53880	-8.82615	1.4374e-16
AT3G01470	-8.75586	1.93155e-16
AT1G02205	-8.36659	3.38696e-15
AT4G12870	-8.20952	1.78132e-14
AT1G64628	-8.18765	0.00456314
AT5G04530	-8.18228	1.43781e-14
AT4G23670	-8.15731	2.18615e-14
AT1G75388	-7.85597	0.0061568
AT3G22968	-7.84573	0.006116
AT5G07840	-7.73965	0.0358678
AT1G50590	-7.68148	7.83477e-19
AT5G35940	-7.66092	1.00297e-13
AT1G49470	-7.66029	9.36523e-13
AT5G58900	-7.57879	3.04007e-18
AT5G19110	-7.55494	3.18932e-12
AT3G16430	-7.44357	1.216e-28
AT5G40260	-7.4184	5.53907e-12
AT5G67420	-7.38754	1.73128e-11
AT1G65310	-7.35686	1.52323e-11
AT5G52552	-7.34058	0.0471876
AT5G49360	-7.31446	1.86609e-22
AT1G76650	-7.29405	2.11219e-06
AT3G16410	-7.28972	2.91849e-11
AT2G16230	-7.19745	5.29555e-11
AT4G27440	-7.19045	5.34809e-12
AT1G29090	-7.16901	5.06069e-12
AT3G58120	-7.13222	7.46491e-11
AT1G22550	-7.12916	1.09359e-10
AT1G12240	-7.10403	1.01966e-10
AT1G66270	-7.05918	9.02361e-59
AT5G47330	-7.01073	1.88844e-10
AT3G26520	-6.94836	2.08803e-08
AT5G15230	-6.93588	1.89473e-29
AT5G45950	-6.91373	6.6378e-10
AT1G43780	-6.90208	1.11398e-156
AT5G23210	-6.89848	8.54848e-20
AT5G18860	-6.89673	3.23744e-11
AT5G62340	-6.88353	4.65218e-10
AT1G32470	-6.87754	5.1831e-10
AT5G61620	-6.87587	4.64996e-15
AT2G46740	-6.87465	4.33586e-15
AT2G37750	-6.87007	2.8037e-10
AT4G37409	-6.85032	4.79844e-15
AT2G03850	-6.84989	6.56575e-10
AT5G02350	-6.81513	7.85311e-10
AT5G02170	-6.81047	1.44623e-09
AT5G20250	-6.79077	8.49722e-71
AT2G45180	-6.77537	4.00322e-19
AT5G61430	-6.71212	1.46391e-09
AT5G03760	-6.70829	1.57386e-09
AT3G44750	-6.7049	6.52684e-247
AT4G25490	-6.65727	1.36782e-09
AT1G61840	-6.65277	3.16954e-10
AT5G60520	-6.62305	3.02145e-09
AT2G14100	-6.61278	3.98323e-09
AT1G29951	-6.60821	4.69769e-09
AT5G38520	-6.58458	3.71862e-09
AT3G07990	-6.58425	5.34475e-09
AT3G16370	-6.5631	5.79406e-22
AT5G14470	-6.55267	2.49332e-09
AT4G04830	-6.54609	4.14878e-10
AT2G02700	-6.52833	7.72607e-09
AT5G15970	-6.51088	7.67419e-09
AT5G55340	-6.50395	6.15861e-09
AT1G12090	-6.49611	1.33181e-79
AT2G43480	-6.4932	7.145e-09
AT5G08370	-6.46681	4.26369e-46
AT2G10940	-6.45338	7.93872e-10
AT4G37410	-6.45254	4.06946e-49
AT5G26290	-6.40601	6.06186e-09
AT5G38410	-6.39058	5.35179e-110
AT5G38420	-6.38069	5.73486e-29
AT1G11600	-6.36606	1.66371e-09
AT4G16230	-6.34133	1.65048e-09
AT4G21830	-6.2995	2.52688e-08
AT1G07340	-6.29867	2.76438e-08
AT3G23530	-6.29286	3.20045e-08
AT3G08770	-6.25664	3.41408e-08
AT1G19830	-6.24381	1.75076e-08
AT5G48900	-6.22146	2.69802e-08
AT2G43140	-6.19907	8.85907e-08
AT1G14120	-6.19522	5.58045e-08
AT4G22570	-6.19066	7.84649e-08
AT3G54590	-6.17997	0.000730312
AT3G10150	-6.17042	6.97644e-08
AT1G73602	-6.16062	0.0135925
AT5G66690	-6.1473	6.59854e-09
AT5G26260	-6.14282	4.32554e-129
AT1G71880	-6.12173	8.76487e-163
AT1G66280	-6.08588	4.41139e-65
AT3G55890	-6.08364	1.37708e-07
AT2G40150	-6.07285	1.08421e-07
AT3G27640	-6.06752	1.55821e-07
AT5G47900	-6.05803	3.04403e-15
AT1G54020	-6.03313	2.38216e-07
AT1G29080	-6.00806	4.00209e-34
AT4G18970	-5.96727	2.203e-48
AT5G48890	-5.92695	1.20551e-07
AT4G35690	-5.90576	3.92807e-07
AT2G43910	-5.90152	3.75578e-07
AT1G12610	-5.89062	3.07597e-08
AT3G61270	-5.84711	4.91516e-07
AT2G34080	-5.80951	8.60148e-07
AT1G09850	-5.80027	8.75188e-07
AT2G18620	-5.79687	7.92337e-07
AT3G28550	-5.79473	6.76328e-07
AT1G14345	-5.77784	1.06792e-06
AT1G01380	-5.77565	7.36584e-08
AT3G48360	-5.74488	6.58992e-29
AT1G52100	-5.74449	9.62354e-07
AT1G55370	-5.74275	8.30392e-07
AT2G02680	-5.74141	8.29904e-07
AT5G45650	-5.74101	7.54124e-134
AT5G20630	-5.73411	4.14593e-06
AT3G23880	-5.72824	9.82077e-17
AT3G16450	-5.69772	1.78507e-52
AT5G48110	-5.67096	5.52652e-07
AT2G32560	-5.63348	3.10395e-30
AT5G20550	-5.62069	2.50681e-06
AT2G20670	-5.60988	1.42666e-71
AT3G22830	-5.60565	2.17426e-06
AT4G04700	-5.57837	8.81452e-07
AT3G45320	-5.57737	2.78452e-07
AT2G40970	-5.57289	7.76547e-10
AT5G49800	-5.56075	2.29549e-07
AT5G46040	-5.5591	2.07657e-21
AT5G26230	-5.55748	1.23688e-06
AT4G34900	-5.548	2.96053e-06
AT3G12710	-5.52915	1.3491e-06
AT5G65970	-5.52644	4.09294e-06
AT5G23480	-5.51735	5.31702e-06
AT4G00400	-5.50637	1.32849e-06
AT2G04500	-5.48959	5.02226e-06
AT5G20710	-5.47674	4.01544e-06
AT5G22920	-5.46848	2.17011e-06
AT1G16390	-5.46599	4.32304e-06
AT2G43120	-5.46428	1.85399e-244
AT4G29700	-5.459	4.17114e-07
AT2G28305	-5.45808	1.91949e-06
AT1G02620	-5.44899	7.07006e-06
AT1G23150	-5.44571	1.35035e-05
AT5G25980	-5.43959	5.83344e-06
AT5G47770	-5.43871	4.51968e-15
AT1G01070	-5.42813	6.32675e-06
AT4G23680	-5.4266	3.8595e-06
AT5G03310	-5.42061	2.23756e-06
AT4G33120	-5.38527	8.83141e-06
AT1G06360	-5.37825	4.65861e-46
AT1G20190	-5.37741	7.21409e-06
AT1G10060	-5.37067	2.89392e-06
AT2G39310	-5.35648	1.01799e-05
AT2G20835	-5.33668	3.65021e-17
AT1G56680	-5.32636	1.22076e-05
AT1G20020	-5.32279	1.23319e-05
AT1G28670	-5.32089	1.13135e-42
AT4G01240	-5.31679	1.65303e-05
AT3G56220	-5.3088	1.27993e-06
AT1G10540	-5.30498	6.44683e-09
AT5G46940	-5.3048	1.29091e-05
AT1G47620	-5.30378	5.74747e-09
AT5G49330	-5.30028	1.1323e-05
AT4G11610	-5.29692	1.7322e-05
AT3G04715	-5.2775	1.50604e-05
AT4G34790	-5.27085	8.11596e-54
AT1G10550	-5.26252	5.0116e-39
AT4G29690	-5.25903	2.38634e-59
AT2G38090	-5.25609	2.00073e-05
AT4G02810	-5.25552	1.7475e-05
AT4G15160	-5.25285	4.86154e-97
AT5G19240	-5.24727	8.24736e-06
AT2G23170	-5.24309	1.66683e-05
AT1G04110	-5.24108	6.68267e-06
AT3G23450	-5.22035	6.55584e-06
AT5G44585	-5.20978	6.4849e-06
AT1G22330	-5.20472	2.62995e-05
AT4G08910	-5.19666	6.98836e-06
AT4G36240	-5.18883	2.25308e-05
AT3G13760	-5.17925	2.16897e-06
AT1G73340	-5.17678	3.02629e-05
AT4G14750	-5.17041	3.23377e-05
AT5G18840	-5.16098	3.5765e-05
AT1G16360	-5.15688	8.38049e-06
AT3G04700	-5.13939	3.04233e-05
AT3G05400	-5.13917	2.64179e-05
AT1G78530	-5.13716	9.77376e-06
AT3G13061	-5.1302	0.0267396
AT4G31320	-5.12556	7.13623e-11
AT5G38700	-5.12135	3.24257e-05
AT1G77525	-5.11167	4.07993e-05
AT3G59340	-5.1075	4.23071e-05
AT5G26670	-5.10613	3.32755e-06
AT3G10290	-5.10242	4.71047e-05
AT4G22230	-5.07739	4.40421e-05
AT2G27420	-5.06408	0.000124555
AT1G69780	-5.06313	6.34811e-05
AT2G47500	-5.06267	4.11358e-05
AT2G30890	-5.05828	1.52353e-05
AT5G55730	-5.05325	4.54701e-29
AT1G52680	-5.053	1.74827e-05
AT5G54190	-5.04672	1.09973e-05
AT5G45940	-5.04477	6.75e-06
AT4G29270	-5.04113	3.75183e-33
AT4G33560	-5.03786	5.73793e-08
AT3G15500	-5.02852	4.27621e-08
AT1G02640	-5.02754	0
AT3G21710	-5.02551	3.40082e-19
AT3G14530	-5.01605	5.94141e-05
AT4G22214	-5.01418	5.19282e-05
AT3G15650	-5.00967	5.20569e-05
AT5G59130	-5.00808	3.26774e-94
AT4G36880	-5.00358	0
AT3G16250	-5.00269	6.05081e-05
AT3G20370	-5.00213	1.55394e-94
AT4G09010	-4.99755	0.000106562
AT4G33260	-4.99718	3.16863e-05
AT2G37130	-4.98812	0.00019113
AT1G70700	-4.9832	2.23913e-05
AT4G12800	-4.9828	7.66445e-06
AT3G61470	-4.98217	1.87779e-07
AT1G52000	-4.97841	9.24872e-05
AT5G14860	-4.97373	2.82526e-05
AT3G09940	-4.97346	8.62453e-05
AT1G73160	-4.95625	2.87913e-05
AT1G64200	-4.95165	7.36443e-06
AT5G23060	-4.93693	0.000123451
AT1G49910	-4.9258	3.46828e-05
AT1G05240	-4.92403	0.000238936
AT1G06923	-4.92256	9.82529e-05
AT5G39970	-4.91936	7.55376e-10
AT4G22560	-4.90327	4.21918e-05
AT4G01700	-4.90326	3.6855e-44
AT5G02180	-4.90065	3.22364e-14
AT3G20940	-4.89791	4.74873e-05
AT4G13210	-4.89487	4.33128e-05
AT5G49170	-4.88393	1.21363e-07
AT1G22220	-4.87752	5.29873e-05
AT1G60870	-4.87372	1.01209e-09
AT1G74880	-4.86796	3.79325e-05
AT1G02340	-4.86197	1.44884e-05
AT2G04039	-4.85721	1.22208e-05
AT2G28760	-4.85529	4.89258e-05
AT1G48330	-4.85079	0.000123562
AT4G23590	-4.84399	1.10396e-11
AT2G44460	-4.84253	0.000160657
AT4G37610	-4.84117	9.3524e-16
AT5G15310	-4.83997	0.000218306
AT5G46915	-4.83677	0.000164817
AT3G23510	-4.83154	0.000121536
AT5G58260	-4.83153	0.000123453
AT1G67328	-4.83138	4.73659e-05
AT5G60880	-4.82843	0.000473359
AT1G10400	-4.82236	0.000150577
AT4G21870	-4.81503	6.07383e-19
AT3G50330	-4.80825	2.81528e-11
AT2G37450	-4.80579	5.29162e-05
AT4G33270	-4.78483	0.00015779
AT5G37800	-4.78162	0.000238728
AT1G33610	-4.7802	6.06117e-05
AT5G19250	-4.77917	9.09201e-05
AT2G29410	-4.77913	0.000183754
AT1G23720	-4.77795	4.96632e-05
AT1G62660	-4.77429	0.000233131
AT5G28610	-4.77226	0.000275142
AT1G15210	-4.77007	3.41993e-170
AT4G11550	-4.76792	0.000282698
AT4G26790	-4.75349	3.78813e-82
AT1G22440	-4.75251	7.08238e-05
AT5G03510	-4.74511	0.000367905
AT3G16470	-4.7363	0.000191931
AT4G21490	-4.73354	7.40682e-91
AT2G35370	-4.73338	1.22073e-12
AT5G10170	-4.72308	0.000212458
AT3G48460	-4.71663	2.33361e-43
AT3G08750	-4.71015	0.000310345
AT3G15720	-4.70706	5.10778e-61
AT2G27920	-4.6961	4.04934e-100
AT2G43860	-4.6914	0.000266057
AT5G02540	-4.68891	4.96541e-18
AT5G57030	-4.68686	6.30464e-13
AT4G27710	-4.67011	2.95489e-05
AT1G06620	-4.66757	6.9768e-09
AT1G52910	-4.66598	0.000131389
AT5G64100	-4.66065	8.55495e-63
AT1G56430	-4.65627	0.000286799
AT4G22790	-4.65325	0.000326774
AT4G38420	-4.65107	0.000338063
AT3G54580	-4.64493	0.00122972
AT5G56110	-4.64447	0.000520046
AT5G38140	-4.64156	3.87216e-05
AT3G04070	-4.61287	2.76999e-26
AT1G13260	-4.61279	0.000412009
AT5G15960	-4.61155	0.000369757
AT4G21280	-4.60664	5.59516e-47
AT4G36270	-4.60536	0.000585302
AT1G52230	-4.59948	0.00015514
AT3G05980	-4.59786	0.000402067
AT3G04290	-4.59418	3.18023e-12
AT1G03630	-4.59291	4.84006e-25
AT1G09240	-4.58579	0.000428375
AT4G39210	-4.58257	1.3738e-44
AT3G05936	-4.58099	0.000166093
AT4G35190	-4.57772	0.000842048
AT3G50990	-4.57525	1.25497e-06
AT1G06420	-4.57175	0.000160394
AT2G19590	-4.56874	1.08721e-76
AT5G40010	-4.56871	4.36633e-06
AT5G26200	-4.56485	5.20535e-05
AT3G48140	-4.54852	5.15742e-182
AT5G44417	-4.54387	0.000610787
AT5G15150	-4.5437	6.60078e-19
AT3G06880	-4.54217	0.00097304
AT3G59850	-4.53923	0.000615989
AT4G23810	-4.53795	1.15885e-16
AT1G11112	-4.53616	0.000509168
AT3G49570	-4.53555	3.5177e-19
AT4G34000	-4.53483	1.52949e-13
AT4G25470	-4.53217	0.000218267
AT2G40520	-4.52956	0.000306947
AT1G08920	-4.52863	1.66262e-13
AT1G67750	-4.51843	1.32116e-39
AT2G39880	-4.51697	0.000104591
AT5G43750	-4.50883	6.25309e-05
AT3G48420	-4.50122	2.77226e-08
AT3G26190	-4.50113	0.000818345
AT1G24625	-4.49278	2.87739e-06
AT1G74660	-4.49069	0.000625431
AT4G18501	-4.48517	0.000711161
AT5G17820	-4.48064	0.00115041
AT4G25160	-4.48024	0.00107625
AT1G58280	-4.47812	0.000964283
AT5G07040	-4.47242	0.000703588
AT1G21140	-4.4714	0.000121522
AT4G21850	-4.47028	1.63464e-73
AT5G25830	-4.46961	2.18463e-16
AT4G19030	-4.46928	9.71856e-76
AT1G62480	-4.46857	1.50217e-41
AT1G11160	-4.46172	0.000920686
AT5G47990	-4.45594	0.0013242
AT5G10278	-4.4555	0.00110754
AT5G66260	-4.45461	0.000317449
AT1G78260	-4.45368	1.43e-11
AT1G66950	-4.4504	0.000789841
AT5G22940	-4.44108	3.97665e-11
AT1G70710	-4.4377	1.17709e-27
AT1G77690	-4.43702	0.00103095
AT2G22200	-4.43094	0.000788118
AT4G30610	-4.42816	5.83026e-18
AT5G57620	-4.42504	0.000884231
AT5G22860	-4.42129	0.000989082
AT5G40645	-4.42129	0.000989082
AT1G43800	-4.41898	3.41526e-26
AT2G14610	-4.41073	0.00110066
AT3G22510	-4.40994	0.00104138
AT1G15040	-4.40672	9.16495e-18
AT3G09260	-4.40602	0
AT2G41850	-4.40511	0.000885461
AT5G01610	-4.40443	0.00139516
AT3G45060	-4.40393	1.9539e-88
AT5G51990	-4.40269	0.000108749
AT1G02730	-4.40191	0.00092136
AT2G21530	-4.39453	0.000113679
AT5G60060	-4.39297	0.00104605
AT5G24330	-4.39215	7.84663e-08
AT1G75780	-4.39184	7.11177e-63
AT4G31760	-4.38943	3.79242e-06
AT1G70830	-4.38914	3.90869e-45
AT4G16750	-4.38806	0.000384021
AT3G50840	-4.3867	0.00231895
AT5G06640	-4.38275	0.00252996
AT5G15600	-4.38068	0.00139597
AT2G19690	-4.37816	0.000464239
AT1G73050	-4.37763	5.65501e-11
AT2G28680	-4.37713	0.000362004
AT1G02470	-4.3723	0.00105281
AT1G13550	-4.3525	0.00120472
AT1G70430	-4.35053	0.00168408
AT4G37240	-4.34949	0.000430711
AT1G54820	-4.34883	0.00111724
AT4G34600	-4.34745	9.14684e-22
AT4G09480	-4.34495	0.00122818
AT1G02460	-4.3424	0.00137782
AT1G12740	-4.33827	0.000151886
AT1G70230	-4.33562	3.03446e-09
AT5G54020	-4.32689	0.00016827
AT4G37160	-4.32459	0.00135761
AT3G15356	-4.31969	7.36728e-12
AT2G01590	-4.31806	0.0016832
AT1G11850	-4.30717	0.00139904
AT3G17580	-4.29677	0.00168172
AT1G65590	-4.29379	2.48618e-39
AT3G57950	-4.28804	0.00272311
AT3G59400	-4.28415	1.7092e-10
AT4G21445	-4.28203	0.000588785
AT4G33930	-4.28186	1.62391e-97
AT3G55910	-4.28036	0.00351539
AT2G39900	-4.27956	1.85179e-14
AT5G16250	-4.27885	0.0041534
AT2G36870	-4.27572	0.00167299
AT3G05890	-4.27263	0.0022547
AT4G15300	-4.27263	0.0022547
AT3G05625	-4.2672	0.000260412
AT1G32060	-4.26707	8.02668e-06
AT1G55200	-4.267	2.25894e-42
AT1G71450	-4.26594	0.00227466
AT2G29750	-4.2655	0.000766178
AT5G13840	-4.26371	0.00108244
AT2G39560	-4.263	1.06955e-05
AT5G11540	-4.25297	0.000844578
AT3G59710	-4.24974	0.00404836
AT3G44990	-4.24798	0
AT5G39820	-4.24744	0.00116253
AT1G33750	-4.2452	4.15634e-36
AT4G26010	-4.24008	0.00300268
AT3G52450	-4.23044	9.72917e-07
AT4G28703	-4.22969	1.06867e-05
AT3G14540	-4.22888	0.00239383
AT1G71870	-4.22779	2.77687e-36
AT1G67740	-4.22771	4.5215e-32
AT5G26280	-4.22727	1.34747e-159
AT1G43160	-4.22557	4.15519e-10
AT1G12080	-4.21973	0.000272272
AT3G17998	-4.21645	6.4932e-49
AT5G67270	-4.21509	0.000292525
AT1G65340	-4.21505	5.31751e-41
AT3G14380	-4.2141	0.0026667
AT5G06150	-4.21391	0.00214901
AT4G21780	-4.21324	0.000778159
AT2G28160	-4.21148	0.00484128
AT5G44020	-4.21079	1.74084e-05
AT2G42990	-4.21024	0.00239861
AT1G53920	-4.20929	0.00030067
AT3G06070	-4.20909	0.000888428
AT1G25400	-4.2011	2.14863e-17
AT1G30370	-4.19836	0.00205421
AT5G49850	-4.19719	0.00256625
AT3G26450	-4.1924	0.000807005
AT3G23470	-4.18917	5.76672e-29
AT2G26690	-4.18502	0.00376677
AT5G60530	-4.17941	0.00032721
AT3G49260	-4.17723	5.5619e-11
AT1G80340	-4.17521	3.75264e-29
AT4G38330	-4.17443	0.000306059
AT2G35650	-4.17164	0.00244813
AT1G25175	-4.16829	2.11394e-14
AT1G03920	-4.16809	0.00250006
AT5G39090	-4.16804	0.00103002
AT4G11050	-4.16435	0.00281889
AT1G13250	-4.16012	0.00104124
AT2G23010	-4.15894	3.82382e-38
AT3G52430	-4.15522	0.00398909
AT1G28480	-4.15359	2.35839e-08
AT2G12170	-4.15353	0.00301782
AT4G38730	-4.15085	0.000974797
AT4G22235	-4.15071	9.38e-23
AT2G38160	-4.14807	0.00295745
AT5G20700	-4.14547	1.5463e-21
AT3G62570	-4.14338	1.81425e-05
AT1G14080	-4.14267	0.00135119
AT5G09750	-4.13621	0.00300712
AT5G03870	-4.13457	0.000384048
AT2G32765	-4.13334	0.000392177
AT1G05770	-4.12847	0.00361517
AT2G34810	-4.12819	0.00317834
AT2G23600	-4.1249	8.4096e-10
AT5G12970	-4.11874	7.82662e-07
AT1G05820	-4.11598	0.00359378
AT2G04780	-4.11444	8.20617e-41
AT1G65230	-4.11395	0.000400019
AT1G71920	-4.11159	0.00760884
AT5G02550	-4.1111	1.23051e-19
AT1G56550	-4.10903	0.00307954
AT2G23630	-4.10858	1.06874e-07
AT5G07800	-4.10695	0.00445499
AT1G63140	-4.10516	0.00309968
AT3G59830	-4.09694	0.00525711
AT1G18990	-4.08489	0.00329002
AT1G69526	-4.08436	1.08929e-47
AT4G39330	-4.08272	7.4824e-112
AT3G01440	-4.08095	0.00818798
AT3G15540	-4.07764	0.00151189
AT3G14740	-4.07626	2.21702e-09
AT2G20635	-4.07575	0.00145495
AT3G47560	-4.07036	2.75085e-12
AT1G12880	-4.05776	2.30566e-06
AT2G34020	-4.05708	3.49223e-121
AT3G29250	-4.05523	0.00407239
AT4G21270	-4.05173	0.00144144
AT2G34150	-4.0458	3.44733e-05
AT1G08160	-4.04555	0.00514705
AT5G54530	-4.04393	2.52231e-17
AT4G34410	-4.03888	2.86231e-11
AT2G01918	-4.0376	0.00480671
AT3G06840	-4.03718	0.00211082
AT4G37450	-4.03689	1.82237e-12
AT1G66940	-4.02796	0.00590087
AT3G16240	-4.0249	0.0010689
AT2G37880	-4.0228	0.0041008
AT4G39630	-4.02015	0.00157528
AT5G54470	-4.01898	0.00311246
AT2G17850	-4.01577	6.72842e-05
AT2G26500	-4.01409	1.039e-29
AT3G45430	-4.00988	0.00580445
AT2G30150	-4.00958	0.00448014
AT2G45830	-4.00427	6.2251e-17
AT4G11470	-4.00413	0.00743605
AT1G67330	-4.00291	0.00678274
AT4G34800	-4.00089	0.00613888
AT5G67450	-3.99104	0.000677025
AT5G23730	-3.98708	6.04999e-09
AT3G48340	-3.9865	0.00580445
AT1G68650	-3.98636	4.79335e-05
AT1G48405	-3.98432	0.000934163
AT3G04060	-3.9841	4.42068e-05
AT2G44740	-3.98283	0.00541464
AT1G12500	-3.98098	9.59448e-18
AT5G01600	-3.9795	1.61694e-51
AT5G48560	-3.97699	0.00603939
AT1G72030	-3.97698	5.33807e-05
AT1G50735	-3.97536	0.00556159
AT4G39710	-3.9745	0.0058444
AT5G22270	-3.97337	2.2783e-45
AT3G20395	-3.96305	1.31912e-09
AT1G78680	-3.96175	0.00517909
AT1G08380	-3.95833	0.000806201
AT5G52100	-3.95743	2.24345e-11
AT1G47603	-3.95235	0.00599944
AT3G52630	-3.95163	4.18588e-10
AT1G80690	-3.94994	2.13395e-07
AT4G39060	-3.94976	0.00718498
AT2G32179	-3.94343	0.00849101
AT1G12900	-3.93932	1.74738e-08
AT3G16460	-3.93585	0
AT3G01510	-3.93548	2.33389e-07
AT3G26550	-3.93542	0.000917248
AT4G12830	-3.93528	0.00593318
AT3G05150	-3.93527	1.01091e-22
AT5G59820	-3.92678	9.96807e-126
AT4G27820	-3.92536	5.90637e-05
AT1G02630	-3.92526	0.00640365
AT5G01790	-3.92411	0.00222252
AT1G27930	-3.92302	5.21911e-43
AT1G67980	-3.92128	0.00267025
AT3G56400	-3.92095	0.00581251
AT4G30060	-3.91334	0.00105868
AT2G16850	-3.9131	1.71899e-38
AT5G12940	-3.90966	4.16187e-15
AT3G01750	-3.90286	0.0105349
AT5G05160	-3.90259	0.00697984
AT1G66780	-3.8982	0.00621775
AT1G60030	-3.89576	0.00271623
AT3G46780	-3.89531	0.00850309
AT4G34880	-3.88535	0.00959945
AT1G18250	-3.88191	1.67814e-49
AT2G41190	-3.87976	5.36132e-11
AT2G36885	-3.8775	1.26148e-10
AT2G28210	-3.87604	0.0161328
AT1G06930	-3.87547	0.00774031
AT1G45010	-3.87172	0.0011425
AT3G43430	-3.86916	7.32859e-06
AT5G64572	-3.86689	0.0277464
AT1G02450	-3.86337	9.90166e-05
AT1G30870	-3.86236	0.0107106
AT1G78990	-3.86222	0.00284402
AT1G18400	-3.86036	0.00755402
AT3G28380	-3.8556	0.00797113
AT2G34010	-3.85439	0.0148524
AT3G59750	-3.85368	0.00305429
AT5G36110	-3.84874	6.33289e-21
AT2G20562	-3.84776	0.0175154
AT3G07195	-3.84776	0.0175154
AT1G14190	-3.84699	0.00832344
AT2G47015	-3.84638	0.00921969
AT4G12730	-3.84631	6.32887e-44
AT5G07860	-3.84517	2.33905e-14
AT3G63470	-3.84363	0.00359378
AT5G46240	-3.84277	0.0102661
AT4G13710	-3.84055	3.2559e-08
AT4G38970	-3.83856	2.56691e-137
AT5G14740	-3.83687	0.0106192
AT3G14225	-3.8339	0.00125766
AT3G13404	-3.83355	7.66842e-07
AT2G24645	-3.82305	0.00337606
AT1G70410	-3.82058	1.96595e-236
AT3G56240	-3.81657	5.81896e-07
AT2G39470	-3.80659	7.54846e-06
AT4G30845	-3.80605	0.00143779
AT1G80200	-3.80511	0.00346832
AT5G40320	-3.80468	0.0107571
AT1G03870	-3.80378	3.36723e-20
AT3G44570	-3.80357	0.0101693
AT4G35030	-3.80306	0.00174724
AT3G20935	-3.80253	0.00144032
AT2G29680	-3.79898	1.15528e-05
AT1G74770	-3.7942	0.00183441
AT1G07720	-3.79307	0.00156136
AT3G07320	-3.79217	4.25439e-64
AT3G29970	-3.78315	0.0110316
AT4G01360	-3.77725	3.58552e-07
AT2G18980	-3.77683	1.01762e-06
AT3G05800	-3.77602	0.0138841
AT2G21850	-3.77133	0.000248081
AT4G30170	-3.76864	0.0150759
AT1G71890	-3.76732	8.18114e-13
AT2G38790	-3.76519	3.31337e-17
AT5G06790	-3.7614	0.00851293
AT2G41300	-3.75746	0.0158146
AT2G04680	-3.75648	0.00485011
AT4G00970	-3.75566	0.00613321
AT4G37225	-3.75556	0.013076
AT4G22490	-3.75518	0.012713
AT1G22810	-3.74802	0.00484531
AT5G66985	-3.74445	6.89557e-10
AT2G28080	-3.74396	1.45267e-28
AT5G09440	-3.7421	1.8778e-23
AT1G01750	-3.74154	0.0116664
AT2G22482	-3.74154	0.0116664
AT1G02190	-3.7365	0.0115704
AT2G33330	-3.73524	2.21064e-05
AT5G24290	-3.73509	9.14336e-08
AT1G09440	-3.73019	0.0146595
AT5G38430	-3.72875	0.00486971
AT3G28130	-3.72797	2.20392e-20
AT5G13100	-3.72707	3.35263e-44
AT2G34440	-3.72703	0.00586999
AT2G38750	-3.72333	0.0151475
AT4G35660	-3.72333	0.0151475
AT4G32980	-3.71982	1.75586e-05
AT1G05280	-3.71913	0.00200183
AT1G55290	-3.71658	0.01374
AT5G57760	-3.71658	0.01374
AT1G66040	-3.71635	0.0131949
AT2G37585	-3.71219	1.21841e-07
AT3G23805	-3.7119	0.000189028
AT4G31680	-3.71029	0.0125082
AT2G34610	-3.71025	0.0124532
AT4G25820	-3.7094	0.0246119
AT5G11070	-3.70714	9.01942e-08
AT1G22160	-3.70562	0.000279301
AT1G48510	-3.70252	0.00191357
AT2G05185	-3.70017	0.00274243
AT3G14370	-3.69775	2.50792e-05
AT5G47170	-3.69354	0.00519858
AT2G22810	-3.69248	9.36713e-09
AT1G22630	-3.69224	0.0246058
AT5G40890	-3.69139	1.30316e-06
AT5G65580	-3.68929	0.0100506
AT1G74830	-3.68465	0.0167994
AT5G07770	-3.68326	0.0139217
AT3G50190	-3.682	0.0156311
AT5G37790	-3.68078	2.81809e-14
AT2G22170	-3.6804	2.61483e-79
AT2G30010	-3.67849	0.013678
AT4G30450	-3.67828	1.94289e-06
AT1G47840	-3.67687	9.46183e-21
AT5G46110	-3.67436	3.49491e-19
AT2G37540	-3.67331	0.0233468
AT1G58270	-3.67098	4.0176e-75
AT1G48260	-3.66974	0.0170545
AT4G18640	-3.66949	0.000308771
AT3G50440	-3.66826	2.61061e-96
AT3G56275	-3.66791	0.00549825
AT5G10280	-3.66473	2.09492e-05
AT5G04970	-3.6604	0.0158378
AT1G26200	-3.65958	0.0170515
AT3G59765	-3.65934	0.0170584
AT4G01430	-3.65805	0.0215578
AT3G51238	-3.6564	0.03135
AT5G44440	-3.65516	0.0336409
AT5G62550	-3.65381	0.00683609
AT3G51080	-3.65274	1.57995e-10
AT2G29730	-3.65117	0.0147043
AT5G15265	-3.65105	0.0147061
AT2G29125	-3.65104	0.0181789
AT4G02800	-3.64987	0.0202583
AT5G04120	-3.64392	0.0212119
AT5G05890	-3.63717	1.00984e-54
AT1G80540	-3.63603	1.31117e-10
AT1G65486	-3.63395	0.0062986
AT5G46960	-3.62679	0.0199004
AT3G05390	-3.61747	0.00768968
AT3G16150	-3.61736	7.53862e-46
AT1G33800	-3.61456	3.57871e-13
AT3G57160	-3.61313	0.00278791
AT5G14510	-3.61184	0.00870519
AT3G54770	-3.61136	0.0170136
AT2G41090	-3.61016	0.00289018
AT3G08660	-3.60894	0.0267769
AT5G67090	-3.60604	0.0171868
AT4G01883	-3.60269	7.72303e-05
AT3G21770	-3.6022	0.0217426
AT1G71760	-3.60035	0.0178841
AT3G50200	-3.59839	3.01032e-06
AT5G55020	-3.5905	0.00455787
AT5G49200	-3.58972	5.45167e-05
AT2G40470	-3.58534	0.00723631
AT3G01220	-3.58308	0.0191121
AT5G45670	-3.58294	6.74377e-234
AT3G06160	-3.58289	0.0179946
AT5G23220	-3.57931	8.13403e-32
AT5G35630	-3.57657	1.32142e-12
AT5G35740	-3.57587	0.00330237
AT5G13080	-3.5727	3.23568e-50
AT1G13080	-3.57225	3.22113e-112
AT5G39020	-3.5722	0.00885288
AT3G48770	-3.57217	0.0195068
AT5G25020	-3.57174	0.000505834
AT1G68700	-3.56328	0.00980106
AT4G12970	-3.56154	5.38284e-07
AT2G32500	-3.55953	4.42228e-05
AT4G08690	-3.55887	1.58733e-15
AT2G14247	-3.55743	2.9185e-06
AT3G45010	-3.5544	8.45979e-295
AT5G60490	-3.55427	0.0317062
AT4G35060	-3.55196	0.0426906
AT4G23800	-3.54912	0.00010801
AT3G51280	-3.54783	0.0227826
AT4G17340	-3.54537	0.0247516
AT4G10560	-3.54331	8.72539e-08
AT2G43150	-3.53987	3.34728e-06
AT5G56550	-3.53956	2.71641e-25
AT1G09780	-3.53519	7.52315e-106
AT5G06740	-3.53502	7.80502e-06
AT2G30520	-3.53394	1.86831e-10
AT3G23050	-3.5338	8.42546e-08
AT5G44490	-3.53347	4.8e-05
AT4G17905	-3.53171	0.00396399
AT3G17790	-3.53163	1.35764e-153
AT4G32340	-3.53019	1.48293e-05
AT1G58170	-3.52984	0.0216321
AT5G12960	-3.52546	0.0347642
AT4G37810	-3.52497	0.0087391
AT4G23170	-3.52474	0.000807083
AT5G26220	-3.52382	0.0239044
AT4G08685	-3.5235	1.26735e-12
AT5G35935	-3.52298	4.04083e-22
AT2G27650	-3.52174	0.0102705
AT3G01190	-3.51839	0.0219963
AT5G13580	-3.50959	0.0275387
AT1G80280	-3.50222	5.50726e-14
AT2G28200	-3.49791	5.38146e-26
AT5G51600	-3.49655	0.000643503
AT5G52050	-3.49493	0.00487616
AT5G46530	-3.49388	0.013843
AT5G44568	-3.49335	0.0246486
AT1G16880	-3.49193	2.45145e-13
AT3G59320	-3.48633	3.75342e-10
AT1G72670	-3.48205	0.0125059
AT5G03858	-3.47807	0.0152304
AT3G29370	-3.47711	0.019364
AT1G50830	-3.47669	0.0288134
AT3G54180	-3.47308	7.03136e-05
AT1G20010	-3.47241	5.97921e-95
AT1G68780	-3.47103	0.00480642
AT5G42280	-3.46778	1.72181e-09
AT3G59480	-3.46768	0.00456076
AT4G02770	-3.46752	1.43645e-08
AT4G30230	-3.46616	0.0297571
AT1G76892	-3.4658	0.00112777
AT1G73250	-3.4645	9.39689e-13
AT5G13870	-3.46434	1.35042e-137
AT3G09530	-3.4628	0.0245676
AT1G29280	-3.46222	1.72764e-07
AT1G45207	-3.46033	1.03541e-06
AT2G35190	-3.4598	6.51022e-37
AT4G22758	-3.45956	0.000124317
AT5G51310	-3.45801	0.0105488
AT3G47580	-3.45669	0.0262877
AT1G74490	-3.45542	0.000694639
AT1G68510	-3.45465	0.00106119
AT4G14980	-3.45314	9.80708e-07
AT1G12560	-3.45129	0.043081
AT1G14150	-3.45073	0.0275375
AT5G42700	-3.45043	0.0319568
AT3G44870	-3.44347	0.0362186
AT5G01595	-3.44315	2.10779e-13
AT3G01860	-3.44199	0.00559781
AT1G45229	-3.43751	0.0273467
AT2G45660	-3.43737	0.0273525
AT1G36630	-3.43605	0.00488681
AT5G25130	-3.43376	2.07798e-66
AT1G11580	-3.42989	1.61729e-223
AT1G53625	-3.42906	0.00567305
AT1G72416	-3.4269	1.53881e-05
AT1G61260	-3.42376	1.10476e-22
AT1G65710	-3.41833	0.00595097
AT1G73620	-3.41705	3.63325e-15
AT5G50740	-3.41241	3.25308e-34
AT5G45850	-3.41183	0.000145113
AT2G25220	-3.41179	3.31999e-22
AT5G18740	-3.40909	0.0163676
AT4G03210	-3.4075	4.12988e-91
AT5G08070	-3.40742	0.00105281
AT3G25670	-3.40536	0.0308439
AT5G47350	-3.40536	0.0308439
AT2G17080	-3.40019	0.018855
AT5G20045	-3.39877	0.0302248
AT3G02640	-3.39852	0.0315742
AT4G24700	-3.39732	0.00606226
AT1G45130	-3.39576	9.25317e-25
AT5G42380	-3.39372	4.45031e-13
AT4G37110	-3.39308	5.47759e-07
AT1G20340	-3.39298	6.79704e-26
AT3G17690	-3.39292	0.0332504
AT3G22400	-3.39271	0.0315742
AT1G11545	-3.39081	1.3114e-11
AT5G03350	-3.38737	0.0374731
AT5G67110	-3.38556	1.9131e-19
AT5G66005	-3.38522	0.000153644
AT1G72920	-3.37639	0.0102195
AT1G35270	-3.37625	0.00620298
AT1G10417	-3.37014	0.0373958
AT1G64640	-3.36702	1.36487e-32
AT3G05600	-3.36557	0.0322337
AT1G44790	-3.36163	7.27467e-17
AT4G30140	-3.36106	0.0230057
AT3G58480	-3.35927	0.0343531
AT4G15210	-3.35888	8.9166e-09
AT4G22212	-3.35574	0.0409786
AT4G36470	-3.35444	0.0185498
AT2G04450	-3.34911	0.00119596
AT5G59370	-3.34696	0.00156027
AT1G67910	-3.34519	0.0387452
AT4G16410	-3.34413	6.3332e-34
AT2G29930	-3.34319	0.0438387
AT4G08035	-3.34214	1.65183e-25
AT3G04420	-3.34187	0.0415563
AT2G20590	-3.34135	0.0408932
AT5G54160	-3.33947	6.15436e-36
AT3G61890	-3.33813	6.22714e-07
AT1G28130	-3.33722	8.88952e-11
AT3G58850	-3.3355	6.13102e-21
AT2G17710	-3.33357	1.16252e-37
AT3G56940	-3.33017	7.84409e-46
AT5G08030	-3.33004	0.0155269
AT1G78860	-3.32997	1.56455e-07
AT5G14700	-3.32889	0.00749526
AT4G28720	-3.3249	0.0426131
AT5G13630	-3.32205	0.000177975
AT3G16700	-3.32123	0.00163256
AT5G01040	-3.31838	4.30779e-138
AT4G15480	-3.31679	0.0421147
AT3G27490	-3.31342	0.0450167
AT1G67090	-3.31068	0
AT3G56060	-3.30985	0.0110249
AT1G64700	-3.30882	0.0251918
AT5G24640	-3.30538	0.00797284
AT1G53180	-3.30518	1.22823e-07
AT5G14110	-3.30413	0.040115
AT1G29520	-3.30389	0.00173151
AT3G48650	-3.30389	0.0394659
AT3G21330	-3.30059	7.145e-09
AT5G67460	-3.30028	0.00905644
AT1G31330	-3.29924	5.21824e-16
AT4G16807	-3.29838	0.0017746
AT3G06990	-3.29742	0.0405945
AT4G02120	-3.29273	3.68848e-12
AT2G46990	-3.29157	0.0109207
AT1G29640	-3.29153	0.000243725
AT3G61560	-3.28959	7.50088e-09
AT2G37170	-3.28777	2.54692e-11
AT1G73370	-3.28687	0.0182885
AT3G44740	-3.28639	5.11542e-12
AT5G18660	-3.28501	4.867e-16
AT5G09820	-3.283	1.56446e-06
AT5G38005	-3.28298	0.00205638
AT1G21070	-3.28121	4.192e-14
AT5G63380	-3.28108	9.06673e-07
AT4G30860	-3.27923	3.55956e-07
AT5G43060	-3.27343	6.75044e-65
AT4G11911	-3.26684	7.96072e-05
AT5G42590	-3.26673	0.0475363
AT1G49975	-3.26419	3.0977e-12
AT2G47140	-3.26414	3.00753e-07
AT4G12890	-3.26169	0.0226601
AT5G64040	-3.25624	7.16288e-05
AT1G35290	-3.25292	0.0108893
AT1G09180	-3.24925	0.0104319
AT1G68890	-3.24805	8.7716e-23
AT2G04160	-3.24682	3.76412e-24
AT5G14940	-3.24579	0.00174464
AT1G54000	-3.24574	6.2465e-179
AT3G49160	-3.24428	7.01084e-06
AT2G14820	-3.24237	2.39123e-07
AT5G28770	-3.24179	5.09415e-08
AT1G76420	-3.24079	0.0220579
AT1G64920	-3.23936	0.0452536
AT3G56660	-3.2392	0.0452655
AT2G32380	-3.23824	1.91309e-14
AT2G03310	-3.23249	0.0498791
AT5G56850	-3.2323	0.0458305
AT3G46090	-3.22574	0.000434952
AT1G62580	-3.22437	1.81645e-10
AT5G45680	-3.22344	2.3622e-06
AT1G28660	-3.2233	2.70958e-138
AT1G65985	-3.22269	7.36735e-05
AT1G12040	-3.22234	0.0106908
AT2G41810	-3.22078	0.0222899
AT4G16140	-3.21855	1.34884e-20
AT3G16420	-3.21599	0
AT2G24070	-3.20639	7.87256e-05
AT3G13170	-3.20419	0.0114928
AT5G42210	-3.20391	0.0462422
AT1G65390	-3.20011	2.61886e-06
AT4G10265	-3.19928	0.0106866
AT1G04490	-3.19862	1.02206e-14
AT3G21420	-3.197	0.0388459
AT2G26360	-3.19643	0.000434279
AT3G59780	-3.19638	2.21935e-20
AT1G30380	-3.19366	0.0291186
AT2G42200	-3.19037	0.0245028
AT4G15790	-3.18885	1.21272e-26
AT5G44680	-3.18869	9.35584e-07
AT1G26100	-3.1832	1.22164e-07
AT4G10350	-3.18068	0.0337732
AT4G11810	-3.17997	0.000499213
AT5G49448	-3.17813	0.0496176
AT2G03830	-3.17558	0.013575
AT1G52220	-3.1734	3.43642e-18
AT4G35420	-3.17219	3.44808e-06
AT5G43040	-3.17211	0.0302402
AT2G20980	-3.17113	2.94671e-09
AT5G20580	-3.1707	3.05702e-07
AT2G27010	-3.16905	0.000528289
AT4G12540	-3.16808	0.0267131
AT5G23830	-3.16805	4.06522e-15
AT1G08500	-3.16668	1.2287e-47
AT3G21055	-3.16031	1.03686e-27
AT1G60600	-3.16021	1.02625e-21
AT2G16270	-3.15877	0.0253164
AT1G15570	-3.15416	2.62866e-10
AT2G39890	-3.14234	1.0425e-108
AT5G37500	-3.14034	0.000531683
AT5G48460	-3.13873	0.00386684
AT3G12110	-3.13514	3.6654e-20
AT4G28310	-3.13462	1.08167e-13
AT4G01350	-3.13306	0.0339901
AT4G10340	-3.13301	6.85678e-06
AT1G31950	-3.13249	5.88758e-11
AT4G01593	-3.13133	5.92159e-28
AT5G08020	-3.13117	1.968e-11
AT1G61180	-3.13027	6.28801e-27
AT3G23800	-3.12754	7.35945e-145
AT3G20110	-3.12386	4.53983e-17
AT2G32640	-3.12163	0.000635102
AT5G01630	-3.11952	2.062e-07
AT1G04520	-3.11938	2.30487e-29
AT3G62410	-3.1184	0.0142663
AT4G19590	-3.11669	0.0146313
AT1G47128	-3.11366	1.67611e-166
AT5G39080	-3.11306	1.67274e-56
AT3G47420	-3.11184	1.74004e-106
AT1G09090	-3.11051	0.000153853
AT1G13480	-3.11013	0.0347435
AT2G42260	-3.11005	0.00543811
AT1G61550	-3.10966	0.0286955
AT3G05330	-3.10959	0.028886
AT3G59330	-3.109	0.000235734
AT2G21590	-3.10852	0.00396026
AT3G15520	-3.1079	2.33811e-17
AT3G48490	-3.10623	0.00414704
AT4G03965	-3.10576	2.74211e-10
AT2G38240	-3.10258	8.99468e-09
AT4G10270	-3.10218	1.16575e-07
AT1G08890	-3.10217	5.28895e-33
AT1G01790	-3.09933	1.37735e-10
AT4G30410	-3.09604	0.0354654
AT2G22770	-3.09231	1.49943e-58
AT5G01850	-3.09189	0.000139238
AT2G40110	-3.09159	0.00451044
AT4G24015	-3.09043	0.0356631
AT1G55760	-3.0901	7.37355e-11
AT1G19670	-3.08799	0.000138703
AT5G10430	-3.08619	3.10604e-13
AT3G43800	-3.08116	1.59312e-13
AT5G10850	-3.08048	0.0362186
AT4G26520	-3.07994	0.000790493
AT3G44400	-3.07878	4.80452e-05
AT3G43960	-3.07842	7.55666e-12
AT5G02440	-3.0763	0.00378972
AT5G19060	-3.07618	0.0336403
AT1G16640	-3.07577	0.0218441
AT5G14750	-3.07536	5.91974e-17
AT5G09430	-3.0741	0.0175517
AT5G23820	-3.07326	7.24272e-155
AT1G05630	-3.07169	3.08823e-07
AT1G78660	-3.07134	1.41147e-99
AT3G48700	-3.06853	5.08402e-55
AT5G44990	-3.0648	0.0362133
AT3G63430	-3.06382	1.68531e-11
AT1G02300	-3.05981	0.00436265
AT5G57700	-3.05822	1.79252e-15
AT4G21920	-3.05688	8.89631e-06
AT5G07580	-3.05651	5.94397e-12
AT3G07350	-3.05562	1.41144e-20
AT5G06480	-3.05075	0.0384653
AT4G20000	-3.04709	0.0044811
AT3G54060	-3.04433	0.0350769
AT1G30520	-3.04144	5.43515e-07
AT3G18880	-3.03989	0.000850338
AT1G63310	-3.03828	0.0205179
AT3G18145	-3.03377	0.00621145
AT2G20240	-3.03269	1.937e-10
AT4G23030	-3.03037	3.50388e-09
AT5G24150	-3.02071	6.68248e-102
AT1G76160	-3.02012	2.23815e-176
AT5G49960	-3.01966	3.47892e-06
AT1G14970	-3.01931	1.89247e-10
AT3G20590	-3.01342	0.0409702
AT4G03205	-3.01145	9.06046e-11
AT3G53190	-3.01017	0.000315472
AT2G37560	-3.00957	6.6431e-07
AT2G37960	-3.00793	0.00509755
AT4G36052	-3.00535	0.000536687
AT3G14310	-3.0047	1.8318e-144
AT5G07680	-3.00423	2.84941e-18
AT5G44460	-3.00174	3.12308e-47
AT2G46070	-3.00067	0.0210978
AT4G22810	-2.99658	1.57534e-28
AT5G16350	-2.99549	1.96086e-06
AT5G48657	-2.99503	0.0205934
AT1G53250	-2.98939	4.91446e-10
AT5G62920	-2.98627	0.0406388
AT4G15233	-2.98596	6.2808e-22
AT3G54040	-2.98472	0.0027226
AT4G26795	-2.98302	0.000121165
AT5G16850	-2.98249	0.00590442
AT5G62520	-2.9818	7.03149e-06
AT3G47360	-2.9817	1.77788e-15
AT1G69770	-2.9816	8.29758e-23
AT2G27970	-2.98131	5.45546e-07
AT3G18890	-2.97539	3.58355e-05
AT4G00020	-2.97516	1.67983e-09
AT5G66570	-2.97459	7.83866e-16
AT3G06870	-2.97454	0.0361374
AT5G39320	-2.97389	1.66363e-32
AT2G27770	-2.97133	3.90061e-06
AT5G39100	-2.96725	7.9707e-10
AT5G48850	-2.96687	1.18587e-23
AT3G13400	-2.96611	0.00037797
AT1G56580	-2.96333	2.98957e-167
AT1G29025	-2.96273	0.0280442
AT5G15580	-2.96092	1.60692e-66
AT3G19480	-2.96044	0.0422683
AT1G17750	-2.9568	0.00688647
AT1G14750	-2.95409	8.22873e-14
AT4G17670	-2.9536	1.25402e-16
AT5G11950	-2.94847	3.66889e-23
AT1G71030	-2.94232	0.00667053
AT4G30290	-2.94132	1.05677e-211
AT2G22730	-2.94056	0.0013439
AT1G48480	-2.9395	1.6665e-09
AT5G42070	-2.93909	8.71989e-11
AT2G29430	-2.93599	0.0256075
AT2G43340	-2.93555	1.82781e-17
AT1G62570	-2.93554	1.22935e-67
AT3G54560	-2.9337	2.30149e-23
AT1G03850	-2.93365	1.07976e-61
AT3G51410	-2.93346	1.53972e-10
AT5G67060	-2.93272	6.89691e-18
AT2G33260	-2.93161	0.0279641
AT3G14440	-2.93123	0.00215887
AT2G25737	-2.92933	3.69787e-13
AT4G29030	-2.9275	6.91538e-21
AT4G30650	-2.92681	3.14767e-06
AT4G01740	-2.92545	0.000365406
AT1G59590	-2.92379	2.0994e-26
AT5G18300	-2.92372	0.0472524
AT1G06350	-2.92065	5.9692e-43
AT3G05720	-2.91973	0.0258131
AT1G56230	-2.91921	8.05137e-23
AT4G23000	-2.91475	5.05111e-07
AT3G06360	-2.90776	2.87805e-05
AT2G37460	-2.90649	2.34074e-54
AT1G20400	-2.90395	0.0312671
AT5G63780	-2.90247	2.11012e-35
AT3G07340	-2.90026	0.026705
AT5G66550	-2.90018	1.80167e-12
AT4G12980	-2.89857	5.36822e-12
AT4G36540	-2.89828	2.98981e-25
AT3G49940	-2.89647	0.00203189
AT4G25290	-2.89506	0.000471679
AT1G49430	-2.8933	1.72463e-66
AT1G72610	-2.89301	0.0413003
AT3G12610	-2.89212	2.97666e-45
AT5G17160	-2.89084	0.000476529
AT3G55840	-2.89011	3.18324e-22
AT2G29670	-2.88515	2.48608e-20
AT3G23890	-2.88513	2.5794e-06
AT2G13820	-2.88034	9.65349e-06
AT4G30680	-2.88018	1.16408e-06
AT1G18730	-2.87466	0.00839047
AT3G02900	-2.87268	7.03888e-05
AT2G41475	-2.8713	1.535e-38
AT1G69530	-2.86945	1.57497e-171
AT5G02760	-2.86902	0.00324597
AT1G05210	-2.86869	5.09051e-05
AT3G44700	-2.86702	0.0294076
AT1G64970	-2.86565	1.98743e-189
AT1G20120	-2.86523	0.0357488
AT5G19190	-2.86468	0.00272504
AT1G07620	-2.8634	3.37415e-07
AT3G04730	-2.8631	4.76114e-22
AT2G29890	-2.86303	0.000682096
AT5G11140	-2.86139	0.00882851
AT1G71000	-2.85994	0.0324995
AT3G61490	-2.85662	1.88949e-27
AT5G34940	-2.85598	2.04341e-38
AT4G20230	-2.85557	4.93894e-05
AT3G20790	-2.8552	7.06712e-24
AT5G01970	-2.85407	0.000215634
AT4G28730	-2.85295	4.25883e-05
AT1G62440	-2.8524	5.06031e-06
AT1G20440	-2.85079	2.06073e-146
AT4G16610	-2.84722	0.000752818
AT5G67080	-2.84628	4.01766e-37
AT1G77590	-2.84273	1.89243e-23
AT1G68590	-2.83984	1.121e-67
AT2G19110	-2.83921	4.20854e-35
AT4G12910	-2.83874	8.69581e-238
AT3G05470	-2.83729	1.36507e-06
AT2G04070	-2.83715	0.0360471
AT5G03720	-2.83634	0.000111832
AT3G08990	-2.8307	5.38981e-05
AT3G22100	-2.82807	4.97449e-05
AT5G40942	-2.82798	0.0483122
AT4G39090	-2.82767	2.42707e-256
AT2G43560	-2.82403	8.92261e-06
AT3G56080	-2.81808	6.34601e-05
AT5G64460	-2.81789	2.73807e-18
AT5G66280	-2.80842	2.136e-07
AT5G43080	-2.80656	0.000369528
AT2G16580	-2.80512	1.5809e-09
AT1G15980	-2.80511	0.00947737
AT5G61000	-2.80502	2.88289e-17
AT1G72730	-2.8035	4.57535e-31
AT4G03115	-2.80296	2.01762e-06
AT2G12646	-2.80076	0.00122432
AT1G20450	-2.79496	5.17129e-07
AT3G42850	-2.79496	1.54934e-93
AT5G43170	-2.79461	5.27015e-08
AT5G23700	-2.79256	0.0118556
AT5G52882	-2.79211	2.61492e-05
AT4G32460	-2.79104	6.32243e-133
AT2G45450	-2.78891	0.000926493
AT1G27110	-2.78738	0.0363692
AT1G72070	-2.78734	2.21394e-68
AT4G20362	-2.78731	0.0035326
AT4G22010	-2.78525	1.95932e-69
AT3G54880	-2.78444	0.000341026
AT5G60950	-2.78245	0.0377253
AT3G06750	-2.78022	1.76194e-14
AT4G35640	-2.77671	3.34976e-06
AT2G29330	-2.77662	0.0496581
AT1G20720	-2.77476	0.000856211
AT1G63220	-2.77342	2.56261e-07
AT1G05675	-2.7697	0.0420948
AT4G23550	-2.76961	0.0399637
AT5G36120	-2.76536	1.16181e-06
AT3G19800	-2.7609	2.8057e-12
AT4G33960	-2.75983	5.5893e-05
AT1G47210	-2.7585	1.25434e-25
AT3G10040	-2.75835	0.000131251
AT1G64670	-2.75722	2.32822e-32
AT5G25010	-2.75667	1.33375e-09
AT1G26770	-2.75175	7.71787e-103
AT1G23750	-2.74917	1.48127e-16
AT1G69160	-2.74412	4.72656e-05
AT4G04640	-2.74376	7.20446e-70
AT1G76600	-2.74346	4.82175e-77
AT5G04390	-2.74317	0.00034764
AT1G68440	-2.74192	7.82554e-33
AT1G20930	-2.73988	2.37264e-06
AT1G26230	-2.73598	5.89121e-07
AT1G76180	-2.73554	2.48618e-39
AT3G51600	-2.73022	1.2906e-49
AT1G42970	-2.72842	2.48145e-18
AT4G37930	-2.72606	1.91041e-41
AT1G44110	-2.7248	0.049863
AT5G54970	-2.7245	0.00023086
AT2G40330	-2.72432	1.25932e-16
AT5G39110	-2.72382	0.0485162
AT5G18460	-2.72287	6.41616e-25
AT2G42250	-2.7215	0.000404057
AT5G44110	-2.72057	3.92171e-12
AT3G11750	-2.72002	0.00757954
AT1G67060	-2.71988	2.55719e-08
AT2G01760	-2.7151	0.0175002
AT5G13400	-2.7148	3.75058e-40
AT2G18350	-2.71321	0.00173801
AT3G15350	-2.7132	1.40027e-16
AT1G09380	-2.71115	1.30205e-107
AT2G23050	-2.71082	5.5864e-11
AT1G53903	-2.71048	0.00509199
AT3G29760	-2.70845	1.43508e-10
AT1G34340	-2.70768	1.42143e-06
AT2G45050	-2.70734	2.72703e-11
AT2G14890	-2.7045	1.14785e-95
AT5G41080	-2.70446	1.21913e-25
AT5G19100	-2.70375	3.72804e-09
AT1G02670	-2.70354	0.0433252
AT3G23430	-2.70309	1.09397e-38
AT3G07130	-2.69865	3.27246e-58
AT1G10960	-2.69742	2.06919e-85
AT4G39940	-2.69719	9.48024e-35
AT5G06690	-2.69552	1.16511e-07
AT2G34170	-2.69294	1.85141e-08
AT1G77330	-2.69195	0.0064549
AT5G15350	-2.69109	4.33366e-62
AT1G14290	-2.69105	3.42941e-08
AT3G06690	-2.68953	1.70524e-05
AT1G44575	-2.68901	0.00546355
AT5G64330	-2.68813	6.66258e-18
AT2G44580	-2.6862	1.13704e-09
AT1G04540	-2.6859	0.0469448
AT4G01440	-2.68428	0.0449817
AT2G27000	-2.684	7.46548e-07
AT1G21310	-2.68387	6.02181e-74
AT4G25050	-2.68278	4.50087e-69
AT1G06850	-2.67961	2.2482e-06
AT3G59900	-2.67961	0.0176173
AT5G01830	-2.67924	9.344e-11
AT5G63160	-2.67362	0.016385
AT4G18480	-2.6733	2.58669e-97
AT4G02290	-2.67205	1.36717e-06
AT1G75710	-2.67188	1.01087e-27
AT2G19880	-2.67176	4.02558e-22
AT2G34130	-2.67148	4.51764e-09
AT2G37260	-2.67125	1.2724e-10
AT5G41120	-2.67098	0.000622109
AT1G09200	-2.6704	1.75578e-59
AT3G62060	-2.66834	2.7622e-08
AT4G13320	-2.66813	0.00804481
AT2G18730	-2.66694	1.88296e-07
AT2G44790	-2.66407	0.000206477
AT4G34970	-2.66084	0.0497892
AT4G26140	-2.66017	5.80102e-05
AT3G19390	-2.6597	0.00810154
AT4G11100	-2.65946	3.57445e-13
AT4G00480	-2.65911	2.60305e-30
AT3G53800	-2.65876	5.10601e-90
AT5G04770	-2.65824	1.25696e-05
AT1G53140	-2.65498	0.0206562
AT2G36830	-2.65168	0.0086517
AT2G18969	-2.64992	0.0174372
AT4G31805	-2.64979	0.00627667
AT3G46530	-2.6472	3.81996e-05
AT1G60630	-2.64703	8.72539e-08
AT1G75640	-2.64443	0.000833125
AT3G01070	-2.6431	0.0218455
AT2G01755	-2.64173	5.93606e-06
AT1G04020	-2.64099	8.03082e-13
AT4G27270	-2.64034	4.58035e-06
AT3G21670	-2.64	5.81149e-09
AT1G15080	-2.6386	7.09734e-07
AT2G44500	-2.63838	1.02108e-12
AT5G06250	-2.63742	2.11089e-08
AT1G12805	-2.63724	7.14341e-24
AT3G06145	-2.63601	2.57627e-25
AT5G35670	-2.63554	2.09429e-05
AT4G39510	-2.63273	1.94944e-16
AT1G35780	-2.63266	2.57928e-07
AT1G55670	-2.63254	0.0075254
AT1G64760	-2.63251	3.08012e-08
AT5G45380	-2.62948	2.28492e-23
AT3G54890	-2.6289	0.00623686
AT4G11280	-2.62841	1.4132e-18
AT3G23740	-2.62787	6.06348e-10
AT1G06080	-2.62748	1.42138e-54
AT1G73760	-2.62733	3.06415e-05
AT2G24440	-2.62647	0.000200627
AT2G24300	-2.62569	7.70813e-20
AT1G14390	-2.6228	1.93045e-07
AT5G23350	-2.6194	0.00856717
AT3G10720	-2.61878	6.45885e-76
AT5G67070	-2.61494	1.50843e-97
AT3G51870	-2.61419	3.31701e-44
AT5G48090	-2.61343	0.000777579
AT1G62780	-2.61132	9.46462e-32
AT1G04610	-2.61027	0.000973106
AT4G25150	-2.60902	0.000127648
AT1G27140	-2.60881	0.00301872
AT1G77660	-2.60773	0.00124178
AT3G26060	-2.60762	9.68406e-47
AT1G44830	-2.60695	0.00707791
AT3G56160	-2.60463	7.14349e-10
AT1G14440	-2.60267	1.15363e-50
AT5G45560	-2.60075	6.563e-08
AT2G28510	-2.59933	9.38911e-104
AT1G73220	-2.59738	2.13626e-95
AT3G26650	-2.59607	2.20116e-38
AT2G29050	-2.59546	3.4389e-10
AT1G07370	-2.59406	1.16379e-32
AT3G13672	-2.58852	0.0377007
AT4G28190	-2.58826	4.9205e-22
AT3G26170	-2.58725	6.46492e-10
AT5G24660	-2.58662	0.0104613
AT5G23920	-2.58506	2.24892e-07
AT2G24270	-2.58459	2.24766e-142
AT3G43720	-2.58308	1.97621e-42
AT4G14120	-2.58245	0.000411525
AT2G39080	-2.58061	7.69734e-27
AT3G30122	-2.5805	7.61229e-06
AT4G39360	-2.5788	0.00258688
AT5G44660	-2.57668	4.10137e-17
AT3G25100	-2.57057	2.77228e-05
AT2G31920	-2.5693	0.0263906
AT1G67780	-2.56721	0.0293162
AT1G20060	-2.5662	0.0224094
AT1G76790	-2.56051	6.7231e-140
AT2G24790	-2.55898	5.8966e-45
AT5G16870	-2.55674	9.98833e-12
AT2G37640	-2.55453	8.31555e-116
AT1G05575	-2.55242	2.7909e-08
AT2G15090	-2.55104	1.52188e-41
AT5G64630	-2.54947	6.66957e-07
AT5G48940	-2.54778	1.88276e-22
AT5G67020	-2.54561	0.00947846
AT1G58520	-2.54542	9.31505e-05
AT4G38950	-2.53995	8.81759e-06
AT1G22650	-2.53867	0.00407239
AT1G43675	-2.53641	0.0111641
AT3G19400	-2.5359	3.91312e-05
AT3G51820	-2.53564	7.02804e-28
AT3G01950	-2.53321	0.0345422
AT2G25450	-2.53315	0.0110857
AT2G20875	-2.53206	0.0134689
AT5G05290	-2.53193	1.38211e-174
AT5G44600	-2.53121	1.75747e-09
AT2G44798	-2.5304	1.68586e-13
AT2G47450	-2.52874	3.72079e-13
AT5G65207	-2.52723	5.59157e-37
AT4G21600	-2.52478	2.60457e-14
AT5G50375	-2.52444	1.03675e-29
AT4G02100	-2.5203	3.87084e-09
AT5G40670	-2.5196	9.46706e-49
AT4G01450	-2.51843	2.58065e-127
AT1G17560	-2.51808	3.38912e-09
AT1G76730	-2.51609	1.22658e-12
AT4G13660	-2.51434	1.75745e-15
AT5G05420	-2.51297	0.0281586
AT5G50150	-2.51139	7.2956e-09
AT1G68390	-2.51078	0.0116964
AT2G28620	-2.51043	0.0104627
AT2G28410	-2.51011	9.18339e-05
AT1G69700	-2.50763	1.54085e-05
AT2G38823	-2.5052	0.0140252
AT1G54780	-2.5051	5.1896e-29
AT3G10260	-2.50478	2.18978e-20
AT2G31570	-2.49931	1.72498e-50
AT1G30120	-2.49615	2.59766e-30
AT4G12880	-2.49445	8.02528e-68
AT1G70950	-2.49296	0.00330846
AT2G06520	-2.49253	9.96475e-56
AT3G27900	-2.49231	0.0310217
AT5G27930	-2.48735	1.3561e-15
AT5G24620	-2.48406	1.71248e-33
AT2G37210	-2.48364	0.0296076
AT1G30720	-2.48356	9.52307e-07
AT5G13710	-2.48312	1.03953e-34
AT3G53750	-2.48097	8.5993e-11
AT1G10150	-2.48025	6.50773e-13
AT4G27410	-2.47734	1.1812e-33
AT1G29390	-2.47632	1.78868e-06
AT4G30800	-2.47584	1.69324e-46
AT5G39210	-2.47481	3.27038e-06
AT4G17600	-2.47415	3.17482e-42
AT5G02260	-2.47261	1.398e-167
AT1G01620	-2.47118	4.45619e-41
AT3G13420	-2.46575	0.0117696
AT5G26000	-2.46573	1.24432e-176
AT2G03420	-2.46555	2.81893e-18
AT4G34640	-2.46489	5.48022e-23
AT4G39970	-2.46487	5.07331e-07
AT1G69030	-2.46402	1.04555e-11
AT5G57220	-2.46316	4.93681e-42
AT1G69450	-2.46313	6.83563e-06
AT5G60150	-2.46062	0.00258127
AT1G09470	-2.45925	0.0012473
AT1G26208	-2.45922	0.000941432
AT2G22420	-2.45799	6.14687e-43
AT3G47750	-2.45681	3.17238e-08
AT2G15400	-2.45616	3.53738e-08
AT5G27890	-2.45446	1.32472e-06
AT1G04820	-2.44372	2.01458e-41
AT5G08050	-2.44239	0.00262177
AT3G03660	-2.44169	3.29411e-39
AT5G16540	-2.44109	0.000341667
AT5G63470	-2.43409	1.0248e-20
AT3G25250	-2.43341	0.00630308
AT5G08185	-2.43303	1.04616e-05
AT1G02360	-2.43164	1.85109e-12
AT2G01670	-2.43134	0.00143001
AT1G51070	-2.42719	4.74048e-61
AT3G02870	-2.42693	9.86438e-32
AT2G30680	-2.42673	7.35615e-05
AT1G13750	-2.42462	1.14667e-05
AT2G40690	-2.42312	1.66948e-11
AT2G46630	-2.42273	0.000675957
AT1G54450	-2.42177	0.00274398
AT2G32100	-2.41991	0.00722457
AT1G18040	-2.41962	9.53716e-08
AT2G42940	-2.4194	0.00508561
AT4G24415	-2.41828	4.20541e-06
AT5G66170	-2.4179	8.7174e-127
AT1G65370	-2.4178	2.62547e-12
AT1G54410	-2.41707	3.98524e-120
AT3G09160	-2.41654	0.0363692
AT1G60660	-2.41564	3.11637e-16
AT5G03830	-2.4143	2.40493e-21
AT2G23770	-2.41402	0.0169618
AT1G14350	-2.40928	1.51575e-09
AT1G44760	-2.40848	7.54747e-14
AT3G20150	-2.40827	0.00286914
AT1G78060	-2.40697	6.38527e-130
AT4G27860	-2.40682	4.6235e-73
AT1G26570	-2.40677	3.59022e-23
AT4G25910	-2.40644	2.23014e-06
AT2G41940	-2.40628	2.062e-07
AT1G21120	-2.40471	2.26823e-22
AT5G06610	-2.40248	2.87452e-10
AT4G29530	-2.40192	0.00862075
AT5G40030	-2.40157	0.00406546
AT2G36050	-2.39982	1.14283e-05
AT3G60900	-2.39711	3.35034e-08
AT3G60510	-2.39693	5.40427e-06
AT5G49920	-2.39513	0.0190745
AT1G72930	-2.39461	0.0394675
AT1G16445	-2.39346	1.66214e-08
AT5G60800	-2.39344	0.000126344
AT5G51460	-2.39205	5.36627e-11
AT4G19120	-2.38931	1.87285e-23
AT2G24170	-2.38827	5.08067e-07
AT5G43403	-2.38792	0.00840078
AT1G74670	-2.38681	3.05862e-89
AT5G09240	-2.38658	7.44325e-07
AT5G15190	-2.38313	0.0383812
AT5G49760	-2.38312	6.05193e-12
AT2G40260	-2.38171	7.01934e-06
AT3G22760	-2.38145	3.6645e-05
AT1G04770	-2.37972	4.06036e-52
AT1G21110	-2.37563	4.867e-16
AT3G02180	-2.37542	2.08065e-35
AT2G30870	-2.37513	7.29995e-65
AT2G01950	-2.37377	0.00336859
AT4G34810	-2.37311	0.0476355
AT5G02940	-2.37274	1.72444e-05
AT1G55140	-2.37263	6.11983e-21
AT3G46080	-2.37251	4.65971e-08
AT5G51560	-2.36943	6.77877e-22
AT2G39200	-2.36939	8.64088e-08
AT4G01995	-2.36726	5.34669e-09
AT2G44940	-2.3672	2.00658e-05
AT2G21370	-2.36487	1.06018e-05
AT1G26840	-2.3642	3.54286e-07
AT3G23410	-2.36382	1.07988e-09
AT5G18245	-2.36256	1.40427e-17
AT2G24490	-2.36075	4.62313e-20
AT1G60060	-2.35733	1.13822e-16
AT5G23870	-2.35731	0.0428286
AT1G58070	-2.35646	0.000331126
AT4G30280	-2.35435	8.06705e-20
AT1G26680	-2.35258	0.00491694
AT5G58600	-2.35119	2.61145e-22
AT2G24190	-2.35077	0.0424806
AT3G23170	-2.35058	2.57185e-05
AT5G60890	-2.35035	3.54009e-49
AT2G35585	-2.34852	0.0482593
AT2G26040	-2.34851	7.3419e-16
AT4G12050	-2.34711	1.86617e-12
AT5G48880	-2.34559	0.00407016
AT4G02530	-2.34479	1.7159e-27
AT3G29300	-2.34476	0.00985917
AT1G78210	-2.34362	4.84994e-13
AT5G57180	-2.34286	5.52593e-36
AT5G43725	-2.34121	0.0415112
AT3G04530	-2.33989	0.000495256
AT5G45930	-2.33643	8.40823e-23
AT2G21830	-2.33602	1.93264e-08
AT5G47100	-2.33158	1.38698e-16
AT3G62760	-2.32975	0.0273853
AT5G57880	-2.32432	0.00430597
AT5G19221	-2.32323	0.0206065
AT4G24510	-2.32077	1.93281e-08
AT5G63250	-2.32071	0.0200772
AT4G15230	-2.31672	1.11657e-27
AT2G38620	-2.31402	0.0135698
AT3G02300	-2.31361	9.51311e-32
AT1G70210	-2.31066	2.3681e-12
AT3G03270	-2.30974	1.28809e-49
AT4G25260	-2.30891	2.87901e-55
AT2G28470	-2.30839	1.05512e-116
AT1G50900	-2.3075	5.60484e-40
AT1G52825	-2.30694	5.3554e-05
AT5G07870	-2.30605	5.54914e-34
AT1G55740	-2.30577	9.81554e-47
AT5G63140	-2.30519	5.40333e-28
AT2G06985	-2.30359	0.00627032
AT4G03270	-2.30337	0.0301988
AT5G18910	-2.30265	0.0275791
AT1G67180	-2.30173	0.0499891
AT1G25425	-2.29787	0.0142535
AT1G11740	-2.29729	0.0124372
AT4G28750	-2.29517	0.00025597
AT2G28605	-2.29468	7.30321e-06
AT1G23170	-2.29358	5.0497e-09
AT5G24110	-2.29313	0.000158017
AT5G07152	-2.29242	0.00931016
AT1G35420	-2.29224	0.00250953
AT2G40960	-2.29152	5.08407e-06
AT4G09650	-2.29123	7.15231e-36
AT4G16190	-2.29045	9.49969e-08
AT5G18650	-2.29017	2.60197e-63
AT5G20400	-2.28875	5.17565e-65
AT4G27370	-2.2868	8.37397e-08
AT4G37470	-2.28489	6.99328e-11
AT1G49900	-2.28468	4.48982e-13
AT5G24670	-2.28437	1.48384e-45
AT2G35930	-2.28331	6.12974e-08
AT4G26960	-2.28209	0.00166529
AT3G09520	-2.27761	3.16049e-12
AT4G30980	-2.27746	3.22216e-07
AT3G18500	-2.27526	1.90088e-07
AT4G40060	-2.27483	6.41173e-25
AT1G64680	-2.27424	1.1935e-09
AT1G22170	-2.27211	1.14375e-08
AT1G73110	-2.27099	8.58928e-11
AT1G20570	-2.27016	0.0050006
AT4G19985	-2.26844	1.60831e-06
AT2G24610	-2.26819	2.63038e-10
AT4G31330	-2.26737	1.04788e-67
AT1G76405	-2.26601	2.28574e-17
AT4G20320	-2.26459	4.06308e-20
AT2G22830	-2.26208	0.00153193
AT3G48160	-2.26204	3.62431e-07
AT5G61440	-2.26144	2.47189e-06
AT5G60360	-2.26058	2.77567e-83
AT1G55210	-2.26044	1.91719e-14
AT4G17810	-2.25951	2.52669e-10
AT1G33470	-2.25945	1.22386e-19
AT3G44550	-2.25876	1.16228e-07
AT5G37000	-2.25871	8.89751e-05
AT3G56370	-2.25688	5.38064e-27
AT3G62910	-2.25483	1.76853e-21
AT1G72060	-2.25451	1.39884e-17
AT3G09710	-2.25424	7.47614e-07
AT3G57630	-2.25156	3.2903e-18
AT1G75690	-2.25131	0.000256427
AT1G27920	-2.25111	0.00365634
AT4G05330	-2.25087	1.06504e-06
AT3G06740	-2.25001	2.20384e-12
AT2G30040	-2.2499	1.73071e-09
AT2G22330	-2.24806	1.39678e-12
AT3G63450	-2.24662	1.20791e-11
AT1G27020	-2.245	3.22603e-06
AT4G13100	-2.24477	1.0136e-41
AT2G31020	-2.24408	3.56191e-14
AT3G02110	-2.24303	8.55553e-104
AT5G11160	-2.24044	4.85395e-21
AT4G17240	-2.24029	0.000114391
AT2G46780	-2.23917	4.38063e-14
AT3G58810	-2.23845	0.00726873
AT1G11120	-2.23784	2.31786e-06
AT1G71400	-2.2373	3.14067e-05
AT2G17660	-2.23467	0.00356821
AT2G26180	-2.23178	0.0138453
AT1G03620	-2.23178	0.00810299
AT2G41540	-2.23161	4.35312e-47
AT2G04170	-2.23058	1.8223e-06
AT3G16100	-2.23049	4.10901e-10
AT1G52280	-2.22923	2.20865e-10
AT1G14180	-2.22892	1.13005e-05
AT2G31010	-2.22874	6.96851e-11
AT1G49320	-2.22781	0.0336799
AT2G38720	-2.22744	0.00246782
AT1G14540	-2.22701	2.2012e-06
AT2G01420	-2.22568	1.3316e-08
AT1G78670	-2.22479	4.60988e-26
AT4G20870	-2.223	3.8964e-15
AT5G49215	-2.22288	4.17283e-05
AT1G65950	-2.22096	2.85836e-13
AT2G19660	-2.22032	9.30781e-08
AT1G02390	-2.21854	4.83487e-07
AT2G20260	-2.21854	0.0329598
AT1G53520	-2.21718	9.49636e-05
AT4G23690	-2.21099	0.00748267
AT2G32590	-2.21067	0.000468688
AT4G18950	-2.21018	5.27908e-25
AT2G26730	-2.21001	6.66686e-24
AT2G37380	-2.20945	0.032318
AT2G29980	-2.20904	1.79555e-144
AT5G19500	-2.20779	0.0167595
AT4G39580	-2.20632	0.0230048
AT5G52547	-2.20593	0.00218261
AT3G20040	-2.20425	0.001868
AT1G76680	-2.2029	5.31335e-22
AT1G71697	-2.20209	5.38327e-14
AT4G13195	-2.19985	0.015211
AT5G46790	-2.19936	3.36789e-10
AT4G15510	-2.19788	1.64725e-08
AT1G60960	-2.19728	3.06107e-53
AT1G53300	-2.19726	1.63168e-14
AT1G34065	-2.1966	7.55185e-10
AT2G36010	-2.19578	1.23653e-08
AT3G27160	-2.19571	2.25977e-66
AT3G17660	-2.19521	0.00309856
AT3G61460	-2.19327	7.45611e-05
AT2G27690	-2.19131	3.88763e-33
AT1G01610	-2.19071	3.51129e-44
AT2G41800	-2.18991	8.95678e-15
AT1G09450	-2.18889	0.0178462
AT5G65810	-2.18631	1.26152e-32
AT3G17100	-2.18522	3.98582e-14
AT1G05835	-2.18401	0.000729999
AT3G20210	-2.18393	2.89922e-22
AT5G04820	-2.18383	7.28853e-10
AT4G17800	-2.18142	0.00291482
AT5G24314	-2.1811	1.28935e-41
AT5G12950	-2.18074	5.12062e-107
AT3G04450	-2.17836	1.0645e-07
AT1G05470	-2.17418	1.24207e-05
AT4G04610	-2.17358	1.62159e-42
AT3G03980	-2.17299	8.39415e-10
AT1G54010	-2.1717	2.33845e-193
AT1G01580	-2.17146	6.40001e-14
AT5G14150	-2.17012	0.00574215
AT1G13540	-2.16994	0.00067026
AT2G20570	-2.16868	2.27328e-13
AT1G13270	-2.16861	1.5853e-53
AT5G07110	-2.16719	0.00389347
AT5G21940	-2.16669	1.81771e-13
AT3G43110	-2.16661	0.0101915
AT5G14690	-2.16436	1.20972e-06
AT3G28455	-2.16424	0.00274398
AT2G18230	-2.16102	4.69773e-20
AT5G45340	-2.16062	1.30089e-14
AT1G18590	-2.16035	1.25311e-09
AT3G55330	-2.16027	5.76463e-08
AT3G15680	-2.15651	1.21582e-20
AT3G15240	-2.15562	6.27509e-10
AT3G60870	-2.15285	2.64717e-07
AT5G11260	-2.15253	1.56445e-09
AT3G24515	-2.15189	1.54837e-06
AT3G57062	-2.15073	7.90758e-05
AT3G47980	-2.14862	0.00204247
AT2G47520	-2.14808	0.00123751
AT2G29390	-2.14798	2.99971e-07
AT1G35612	-2.14741	4.79485e-05
AT3G61580	-2.14546	3.37472e-62
AT3G62030	-2.14495	8.71307e-127
AT1G69550	-2.14374	0.00225814
AT2G05760	-2.14321	5.79686e-05
AT5G43270	-2.14255	2.17584e-09
AT3G48200	-2.14204	1.29434e-06
AT4G21070	-2.14075	2.21784e-05
AT5G23400	-2.14059	0.000765363
AT3G57600	-2.14013	0.0096153
AT2G42220	-2.13825	0.00090992
AT3G10660	-2.13594	0.000490838
AT3G10080	-2.13547	0.000139905
AT5G49890	-2.13545	5.92639e-18
AT3G48260	-2.13501	2.27823e-06
AT3G15390	-2.13044	1.69886e-07
AT4G08770	-2.13037	0.000141556
AT2G42570	-2.12993	4.70307e-34
AT3G10840	-2.12915	0.011923
AT3G02550	-2.12885	0.00381783
AT3G51290	-2.12785	1.54162e-07
AT5G45760	-2.12769	6.33409e-14
AT4G31360	-2.12717	1.48936e-12
AT5G53210	-2.12618	1.68644e-08
AT2G38700	-2.1257	2.81149e-48
AT3G51060	-2.12356	0.0297411
AT4G33000	-2.12141	0.0442151
AT1G27420	-2.11987	0.000760084
AT5G12050	-2.11758	0.00165752
AT3G05820	-2.11607	0.000133266
AT1G09210	-2.11522	6.71978e-186
AT5G15070	-2.11473	4.18147e-16
AT2G06850	-2.11415	9.4826e-25
AT1G27700	-2.11401	2.21347e-05
AT3G58070	-2.11391	0.000329374
AT1G43560	-2.11283	9.69542e-21
AT5G49630	-2.11087	7.14081e-53
AT4G14770	-2.10986	0.000742632
AT2G03750	-2.10717	0.00334284
AT2G42510	-2.10707	0.0474923
AT4G17100	-2.1053	6.45158e-25
AT2G25980	-2.10362	1.17719e-70
AT4G02430	-2.10304	3.0959e-17
AT5G27450	-2.10263	2.09059e-14
AT4G39150	-2.09998	2.1748e-30
AT3G09580	-2.09936	8.87493e-11
AT3G55850	-2.0991	1.39977e-13
AT5G19520	-2.0977	5.14639e-114
AT5G06755	-2.09563	0.0206065
AT5G02080	-2.09395	0.00759177
AT3G14320	-2.0933	0.0455885
AT2G28100	-2.09157	3.34847e-13
AT5G43160	-2.09117	0.0092464
AT3G44220	-2.09061	0.000174166
AT3G05165	-2.09029	2.49326e-38
AT5G20850	-2.08738	0.000104256
AT3G56300	-2.08708	0.0465477
AT5G06290	-2.08588	8.05062e-34
AT1G69580	-2.08575	5.07725e-05
AT3G43690	-2.08234	4.87999e-18
AT4G18460	-2.08228	3.1228e-07
AT4G04955	-2.08198	7.09495e-28
AT5G49460	-2.08101	2.11097e-40
AT5G07000	-2.08019	5.62246e-23
AT1G56612	-2.08011	9.02455e-14
AT3G54920	-2.07892	6.24542e-43
AT3G01680	-2.0774	7.82237e-13
AT5G59870	-2.07496	2.29567e-47
AT5G39550	-2.07437	3.86074e-10
AT5G50290	-2.07202	0.027375
AT1G78790	-2.07035	1.67015e-05
AT1G25098	-2.06985	3.47996e-25
AT1G76720	-2.06966	1.16359e-17
AT5G09650	-2.06492	4.74205e-74
AT2G22600	-2.06002	0.0370898
AT2G19460	-2.05995	5.54172e-08
AT3G16400	-2.05858	8.86429e-145
AT1G79580	-2.05656	2.32183e-07
AT4G25870	-2.055	5.35021e-14
AT3G54750	-2.0546	1.0222e-16
AT3G01670	-2.05424	1.2967e-05
AT2G04850	-2.04911	1.85458e-07
AT2G32390	-2.04833	1.11555e-15
AT5G56320	-2.04707	7.98038e-08
AT2G22890	-2.04529	4.68517e-06
AT5G05270	-2.04312	0.0220254
AT5G04160	-2.04083	5.26111e-10
AT5G15860	-2.04034	4.45526e-35
AT5G14090	-2.04022	0.0338149
AT5G10690	-2.03927	4.59926e-23
AT4G00820	-2.03922	1.0476e-35
AT3G59550	-2.0389	0.000209256
AT3G52115	-2.0384	2.08271e-05
AT5G53090	-2.03839	0.000305572
AT3G02000	-2.03779	0.0232202
AT3G56330	-2.03693	8.3326e-12
AT4G10770	-2.03505	4.51477e-18
AT3G25530	-2.03466	2.38796e-68
AT1G70940	-2.03453	3.8339e-27
AT5G63800	-2.03369	1.94437e-21
AT5G05740	-2.03029	9.96143e-46
AT2G27840	-2.0291	3.79412e-88
AT2G17280	-2.02866	2.51754e-06
AT2G20680	-2.02625	1.37512e-10
AT4G16970	-2.01874	3.20204e-05
AT2G44800	-2.01865	0.0165866
AT1G34245	-2.01758	0.00160161
AT5G05410	-2.01685	8.2912e-88
AT1G48600	-2.01615	6.71503e-21
AT3G26510	-2.01593	9.26471e-38
AT5G60200	-2.01522	3.57222e-18
AT2G40820	-2.01517	1.24849e-06
AT3G29390	-2.0137	2.3976e-25
AT5G54270	-2.01277	0.00784686
AT4G34840	-2.01192	2.15128e-08
AT1G16635	-2.01108	0.00290107
AT2G25735	-2.01053	0.00283185
AT1G13930	-2.00991	1.23254e-12
AT3G09270	-2.00985	8.87422e-10
AT1G26260	-2.0094	1.56065e-26
AT4G32690	-2.00664	4.56865e-17
AT2G19250	-2.00133	5.55198e-08
AT5G16590	-2.00042	8.36109e-16
AT5G66480	2.0009	2.60253e-34
AT4G36150	2.00149	2.32938e-10
AT5G47810	2.00293	1.28096e-180
AT3G60970	2.0043	0.00690962
AT2G15010	2.00591	5.87873e-156
AT1G62510	2.00596	6.94497e-99
AT3G18950	2.00605	0.001786
AT1G55440	2.01083	0.0417456
AT4G16600	2.01376	0.0146313
AT3G02620	2.01377	9.13819e-41
AT1G70810	2.01542	5.55948e-48
AT1G54860	2.02198	1.99739e-145
AT1G14780	2.02424	2.99888e-05
AT3G20660	2.02641	1.52142e-97
AT1G43650	2.03292	2.88576e-29
AT5G26010	2.03347	6.68968e-05
AT2G41380	2.03351	0.0485077
AT5G50240	2.03547	1.12552e-59
AT5G51330	2.03564	0.0303572
AT5G66110	2.03762	2.75387e-39
AT1G48750	2.04234	2.94601e-61
AT1G20620	2.04437	5.93388e-209
ATG00080	2.04452	5.1094e-09
AT4G34480	2.04453	2.20481e-67
AT3G56770	2.04636	7.32479e-07
AT4G01525	2.04742	3.27709e-06
AT1G07180	2.04816	5.31477e-47
AT4G17840	2.05066	1.82003e-72
AT4G02280	2.05069	1.38146e-205
AT2G16910	2.05144	0.0351707
AT1G19230	2.05464	2.2545e-20
AT2G46240	2.05532	1.04959e-40
AT4G01870	2.05532	1.2542e-66
AT2G45570	2.05764	1.52215e-08
AT5G22470	2.05829	9.38734e-169
AT1G71695	2.05861	1.90756e-80
AT1G63380	2.05902	0.00148546
AT2G36490	2.06067	7.53684e-75
AT4G21620	2.06417	1.07534e-55
AT1G64660	2.07058	1.57893e-88
AT1G11785	2.07071	0.0102234
AT1G63370	2.0721	0.00767704
AT5G66430	2.07229	5.6572e-26
AT1G18940	2.07233	4.53897e-07
AT5G24380	2.07313	1.0101e-45
AT1G47920	2.07378	0.0170096
AT2G36800	2.07781	9.50607e-11
AT1G70720	2.07847	0.0201865
AT4G37620	2.08027	0.042365
AT3G03520	2.08448	3.15002e-36
AT5G66400	2.08633	2.22699e-121
AT4G00250	2.08723	4.07521e-41
AT3G14210	2.08854	1.22312e-11
AT4G24730	2.09004	5.46037e-90
ATG00810	2.09508	0.00148045
AT1G03990	2.09772	3.11338e-77
AT2G34740	2.09914	3.31704e-39
ATG00140	2.09928	0.0479673
AT5G01300	2.10943	1.77916e-34
AT1G01640	2.11536	2.81296e-07
AT4G16690	2.11749	3.21176e-06
AT5G66630	2.12016	0.000111205
AT3G26010	2.1215	0.0134192
AT2G31985	2.12251	6.79672e-46
AT1G04800	2.12262	0.00617352
AT2G36500	2.12398	1.7302e-16
AT5G10770	2.12488	2.85671e-09
AT5G24120	2.12937	0.000322788
AT1G65690	2.12948	0.00317266
AT1G08080	2.1309	0.0160758
AT3G51660	2.13402	0.00614372
AT2G42000	2.13564	1.17416e-77
AT1G22885	2.13784	7.30161e-05
AT2G20770	2.13806	7.71375e-70
AT5G58660	2.14022	5.92297e-52
ATG00730	2.145	6.69144e-06
AT4G40070	2.1464	1.85831e-09
AT2G19900	2.15209	5.44621e-158
AT3G42806	2.15307	1.26577e-19
AT3G26230	2.1544	1.17132e-17
ATG01360	2.15848	3.96487e-36
AT4G18050	2.1603	7.28627e-09
AT3G17520	2.16247	1.48889e-139
AT3G04660	2.16261	0.0184916
AT5G27940	2.16447	0.0467982
AT5G05320	2.18534	8.5817e-80
AT5G02750	2.18916	8.66777e-49
AT4G24220	2.1906	1.16479e-216
AT1G11330	2.19232	8.66122e-18
AT1G16770	2.19433	6.45137e-72
AT3G55120	2.19508	0.000359498
AT4G12290	2.19562	4.29878e-190
AT1G09970	2.19774	1.61343e-298
AT4G10020	2.19877	2.70962e-149
AT2G30140	2.19928	1.9896e-100
AT4G23410	2.20024	0.0409581
AT2G45040	2.20194	8.244e-09
AT2G29500	2.2023	6.18102e-85
AT5G53895	2.20713	2.03501e-159
ATCG01100	2.21053	4.28016e-13
AT1G25310	2.21287	1.697e-28
AT2G45135	2.21836	5.01911e-07
AT4G36700	2.22008	1.48512e-204
AT4G03200	2.22082	2.50488e-151
AT1G47980	2.22144	4.78624e-189
AT4G18900	2.22242	0.00202619
AT4G21320	2.22396	3.77878e-71
AT3G48270	2.22477	3.28272e-132
AT4G18610	2.22488	0.0105239
AT1G67900	2.2273	9.88174e-08
AT1G01420	2.22975	6.56423e-05
AT2G14210	2.2382	1.33161e-08
AT2G03020	2.23925	7.25315e-08
AT3G56350	2.23937	2.16205e-210
AT1G35720	2.24164	2.99434e-133
AT1G29050	2.24174	5.22003e-25
AT3G25290	2.2419	5.44392e-44
AT1G14930	2.2434	9.32275e-248
AT4G10660	2.24565	0.000622318
AT1G04660	2.24588	2.01857e-115
AT5G57350	2.24785	8.12255e-64
AT3G14990	2.25193	0
AT3G09620	2.25249	0.0243466
AT1G66180	2.25401	1.07711e-86
AT5G43770	2.25558	4.68594e-113
AT3G20710	2.25589	1.20301e-11
AT4G10940	2.25791	0.000121536
AT5G38160	2.26632	0.0107925
AT1G77145	2.26814	0.00250176
AT2G25340	2.26953	5.19435e-18
AT5G01370	2.26982	0.00341512
AT5G20480	2.27371	7.95957e-21
AT2G07784	2.2766	0.0228427
AT2G38800	2.28288	3.99702e-144
AT1G70580	2.28772	2.27365e-140
ATCG00130	2.28846	0.00319899
AT5G51160	2.28929	0.000186722
AT1G54870	2.29129	3.93363e-264
AT2G43590	2.29355	3.34088e-103
AT5G23850	2.2956	1.77311e-59
AT1G80240	2.30137	0.000142647
AT4G21380	2.30623	0.00471459
AT3G11260	2.30843	0.000592423
AT1G21680	2.31417	1.62075e-150
AT1G13340	2.31472	8.29042e-69
AT4G10490	2.3196	1.69064e-43
AT3G51810	2.32196	8.85047e-21
AT4G15630	2.32367	3.31492e-110
AT1G07500	2.32818	7.28163e-18
ATCG01080	2.32901	0.00471581
AT4G15610	2.33084	9.12407e-28
AT3G53040	2.33105	1.6706e-111
AT2G37770	2.33251	5.56364e-16
AT1G75830	2.34509	4.45989e-201
ATG00513	2.34847	0.000517191
AT3G21040	2.35246	3.87438e-06
AT2G15490	2.3592	3.19837e-147
AT1G63750	2.36056	8.02193e-10
AT2G27990	2.36099	3.26955e-14
AT1G01480	2.36415	6.79486e-59
AT5G60760	2.36782	1.06481e-293
AT5G07500	2.36984	8.18755e-22
AT3G07040	2.37743	4.00322e-25
AT1G80180	2.37891	2.10454e-131
AT2G07727	2.37899	6.50537e-13
AT2G36750	2.38097	0.0361984
AT2G07692	2.38195	0.00813098
AT3G61880	2.38468	0.0450281
AT1G69930	2.38729	1.18502e-27
AT1G74000	2.39042	0.000898832
AT2G33590	2.39463	6.06846e-236
AT3G50740	2.39651	1.53265e-164
AT3G62455	2.39725	1.8734e-17
AT4G14090	2.39849	0.000116027
AT5G04500	2.39921	3.62086e-135
AT1G22890	2.40444	1.06538e-33
AT4G25200	2.40446	4.5377e-31
ATG00090	2.40865	8.1532e-27
AT5G37540	2.41521	1.01981e-14
AT2G45210	2.41841	1.97328e-28
AT2G19320	2.42304	3.98798e-59
AT4G32860	2.42724	0.00660662
AT2G15760	2.43422	0.043809
AT5G55135	2.43803	4.18243e-48
AT3G60160	2.43974	1.23399e-19
AT2G07683	2.44924	0.000153717
AT3G05260	2.45005	9.97661e-139
AT2G47180	2.45782	2.11088e-146
AT5G54770	2.45836	2.47449e-304
AT1G63210	2.45869	1.43958e-19
AT1G20500	2.4587	0.000216937
AT1G52560	2.45925	3.98641e-29
AT4G23990	2.46198	9.01486e-109
AT1G77450	2.46961	7.96491e-178
AT2G41280	2.47006	5.60256e-224
AT2G18917	2.47394	7.3168e-08
AT5G52640	2.47929	4.83263e-188
AT5G01215	2.48013	6.77834e-70
AT4G36220	2.48539	4.44172e-196
AT2G47770	2.48754	3.0046e-210
AT3G56970	2.4877	7.8139e-06
AT5G44380	2.49419	6.64959e-105
AT2G29300	2.49547	3.66897e-169
AT1G07473	2.49554	4.37241e-13
AT5G57480	2.50516	1.65091e-16
AT5G09780	2.50948	1.37327e-07
AT5G41612	2.50952	0.00745731
AT2G02930	2.51162	6.71255e-184
AT1G21400	2.5166	2.85408e-107
AT2G07693	2.51924	5.82637e-06
AT1G66770	2.51927	1.59239e-16
AT2G07706	2.52229	2.04382e-07
AT1G79410	2.52462	3.46316e-07
AT4G15490	2.52722	6.38689e-53
AT2G43570	2.53119	1.47649e-132
AT4G02520	2.53223	2.30202e-184
AT1G64900	2.53511	2.64242e-107
AT3G62020	2.53652	9.00714e-06
AT3G56825	2.53723	0.0396555
AT1G03820	2.53926	6.59944e-07
AT2G22240	2.54026	1.43743e-111
AT1G67105	2.54416	2.85261e-218
AT3G13277	2.54461	1.64076e-30
AT1G64065	2.54568	1.91323e-05
AT3G24780	2.54727	0.0210254
AT3G57020	2.55007	9.63355e-221
AT5G36960	2.55062	0.000901289
[truncated: 291 more rows]

## Sheet: up-regulated DEG annotion
Gene_Name	log2FoldChange	lfcSE	stat	pvalue	padj	baseMean	Gene Model Description	Gene Model Type	Primary Gene Symbol	All Gene Symbols
AT1G25145	9.28731	2.53782	3.65956	0.000252652	0.000571633	43.6227	basic helix-loop-helix (bHLH) DNA-binding family protein;(source:Araport11)	protein_coding	MATERNAL EFFECT EMBRYO ARREST 8 (MEE8)	MATERNAL EFFECT EMBRYO ARREST 8 (MEE8)
AT1G06149	8.27327	3.3857	2.44359	0.0145419	0.0243665	21.6019	Internal NAD(P)H dehydrogenase in mitochondria. The predicted protein sequence has high homology with other designated NAD(P)H DHs from microorganisms; the capacity for matrix NAD(P)H oxidation via the rotenone-insensitive pathway is significantly reduced in the Atndi1 mutant plant line; the in vitro translation product of AtNDI1 is imported into isolated mitochondria and located on the inside of…	protein_coding	ALTERNATIVE NAD(P)H DEHYDROGENASE 1 (NDA1)	ARABIDOPSIS THALIANA INTERNAL NON-PHOSPHORYLATING NAD ( P ) H DEHYDROGENASE (ATNDI1);ALTERNATIVE NAD(P)H DEHYDROGENASE 1 (NDA1)
AT5G53590	7.98335	3.38622	2.3576	0.0183934	0.0301787	17.6761	UDP-Glycosyltransferase superfamily protein;(source:Araport11)	protein_coding
AT1G29952	7.33487	3.38783	2.16506	0.0303828	0.0475738	11.2717	RING/U-box superfamily protein;(source:Araport11)	protein_coding
AT2G32890	6.96158	1.14446	6.08286	1.18056e-09	4.82353e-09	8.55017	receptor like protein 28;(source:Araport11)	protein_coding	RECEPTOR LIKE PROTEIN 28 (RLP28)	RECEPTOR LIKE PROTEIN 28 (RLP28);RECEPTOR LIKE PROTEIN 28 (AtRLP28)
AT1G67220	6.68117	1.09981	6.07486	1.24093e-09	5.06268e-09	12.0194	Encodes an endonuclease ENDO2. ENDO2 purified from transgenic Arabidopsis digests RNA, ssDNA, and dsDNA, with a substrate preference for ssDNA and RNA. ENDO2 produced and purified from Nicotiana benthamiana expression showed no demonstrable endonuclease activity, either towards single stranded DNA or mismatches, in vitro.	protein_coding	ENDONUCLEASE 2 (ENDO2)	(ATBFN2);ENDONUCLEASE 2 (ENDO2)
AT2G23510	6.64707	1.12684	5.89884	3.66056e-09	1.4341e-08	7.06765	Histone deacetylase-like protein;(source:Araport11). Induced by senescence and abiotic stresses.	protein_coding	CHLOROPLAST VESICULATION (CV)	CHLOROPLAST VESICULATION (CV)
AT3G10430	6.31532	1.19276	5.29469	1.1922e-07	4.0568e-07	5.47773	WOX5 is a member of the Wuschel (WUS) family of homeodomain transcription factors and is required for quiescent center (QC) function and columella stem cell maintenance in the root meristem. It is expressed in the QC and moves to the columella stem cells where it represses their differentiation. WOX5 binds members of the Topless family of transcriptional co-repressors.	protein_coding	WUSCHEL RELATED HOMEOBOX 5 (WOX5)	WUSCHEL RELATED HOMEOBOX 5 (WOX5);WUSCHEL RELATED HOMEOBOX 5B (WOX5B)
AT5G39520	6.31149	1.10101	5.73246	9.89843e-09	3.743e-08	9.22119	hypothetical protein;(source:Araport11)	protein_coding
AT4G15096	6.11537	1.1396	5.36623	8.03988e-08	2.77707e-07	7.99477	Uncharacterized protein family (UPF0497);(source:Araport11)	protein_coding	CASP-LIKE PROTEIN 1E2 (CASPL1E2)	CASP-LIKE PROTEIN 1E2 (CASPL1E2)
AT2G26630	5.88396	1.19286	4.93263	8.11295e-07	2.51754e-06	4.09317	Encodes an extensin like gene involved in seed germination.	protein_coding	EXTENSIN PROLINE-RICH 1 (EPR1)	EXTENSIN PROLINE-RICH 1 (ATEPR1);EXTENSIN PROLINE-RICH 1 (EPR1)
AT4G27140	5.82991	0.0942041	61.8859	0	0	14684.3	transmembrane protein;(source:Araport11)	protein_coding
AT4G25850	5.82204	0.886903	6.56446	5.22222e-11	2.3765e-10	16.2028	Seed storage albumin protein.	protein_coding	SEED STORAGE ALBUMIN 2 (SESA2)	(AT2S2);SEED STORAGE ALBUMIN 2 (SESA2)
AT4G13420	5.68927	0.596932	9.53084	1.56016e-21	1.35246e-20	147.688	Encodes a protein that might have sinapic acid:UDP-glucose glucosyltransferase activity.	protein_coding	(UGT84A3)	(UGT84A3)
AT4G22753	5.45605	0.915304	5.96092	2.50827e-09	9.94826e-09	12.3894	manganese-dependent ADP-ribose/CDP-alcohol diphosphatase-like protein;(source:Araport11)	protein_coding
AT5G36228	5.43305	1.30001	4.17923	2.92492e-05	7.54206e-05	3.06835	Bifunctional inhibitor/lipid-transfer protein/seed storage 2S albumin superfamily protein;(source:Araport11)	protein_coding
AT5G28335	5.28173	1.17611	4.49086	7.09374e-06	1.97133e-05	4.58102	nucleic acid binding / zinc ion binding protein;(source:Araport11)	protein_coding
AT4G10850	5.21077	0.942863	5.52654	3.26603e-08	1.17321e-07	11.1735	Copper amine oxidase. Induced by ABA and involved in stomatal closure.	protein_coding	COPPER AMINE OXIDASE (CUAO)	COPPER AMINE OXIDASE (CUAO)
AT2G16260	5.19897	1.17353	4.4302	9.41459e-06	2.5816e-05	4.38585	Encodes a basic helix-loop helix transcription factor involved in tapetal cell development, that directly regulates MGT5 expression in tapetum cells. Loss of function mutations are male sterile. AMS binds to a region termed the E box of target gene promoters.	protein_coding	ABORTED MICROSPORES (AMS)	ABORTED MICROSPORES (AMS)
AT3G44006	5.17852	1.30127	3.97958	6.90364e-05	0.000169321	2.59875	transposable_element_gene;(source:Araport11);copia-like retrotransposon family, has a 3.4e-28 P-value blast match to GB:CAA72990 open reading frame 2 (Ty1_Copia-element) (Brassica oleracea);(source:TAIR10)	transposable_element_gene
AT4G27170	5.0353	0.0816974	61.6335	0	0	12152.8	Natural antisense transcript overlaps with AT4G34070;(source:Araport11)	antisense_long_noncoding_rna
AT2G07714	5.02141	1.38113	3.63573	0.00027719	0.000622974	2.28433	transposable_element_gene;(source:Araport11);copia-like retrotransposon family, has a 2.4e-67 P-value blast match to GB:CAA72990 open reading frame 2 (Ty1_Copia-element) (Brassica oleracea);(source:TAIR10)	transposable_element_gene
AT4G27160	4.95307	0.0911168	54.3596	0	0	119227	Avr9/Cf-9 rapidly elicited protein;(source:Araport11)	protein_coding
AT2G39490	4.90685	1.33184	3.68426	0.000229365	0.0005222	2.10244	hypothetical protein;(source:Araport11)	protein_coding
AT1G33460	4.85681	0.954152	5.09019	3.57708e-07	1.15528e-06	8.23376	Encodes arabinogalactan-protein (AGP5). The mRNA is cell-to-cell mobile.	protein_coding	ARABINOGALACTAN PROTEIN 5 (AGP5)	ARABINOGALACTAN PROTEIN 5 (AGP5)
AT5G28235	4.83569	1.41524	3.41687	0.000633464	0.00134659	1.95056	Glycine-rich protein family;(source:Araport11)	protein_coding
AT1G03890	4.75514	0.115795	41.0653	0	0	702.549	RmlC-like cupins superfamily protein;(source:Araport11)	protein_coding
AT2G05580	4.74416	0.0973142	48.7509	0	0	14767.6	pseudogene of DNA binding;(source:Araport11)	pseudogene
AT3G63040	4.73674	0.163314	29.0038	5.89009e-185	1.16806e-182	289.202	STKL2 is a DUF domain containing DNA binding protein that may be involved in mediating certain glucose responses. Binds to promoter of PGR, a putative plasma membrane glucose response regulator.	protein_coding	(ATSTKL2)	(ATSTKL2)
AT1G43930	4.72686	1.44964	3.26071	0.00111132	0.00227443	1.81973	Scorpion toxin-like knottin superfamily protein;(source:Araport11)	protein_coding
AT5G50915	4.71464	1.46306	3.22246	0.00127095	0.00257564	1.79245	Encodes a cytosolic heat shock protein AtHSP90.1. AtHSP90.1 interacts with disease resistance signaling components SGT1b and RAR1 and is required for RPS2-mediated resistance. The mRNA is cell-to-cell mobile.	protein_coding	HEAT SHOCK PROTEIN 90.1 (HSP90.1)	HEAT SHOCK PROTEIN 81-1 (HSP81-1); (ATHS83); (HSP81.1);HEAT SHOCK PROTEIN 90.1 (HSP90.1);HEAT SHOCK PROTEIN 90.1 (ATHSP90.1);HEAT SHOCK PROTEIN 90-1 (AtHsp90-1);HEAT SHOCK PROTEIN 83 (HSP83)
AT2G07775	4.7118	1.43495	3.28361	0.00102488	0.00210738	1.78399	hypothetical protein;(source:Araport11)	protein_coding
AT1G36185	4.66999	1.23624	3.77756	0.000158373	0.000369986	3.04092	nodulin MtN21-like transporter family protein	protein_coding	USUALLY MULTIPLE ACIDS MOVE IN AND OUT TRANSPORTERS 22 (UMAMIT22)	USUALLY MULTIPLE ACIDS MOVE IN AND OUT TRANSPORTERS 22 (UMAMIT22)
AT1G44090	4.65709	1.40383	3.31742	0.000908534	0.00188244	1.75681	RNI-like superfamily protein;(source:Araport11)	protein_coding	(SYP81)	(SYP81)
AT2G44470	4.56604	1.15073	3.96796	7.24896e-05	0.000177428	4.61529	Matrixin family protein;(source:Araport11)	protein_coding
AT4G09610	4.55536	0.101526	44.8689	0	0	1283.51	Encodes a putative hydroxysteroid dehydrogenase (HSD). Genes that encode HSD include: At5g50600 and At5g50700 (HSD1), At3g47350(HSD2), At3g47360(HSD3), At5g50590 and At5g50690(HSD4), At5g50770(HSD6) (Plant Cell Physiology 50:1463). Two copies of HSD1 and HSD4 exist due to a gene duplication event. In Plant Physiology 145:87, At5g50690 is HSD7, At4g10020 is HSD5.	protein_coding	HYDROXYSTEROID DEHYDROGENASE 5 (HSD5)	HYDROXYSTEROID DEHYDROGENASE 5 (AtHSD5);HYDROXYSTEROID DEHYDROGENASE 5 (HSD5)
AT3G28330	4.55243	1.18365	3.8461	0.000120013	0.00028536	4.66268	Encodes a member of the cytochrome p450 family. Expression is upregulated in response to cis-jasmonate treatment. Overexpression induces synthesis of volatile compounds that affect chemical ecology and insect interactions.	protein_coding	CYTOCHROME P450, FAMILY 81, SUBFAMILY D, POLYPEPTIDE 11 (CYP81D11)	CYTOCHROME P450, FAMILY 81, SUBFAMILY D, POLYPEPTIDE 11 (CYP81D11)
AT5G59170	4.48412	0.0891821	50.2805	0	0	9248.5	encodes a member of the ERF (ethylene response factor) subfamily B-4 of ERF/AP2 transcription factor family. The protein contains one AP2 domain. There are 7 members in this subfamily.	protein_coding	(ERF114)	(ERF114)
AT5G07190	4.48309	0.163921	27.3491	1.10694e-164	1.75975e-162	278.106	Encodes a member of the REM (Reproductive Meristem) gene family, a part of the B3 DNA-binding domain superfamily.	protein_coding	REPRODUCTIVE MERISTEM 25 (REM25)	REPRODUCTIVE MERISTEM 25 (REM25)
AT1G47540	4.43292	0.120063	36.9215	2.09058e-298	9.57484e-296	1350.12	desiccation-like protein;(source:Araport11)	protein_coding
AT5G07310	4.38692	0.96945	4.52516	6.03486e-06	1.69568e-05	6.04464	Eukaryotic aspartyl protease family protein;(source:Araport11)	protein_coding
AT1G30950	4.3299	1.16495	3.71683	0.00020174	0.000463816	4.03496	Encodes POLYAMINE UPTAKE TRANSPORTER 1, an amino acid permease family protein.	protein_coding	POLYAMINE UPTAKE TRANSPORTER 1 (PUT1)	POLYAMINE UPTAKE TRANSPORTER 1 (PUT1)
AT2G07678	4.32056	0.98026	4.40756	1.04541e-05	2.8524e-05	6.10525	transposable_element_gene;(source:Araport11);copia-like retrotransposon family, has a 2.2e-110 P-value blast match to GB:AAA57005 Hopscotch polyprotein (Ty1_Copia-element) (Zea mays);(source:TAIR10)	transposable_element_gene
AT4G13290	4.31889	0.650315	6.64123	3.1108e-11	1.44191e-10	13.5449	hypothetical protein;(source:Araport11)	protein_coding
AT4G37050	4.31372	0.703299	6.13355	8.59382e-10	3.54689e-09	11.5973	microtubule-associated protein-like protein;(source:Araport11)	protein_coding
AT3G42658	4.3024	0.424677	10.131	4.02508e-24	3.97671e-23	32.362	This gene encodes a small protein and has either evidence of transcription or purifying selection. Putative OXS2-binding DEGs were constitutively activated by OXS2.	protein_coding	(DEG2)	(DEG2)
AT1G14940	4.28441	0.10216	41.9382	0	0	1249.11	Polyketide cyclase/dehydrase and lipid transport superfamily protein;(source:Araport11)	protein_coding
AT4G04030	4.26067	0.582893	7.30952	2.68093e-13	1.44983e-12	17.1432	equilibrative nucleoside transporter 6;(source:Araport11)	protein_coding
ATCG00660	4.25948	1.74804	2.43671	0.0148215	0.0247853	4.08071
AT4G00160	4.25091	0.763084	5.5707	2.53725e-08	9.22444e-08	9.66915	C2 calcium/lipid-binding plant phosphoribosyltransferase family protein;(source:Araport11)	protein_coding	MULTIPLE C2 DOMAIN AND TRANSMEMBRANE REGION PROTEIN 9 (MCTP9)	MULTIPLE C2 DOMAIN AND TRANSMEMBRANE REGION PROTEIN 9 (MCTP9)
AT5G47590	4.21536	1.00205	4.20674	2.59086e-05	6.73392e-05	5.37722	Encodes a hydroxysteroid dehydrogenase shown to act as a NADP+-dependent 11&beta;-,17&beta;-hydroxysteroid dehydrogenase/17&beta;-ketosteroid reductase called HSD1. Two copies of HSD1 (At5g50600 and At5g50700) exist in the Arabidopsis genome as a result of an exact 33-kb duplication on chromosome 5 encompassing seven genes. There are five homologs of HSD1 in Arabidopsis (HSD2-At3g47350, HSD3-At3g…	protein_coding	HYDROXYSTEROID DEHYDROGENASE 1 (HSD1)	HYDROXYSTEROID DEHYDROGENASE 1 (AtHSD1);HYDROXYSTEROID DEHYDROGENASE 1 (HSD1)
AT1G71040	4.17158	0.780541	5.34448	9.06774e-08	3.1209e-07	9.04772	Peroxidase superfamily protein;(source:Araport11)	protein_coding
AT4G37990	4.14953	1.32617	3.12897	0.00175423	0.00347414	2.09023	Natural antisense transcript overlaps with AT5G01210;(source:Araport11)	antisense_long_noncoding_rna
AT4G27150	4.14164	0.0817273	50.6763	0	0	36460.1	Encodes a 12S seed storage protein that is tyrosine-phosphorylated and its phosphorylation state is modulated in response to ABA in Arabidopsis thaliana seeds.	protein_coding	CRUCIFERIN 3 (CRU3)	CRUCIFERIN 3 (CRU3);CRUCIFERIN C (CRC)
AT5G22890	4.09002	0.628095	6.51178	7.4264e-11	3.33616e-10	13.1566	closest Arabidopsis homolog of Zea maize metal-phytosiderophore/metal-nicotianamine transporter ZmYS1	protein_coding	YELLOW STRIPE LIKE 2 (YSL2)	YELLOW STRIPE LIKE 2 (ATYSL2);YELLOW STRIPE LIKE 2 (YSL2)
AT4G28520	4.08767	0.0860369	47.5106	0	0	407772	Disease resistance protein (TIR-NBS-LRR class) family;(source:Araport11)	protein_coding	SUPPRESSOR OF AITF1-INDUCED AUTOIMMUNITY 1) (SAA1)	SUPPRESSOR OF AITF1-INDUCED AUTOIMMUNITY 1) (SAA1)
AT2G04570	4.07093	1.20541	3.37722	0.000732222	0.00154204	3.24348	Glycine-rich protein family;(source:Araport11)	protein_coding
AT5G11410	4.06942	1.37989	2.94909	0.00318711	0.00605084	2.00749	Adenine nucleotide alpha hydrolases-like superfamily protein;(source:Araport11)	protein_coding
AT2G02020	4.06652	1.45645	2.79208	0.00523705	0.00955424	2.08527	Predicted to encode a PR (pathogenesis-related) protein. Belongs to the plant defensin (PDF) family with the following members: At1g75830/PDF1.1, At5g44420/PDF1.2a, At2g26020/PDF1.2b, At5g44430/PDF1.2c, At2g26010/PDF1.3, At1g19610/PDF1.4, At1g55010/PDF1.5, At2g02120/PDF2.1, At2g02100/PDF2.2, At2g02130/PDF2.3, At1g61070/PDF2.4, At5g63660/PDF2.5, At2g02140/PDF2.6, At5g38330/PDF3.1 and At4g30070/PDF…	protein_coding	(PDF2.1)	(PDF2.1);LOW-MOLECULAR-WEIGHT CYSTEINE-RICH 70 (LCR70)
AT5G35575	4.056	0.667441	6.07694	1.22495e-09	5.00173e-09	11.4187	Eukaryotic aspartyl protease family protein;(source:Araport11)	protein_coding
AT2G05370	4.05102	0.521824	7.7632	8.28146e-15	4.94113e-14	18.2956	hypothetical protein;(source:Araport11)	protein_coding
AT2G37330	4.01582	0.362936	11.0648	1.85861e-28	2.2042e-27	40.7728	Encodes an NADPH-dependent aldo-keto reductase that can act on a wide variety of substrates in vitro including saturated and unsaturated aldehydes, steroids, and sugars. GFP-tagged AKR4C9 localizes to the chloroplast where it may play a role in detoxifying reactive carbonyl compounds that threaten to impair the photosynthetic process. Transcript levels for this gene are up-regulated in response t…	protein_coding	CHLOROPLASTIC ALDO-KETO REDUCTASE (ChlAKR)	ALDO-KETO REDUCTASE FAMILY 4 MEMBER C9 (AKR4C9);CHLOROPLASTIC ALDO-KETO REDUCTASE (ChlAKR)
AT3G54730	4.00613	0.351356	11.4019	4.09099e-30	5.24979e-29	43.29	Iron/manganese superoxide dismutase family protein;(source:Araport11)	protein_coding	(MSD2)	(MSD2)
AT3G23175	3.99067	0.23508	16.9758	1.24077e-64	4.45289e-63	90.092	Auxin-responsive family protein;(source:Araport11)	protein_coding
AT2G33070	3.97926	0.0910266	43.7153	0	0	13518.1	Encodes a protein with homology to members of the dihydroflavonol-4-reductase (DFR) superfamily. The expression pattern of AtCRL1 indicates that CRL1 has a role in embryogenesis and seed germination. AtCRL1 is induced by ABA, drought and heat, and is highly expressed in seeds. The mRNA is cell-to-cell mobile.	protein_coding	CCR(CINNAMOYL COA:NADP OXIDOREDUCTASE)-LIKE 1 (CRL1)	CCR(CINNAMOYL COA:NADP OXIDOREDUCTASE)-LIKE 1 (CRL1); (ATCRL1)
AT4G11310	3.95799	0.0720505	54.9336	0	0	10787.9	putative cytochrome P450	protein_coding	CYTOCHROME P450, FAMILY 71, SUBFAMILY A, POLYPEPTIDE 19 (CYP71A19)	CYTOCHROME P450, FAMILY 71, SUBFAMILY A, POLYPEPTIDE 19 (CYP71A19)
AT5G24950	3.94052	0.358567	10.9896	4.28615e-28	5.03963e-27	38.0498	Protein phosphatase 2C family protein;(source:Araport11)	protein_coding
AT1G68290	3.93603	0.280403	14.037	9.24961e-45	1.9682e-43	65.5336	Encodes WRKY57, a member of the WRKY Transcription Factor. Activation of WRKY57 confers drought tolerance.	protein_coding	WRKY DNA-BINDING PROTEIN 57 (WRKY57)	WRKY DNA-BINDING PROTEIN 57 (WRKY57); (AtWRKY57)
AT4G08867	3.92925	0.668398	5.87861	4.13733e-09	1.6153e-08	10.5304	transposable_element_gene;(source:Araport11);pseudogene, similar to putative AP endonuclease/reverse transcriptase, similar to putative non-LTR retroelement reverse transcriptase;(source:TAIR10)	transposable_element_gene
AT2G27380	3.92744	0.0846105	46.4179	0	0	77967.5	RmlC-like cupins superfamily protein;(source:Araport11)	protein_coding
AT5G35525	3.9168	0.735706	5.32387	1.01582e-07	3.48126e-07	9.43537	hypothetical protein;(source:Araport11)	protein_coding
AT1G78500	3.90463	0.457134	8.54155	1.32432e-17	9.32456e-17	23.007	Encodes a substrate of the MAPK kinases. Phenotypic analyses of Arabidopsis expressing phosphorylation site mutant forms of At1g80180.1 showed clustered stomata and higher stomatal index in cotyledons expressing the phosphomimetic form of At1g80180.1. Tightly connected with MAPK signaling to fine-tune stomatal production and patterning.	protein_coding	MAPK SUBSTRATES IN THE STOMATAL LINEAGE 1 (MASS1)	MAPK SUBSTRATES IN THE STOMATAL LINEAGE 1 (MASS1)
AT5G38870	3.89923	0.348257	11.1964	4.24521e-29	5.21129e-28	39.6673	Encodes oleosin2, a protein found in oil bodies, involved in seed lipid accumulation. Suppression of OLEO1 (and OLEO2) resulted in an aberrant phenotype of embryo cells that contain unusually large oilbodies that are not normally observed in seeds. Changes in the size of oilbodies caused disruption of storage organelles, altering accumulation of lipids and proteins and causing delay in germinatio…	protein_coding	OLEOSIN 2 (OLEO2)	OLEOSIN 2 (OLE2);OLEOSIN 2 (OLEO2)
AT4G19380	3.87225	0.387373	9.99617	1.58402e-23	1.52351e-22	31.0972	Encodes heat-stress-associated 32-kD protein. Up-regulated by heat shock. Thermotolerance in a knockout mutant was compromised following a long recovery period (> 24 h) after acclimation heat shock treatment.	protein_coding	HEAT-STRESS-ASSOCIATED 32 (HSA32)	HEAT-STRESS-ASSOCIATED 32 (HSA32)
AT2G40955	3.86834	1.22648	3.15401	0.00161042	0.00321115	3.07472	Encodes a hydrophilic protein similar to Late Embryogenesis Activated (LEA) proteins expressed during embryogenesis, which are thought to be involved in the acquisition of desiccation tolerance.	protein_coding	(M10)	(M10); (ATM10)
AT2G02120	3.8664	0.078157	49.4697	0	0	8933.46	Encodes a member of the ribonuclease T2 family that responds to inorganic phosphate starvation, and inhibits production of anthocyanin. Also involved in wound-induced signaling independent of jasmonic acid. Its expression is responsive to both phosphate (Pi) and phosphite (Phi) in roots.	protein_coding	RIBONUCLEASE 1 (RNS1)	RIBONUCLEASE 1 (RNS1);RIBONUCLEASE 1 (ATRNS1)
AT2G07729	3.81237	1.38883	2.74502	0.00605077	0.0109023	1.7395	Mitovirus RNA-dependent RNA polymerase;(source:Araport11)	protein_coding
AT5G38170	3.8071	1.41205	2.69616	0.00701443	0.0125004	1.73447	avirulence induced protein 2 like protein;(source:Araport11)	protein_coding	AVIRULENCE INDUCED GENE 2 LIKE PROTEIN (AIG2L)	AVIRULENCE INDUCED GENE 2 LIKE PROTEIN (AIG2L)
AT4G37070	3.7794	0.367732	10.2776	8.89222e-25	9.0599e-24	33.4806	RING/U-box superfamily protein;(source:Araport11)	protein_coding	ARABIDOPSIS T??XICOS EN LEVADURA 32 (ATL32)	ARABIDOPSIS T??XICOS EN LEVADURA 32 (ATL32)
AT4G34071	3.75961	1.44655	2.59902	0.00934894	0.0162521	1.65285	putative beta-galactosidase (BGAL3 gene)	protein_coding	BETA-GALACTOSIDASE 3 (BGAL3)	BETA-GALACTOSIDASE 3 (BGAL3)
AT4G15765	3.75681	1.30017	2.88947	0.00385886	0.00721231	2.86554	transmembrane protein;(source:Araport11)	protein_coding
AT3G22860	3.74934	1.21063	3.09703	0.0019547	0.00384424	2.81262	Uncharacterized conserved protein UCP015417, vWA;(source:Araport11)	protein_coding
AT5G41761	3.74672	0.44848	8.35425	6.58518e-17	4.47606e-16	21.4777	FAD-binding Berberine family protein;(source:Araport11)	protein_coding
AT5G27947	3.74208	1.44787	2.58454	0.00975084	0.0168888	1.57864	transposable_element_gene;(source:Araport11);Mutator-like transposase family, has a 7.5e-41 P-value blast match to GB:AAA21566 mudrA of transposon=MuDR (MuDr-element) (Zea mays);(source:TAIR10)	transposable_element_gene
AT1G03880	3.71446	0.154479	24.045	9.41129e-128	9.52818e-126	13179.8	Protein is tyrosine-phosphorylated and its phosphorylation state is modulated in response to ABA in Arabidopsis thaliana seeds.	protein_coding	CRUCIFERIN 2 (CRU2)	CRUCIFERIN 2 (CRU2);CRUCIFERIN B (CRB)
ATG00630	3.70904	0.894772	4.14523	3.39474e-05	8.68828e-05	5.18367
AT5G57550	3.68969	0.0972781	37.9292	0	0	3076.84	Proline-rich extensin-like family protein;(source:Araport11)	protein_coding
AT5G13320	3.66059	1.03201	3.54704	0.000389585	0.000856855	3.86383	Encodes aldehyde oxidase AA01.	protein_coding	ALDEHYDE OXIDASE 1 (AO1)	ALDEHYDE OXIDASE 1 (AAO1);ALDEHYDE OXIDASE 1 (AO1);ARABIDOPSIS THALIANA ALDEHYDE OXIDASE 1 (AtAO1);ARABIDOPSIS THALIANA ALDEHYDE OXIDASE 1 (AT-AO1);ALDEHYDE OXIDASE ALPHA (AOalpha); (ATAO)
AT1G14950	3.63373	0.0712012	51.0347	0	0	10803.7	The protein encoded by this gene was identified as a part of pollen proteome by mass spec analysis. It has weak homology to LEA (late embryo abundant) proteins. Encodes protein phosphatase 2A (PP2A) B'gamma subunit. Targeted to nucleus and cytosol.	protein_coding
AT3G48580	3.62681	0.0865384	41.9099	0	0	961.397	UGT72E1 is an UDPG:coniferyl alcohol glucosyltransferase which specifically glucosylates sinapyl- and coniferyl aldehydes. The enzyme is thought to be involved in lignin metabolism.	protein_coding	UDP-GLUCOSYL TRANSFERASE 72E1 (UGT72E1)	UDP-GLUCOSYL TRANSFERASE 72E1 (UGT72E1)
ATG01150	3.59925	1.30412	2.75991	0.00578181	0.0104657	2.48486
AT5G27905	3.57967	1.2426	2.8808	0.00396668	0.00739658	2.4767	transposable_element_gene;(source:Araport11);gypsy-like retrotransposon family, has a 4.8e-178 P-value blast match to GB:AAD22153 polyprotein (Gypsy_Ty3-element) (Sorghum bicolor);(source:TAIR10)	transposable_element_gene
AT2G39710	3.57925	0.531664	6.73215	1.67169e-11	7.92815e-11	15.4925	Late-embryogenesis-abundant gene. Involved in the acquisition of desiccation tolerance during late phase of embryogenesis.	protein_coding	(M17)	(M17); (ATM17)
AT1G19610	3.57416	0.139113	25.6925	1.4164e-145	1.78077e-143	404.324	AMP-dependent synthetase and ligase family protein;(source:Araport11)	protein_coding
AT5G35660	3.56888	0.0845326	42.219	0	0	20699.6	Bifunctional inhibitor/lipid-transfer protein/seed storage 2S albumin superfamily protein;(source:Araport11)	protein_coding
AT2G37810	3.56167	1.3326	2.67272	0.00752392	0.0133367	2.2769	Plant calmodulin-binding protein-like protein;(source:Araport11)	protein_coding
AT1G77100	3.54367	0.184068	19.252	1.35931e-82	7.38633e-81	137.202	NAC domain transcriptional regulator that is induced by ROS in roots where it regulates the expression of downstream genes such as MYB30.	protein_coding	NAC DOMAIN CONTAINING PROTEIN 32 (NAC032)	NAC DOMAIN CONTAINING PROTEIN 32 (anac032); (NAC32);NAC DOMAIN CONTAINING PROTEIN 32 (NAC032)
AT2G16630	3.52488	0.303792	11.6029	3.98174e-31	5.31894e-30	46.3474	Natural antisense transcript overlaps with AT2G18920 and AT2G18915;(source:Araport11)	antisense_long_noncoding_rna
AT3G22640	3.52306	0.0742844	47.4267	0	0	104330	HR-like lesion-inducing protein-like protein;(source:Araport11)	protein_coding
AT4G26740	3.5195	0.0831694	42.3173	0	0	2911.84	seed storage albumin 4;(source:Araport11)	protein_coding	SEED STORAGE ALBUMIN 4 (SESA4)	SEED STORAGE ALBUMIN 4 (SESA4); (AT2S4)
AT5G22580	3.51558	0.177235	19.8356	1.46615e-87	8.52052e-86	175.222	Encodes GMI1, a structural-maintenance-of-chromosomes-hinge domain-containing protein. Involved in somatic homologous recombination.	protein_coding	GAMMA-IRRADIATION AND MITOMYCIN C INDUCED 1 (GMI1)	GAMMA-IRRADIATION AND MITOMYCIN C INDUCED 1 (GMI1)
AT4G22100	3.50802	0.539096	6.50722	7.65518e-11	3.43492e-10	13.609	encodes a protein similar to cellulose synthase	protein_coding	CELLULOSE SYNTHASE LIKE G3 (CSLG3)	ARABIDOPSIS THALIANA CELLULOSE SYNTHASE-LIKE G3 (ATCSLG3);CELLULOSE SYNTHASE LIKE G3 (CSLG3)
AT3G44215	3.48624	0.855314	4.07597	4.5823e-05	0.000115343	5.58368	Member of the class I small heat-shock protein (sHSP) family, which accounts for the majority of sHSPs in maturing seeds.Induced by heat, cold, salt, drought and high-light.	protein_coding	HEAT SHOCK PROTEIN 17.4 (HSP17.4)	ARABIDOPSIS THALIANA HEAT SHOCK PROTEIN 17.4 (ATHSP17.4);HEAT SHOCK PROTEIN 17.4 (HSP17.4)
AT2G27370	3.48561	1.07158	3.25277	0.00114286	0.00233475	3.67137	Encodes a BEL1-like homeobox gene that functions together with PNY in meristem maintenance by regulating the allocation process during vegetative and reproductive development. Both gene products are required for the competence of the SAM to respond properly to floral inductive signals.	protein_coding	BEL1-LIKE HOMEODOMAIN 8 (BLH8)	BEL1-LIKE HOMEODOMAIN 8 (BLH8);POUND-FOOLISH (PNF)
AT1G66920	3.48151	0.617545	5.63766	1.7238e-08	6.38901e-08	10.9616	histone acetyltransferase of the CBP family 2;(source:Araport11)	protein_coding	HISTONE ACETYLTRANSFERASE OF THE CBP FAMILY 2 (HAC2)	HISTONE ACETYLTRANSFERASE OF THE CBP FAMILY 2 (HAC2); (HAC02);ARABIDOPSIS THALIANA P300/CBP ACETYLTRANSFERASE-RELATED PROTEIN 1 (ATHPCAT1)
AT2G38500	3.47675	0.938947	3.70282	0.00021322	0.000488332	4.8449	Predicted to encode a PR (pathogenesis-related) peptide that belongs to the PR-6 proteinase inhibitor family. Six putative PR-6-type protein encoding genes are found in Arabidopsis: At2g38900, At2g38870, At5g43570, At5g43580, At3g50020 and At3g46860.	protein_coding
AT3G27660	3.46959	0.0815176	42.5625	0	0	11501	transposable_element_gene;(source:Araport11);non-LTR retrotransposon family (LINE), has a 1.3e-30 P-value blast match to GB:AAB41224 ORF2 (LINE-element) (Rattus norvegicus);(source:TAIR10)	transposable_element_gene
AT5G47560	3.43058	0.135529	25.3124	2.33095e-141	2.83785e-139	260.57	L-isoaspartyl methyltransferase 2 (PIMT2)gene, alternatively spliced.	protein_coding	PROTEIN-L-ISOASPARTATE METHYLTRANSFERASE 2 (PIMT2)	ARABIDOPSIS THALIANA PROTEIN-L-ISOASPARTATE METHYLTRANSFERASE 2 (AtPIMT2);PROTEIN-L-ISOASPARTATE METHYLTRANSFERASE 2 (PIMT2)
AT4G17660	3.42396	0.649673	5.27029	1.3621e-07	4.60878e-07	9.69613	Drug/metabolite transporter superfamily protein;(source:Araport11)	protein_coding
AT2G25625	3.41724	0.343749	9.94107	2.75839e-23	2.61768e-22	34.0986	root-specific kinase 1;(source:Araport11)	protein_coding	ROOT-SPECIFIC KINASE 1 (ARSK1)	ROOT-SPECIFIC KINASE 1 (ARSK1);PBS1-LIKE 12 (PBL12)
AT3G17203	3.41364	1.06905	3.19314	0.00140737	0.00283185	3.32431	Oleosin family protein;(source:Araport11)	protein_coding
AT5G55620	3.41009	0.5528	6.16876	6.88281e-10	2.86575e-09	14.7112	transmembrane protein;(source:Araport11)	protein_coding
AT1G69310	3.40579	0.500944	6.79875	1.05533e-11	5.07762e-11	14.9266	Encodes a protein with pectin methylesterase activity. The protein expression was shown to be highly restricted to the pollen grain (no detection in any other tissues or in the pollen grains' surrounding cells of the anthers.	protein_coding	(PPME1)	(PPME1); (ATPPME1)
AT1G68470	3.40227	0.820859	4.14476	3.40164e-05	8.70479e-05	7.07868	Encodes glutathione transferase belonging to the tau class of GSTs. Naming convention according to Wagner et al. (2002).	protein_coding	GLUTATHIONE S-TRANSFERASE TAU 11 (GSTU11)	GLUTATHIONE S-TRANSFERASE TAU 11 (GSTU11);GLUTATHIONE S-TRANSFERASE TAU 11 (ATGSTU11)
AT3G49300	3.40094	0.441946	7.69536	1.41092e-14	8.24687e-14	20.6147	calmodulin-like 41;(source:Araport11)	protein_coding	CALMODULIN-LIKE 41 (CML41)	CALMODULIN-LIKE 41 (CML41)
AT3G59220	3.39875	0.373076	9.11009	8.2313e-20	6.54828e-19	31.4728	member of MRP subfamily	protein_coding	ATP-BINDING CASSETTE C9 (ABCC9)	ATP-BINDING CASSETTE C9 (ABCC9);MULTIDRUG RESISTANCE-ASSOCIATED PROTEIN 9 (ATMRP9);MULTIDRUG RESISTANCE-ASSOCIATED PROTEIN 9 (MRP9)
AT5G52390	3.39719	0.838955	4.04931	5.13687e-05	0.000128212	5.29905	hypothetical protein;(source:Araport11)	protein_coding
AT1G23800	3.39539	0.330755	10.2656	1.00731e-24	1.02576e-23	38.6799	S-adenosyl-L-methionine-dependent methyltransferases superfamily protein;(source:Araport11)	protein_coding
AT4G39320	3.39304	0.751653	4.5141	6.35855e-06	1.7797e-05	8.96692	PEBP (phosphatidylethanolamine-binding protein) family protein;(source:Araport11)	protein_coding
AT5G53870	3.38388	1.20793	2.80138	0.0050885	0.00930265	3.0477	A member of Heat Stress Transcription Factor (Hsf) family. Not responding to heat stress. Is regulated by the seed-specific transcription factor ABI3. In turn, it regulates other heat stress proteins including Hsp17.4-CI, Hsp17.7-CII and Hsp101 during seed maturation.	protein_coding	HEAT SHOCK TRANSCRIPTION FACTOR A9 (HSFA9)	ARABIDOPSIS THALIANA HEAT SHOCK TRANSCRIPTION FACTOR A9 (AT-HSFA9);HEAT SHOCK TRANSCRIPTION FACTOR A9 (HSFA9)
AT3G15600	3.3774	0.495657	6.81398	9.4933e-12	4.58136e-11	15.6698	Late embryogenesis abundant protein (LEA) family protein;(source:Araport11)	protein_coding	(SSLEA)	(SSLEA); (LEA30)
AT1G31290	3.37154	1.27115	2.65235	0.00799332	0.0140805	2.18741	transposable_element_gene;(source:Araport11);Mutator-like transposase family, has a 3.6e-40 P-value blast match to GB:AAA21566 mudrA of transposon=MuDR (MuDr-element) (Zea mays);(source:TAIR10)	transposable_element_gene
AT1G12725	3.36199	1.32093	2.54517	0.0109226	0.0187494	2.12162	Regulator of Vps4 activity in the MVB pathway protein;(source:Araport11)	protein_coding	IST1-LIKE 6 (ISTL6)	IST1-LIKE 6 (ISTL6)
AT3G61040	3.35956	0.22402	14.9967	7.72041e-51	2.02054e-49	99.0972	Encodes a cytochrome p450 monooxygenase. Overexpression of this gene allows fruit growth independently of fertilization. The gene is normally expressed only in floral organs(during the Arabidopsis stage 14 flower) and in the funiculus at anthesis.	protein_coding	CYTOCHROME P450 78A9 (CYP78A9)	CYTOCHROME P450 78A9 (CYP78A9)
AT5G54740	3.35023	0.078866	42.48	0	0	156826	hypothetical protein;(source:Araport11)	protein_coding
AT1G33700	3.34276	0.263754	12.6738	8.26523e-37	1.36707e-35	56.6514	Encodes a member of the annexin gene family, a diverse, multigene family of calcium-dependent, membrane-binding proteins. The protein was determined to have peroxidase activity. This activity is thought to be dependent on the presence of post-translational modifications (most likely phosphorylation). The protein was shown to be present as a mixture of monomer and homodimer. The homodimerization s…	protein_coding	ANNEXIN 1 (ANNAT1)	ANNEXIN 1 (ANNAT1); (OXY5); (ATOXY5);ANNEXIN 1 (ANN1); (ATANN1)
AT1G37140	3.33241	0.974742	3.41876	0.000629063	0.00133768	3.95384	transposable_element_gene;(source:Araport11);Mutator-like transposase family, has a 1.2e-56 P-value blast match to GB:AAA21566 mudrA of transposon=MuDR (MuDr-element) (Zea mays);(source:TAIR10)	transposable_element_gene
AT2G02990	3.32531	0.486959	6.82872	8.56744e-12	4.15226e-11	15.3988	GDSL-motif esterase/acyltransferase/lipase. Enzyme group with broad substrate specificity that may catalyze acyltransfer or hydrolase reactions with lipid and non-lipid substrates. The mRNA is cell-to-cell mobile.	protein_coding	OCCLUDED STOMATAL PORES 1 (OSP1)	OCCLUDED STOMATAL PORES 1 (OSP1);GUARD-CELL-ENRICHED GDSL LIPASE 14 (GGL14)
AT2G41260	3.32277	0.069065	48.1108	0	0	44326	S-adenosyl-L-methionine-dependent methyltransferases superfamily protein;(source:Araport11)	protein_coding
AT1G26400	3.31692	0.271427	12.2203	2.42255e-34	3.6492e-33	55.9176	Encodes a member of the TBL (TRICHOME BIREFRINGENCE-LIKE) gene family containing a plant-specific DUF231 (domain of unknown function) domain. TBL gene family has 46 members, two of which (TBR/AT5G06700 and TBL3/AT5G01360) have been shown to be involved in the synthesis and deposition of secondary wall cellulose, presumably by influencing the esterification state of pectic polymers. A nomenclature…	protein_coding	TRICHOME BIREFRINGENCE-LIKE 38 (TBL38)	TRICHOME BIREFRINGENCE-LIKE 38 (TBL38)
AT3G30120	3.31283	0.830392	3.98947	6.622e-05	0.000162704	5.10633	Member of Sadhu non-coding retrotransposon family.In some natural accessions the allele is methylated and silenced.	transposable_element_gene	SADHU NON-CODING RETROTRANSPOSON 3-2 (SADHU3-2)	SADHU NON-CODING RETROTRANSPOSON 3-2 (SADHU3-2)
ATG00110	3.31145	0.503009	6.58327	4.60211e-11	2.10226e-10	17.4212
AT2G16000	3.31093	1.28555	2.5755	0.0100097	0.017295	2.13789	Pollen Ole e 1 allergen and extensin family protein;(source:Araport11)	protein_coding	FUSED OUTER CUTICULAR LEDGE1 (FOCL1)	FUSED OUTER CUTICULAR LEDGE1 (FOCL1)
AT5G25470	3.30891	1.30634	2.53296	0.0113103	0.0193493	2.01173	WPP domain protein 3;(source:Araport11)	protein_coding	WPP DOMAIN PROTEIN 3 (WPP3)	WPP DOMAIN PROTEIN 3 (WPP3)
AT2G26290	3.29494	1.03655	3.17876	0.00147908	0.00296711	4.30549	Uncharacterized protein family (UPF0497);(source:Araport11)	protein_coding	CASPARIAN STRIP MEMBRANE DOMAIN PROTEIN 3 (CASP3)	CASPARIAN STRIP MEMBRANE DOMAIN PROTEIN 3 (CASP3)
AT2G02030	3.28705	1.31449	2.50064	0.0123969	0.0210716	2.06899	Encodes glutathione transferase belonging to the phi class of GSTs. Naming convention according to Wagner et al. (2002).	protein_coding	GLUTATHIONE S-TRANSFERASE F3 (GSTF3)	GLUTATHIONE S-TRANSFERASE F3 (ATGSTF3);GLUTATHIONE S-TRANSFERASE 16 (GST16);GLUTATHIONE S-TRANSFERASE F3 (GSTF3)
AT2G07773	3.28524	1.12522	2.91965	0.00350429	0.00660415	2.9285	transposable_element_gene;(source:Araport11);pseudogene, similar to reverse transcriptase, blastp match of 68%25 identity and 1.0e-16 P-value to GP|18643970|emb|CAD22561.1||AJ417799 reverse transcriptase {Brassica rapa subsp. rapa};(source:TAIR10)	transposable_element_gene
AT2G07669	3.27819	1.31017	2.50211	0.0123455	0.0209916	1.98519	hypothetical protein;(source:Araport11)	protein_coding
AT3G59880	3.26179	0.959495	3.39949	0.000675128	0.00143001	3.98101	PLATZ transcription factor family protein;(source:Araport11)	protein_coding	(PLATZ10)	(PLATZ10)
AT3G20470	3.25764	0.881586	3.69521	0.000219709	0.000502297	4.70201	F-box family protein;(source:Araport11)	protein_coding
AT5G50600	3.25053	0.0766981	42.3808	0	0	27868.2	Ankyrin repeat family protein;(source:Araport11)	protein_coding
AT1G70800	3.24679	0.153957	21.089	1.00427e-98	6.85038e-97	200.585	hydroxyproline-rich glycoprotein family protein;(source:Araport11)	protein_coding
AT2G42560	3.22304	0.0918949	35.0731	1.73368e-269	6.80592e-267	11176.9	Encodes putative trypsin inhibitor protein which may function in defense against herbivory. Member of the defensin-like (DEFL) family.	protein_coding	TRYPSIN INHIBITOR PROTEIN 2 (TI2)	TRYPSIN INHIBITOR PROTEIN 2 (ATTI2);TRYPSIN INHIBITOR PROTEIN 2 (TI2)
AT5G58570	3.20632	0.648023	4.94785	7.50377e-07	2.33791e-06	9.69689	encodes a low molecular weight heat shock protein that contains the heat shock element in the promoter region. Expression is induced in response to heat shock.	protein_coding	HEAT SHOCK PROTEIN 18.2 (HSP18.2)	HEAT SHOCK PROTEIN 18.2 (HSP18.2)
AT2G43510	3.20213	0.0843605	37.9578	0	0	1260.02	Putative basic chitinase.	protein_coding	CHITINASE, PUTATIVE (CHI)	CHITINASE, PUTATIVE (CHI)
AT2G34700	3.1816	0.371052	8.57454	9.94877e-18	7.0436e-17	25.2511	Encodes EXORDIUM LIKE 7.	protein_coding	EXORDIUM LIKE 7 (EXL7)	EXORDIUM LIKE 7 (EXL7);EXORDIUM LIKE 1 (EXL1)
AT2G43520	3.16281	0.267694	11.815	3.2648e-32	4.5377e-31	52.0016	Chitinase family protein;(source:Araport11)	protein_coding
AT4G13180	3.16272	0.107553	29.4062	4.57082e-190	9.66201e-188	515.327	The At4g14090 encodes a anthocyanidin 5-O-glucosyltransferase specifically glucosylating the 5-position of the flavonoid A-ring.	protein_coding
ATG00060	3.15373	0.711829	4.43046	9.40307e-06	2.57881e-05	7.66231
AT3G46230	3.1531	0.102128	30.874	2.66988e-209	6.34047e-207	2265.87	Encodes a cell-wall localized xyloglucan endotransglucosylase/hydrolase.	protein_coding	XYLOGLUCAN ENDOTRANSGLUCOSYLASE/HYDROLASE 11 (XTH11)	XYLOGLUCAN ENDOTRANSGLUCOSYLASE/HYDROLASE 11 (XTH11)
ATG00285	3.14984	0.862585	3.65163	0.000260583	0.000588537	4.68375
AT4G01970	3.14289	0.097229	32.3246	3.15646e-229	9.06235e-227	583.05	Encodes glutathione transferase belonging to the phi class of GSTs. Naming convention according to Wagner et al. (2002). The expression of this gene is upregulated by herbicide safeners such as benoxacor and fenclorim.	protein_coding	GLUTATHIONE S-TRANSFERASE PHI 2 (GSTF2)	(ATPM24); (GST2); (ATPM24.1);GLUTATHIONE S-TRANSFERASE PHI 2 (ATGSTF2);GLUTATHIONE S-TRANSFERASE PHI 2 (GSTF2)
AT1G69940	3.13035	0.98363	3.18244	0.00146038	0.00293172	3.89015	Plant invertase/pectin methylesterase inhibitor superfamily protein;(source:Araport11)	protein_coding
AT2G14060	3.12784	1.11953	2.79388	0.005208	0.00950214	2.68624	Predicted to encode a PR (pathogenesis-related) protein. Belongs to the plant thionin (PR-13) family with the following members: At1g66100, At5g36910, At1g72260, At2g15010, At1g12663, At1g12660.	protein_coding
AT3G21370	3.12627	0.080235	38.9639	0	0	27550.4	cysteine-rich/transmembrane domain PCC1-like protein;(source:Araport11)	protein_coding	CYSTEINE-RICH TRANSMEMBRANE MODULE 9 (ATHCYSTM9)	CYSTEINE-RICH TRANSMEMBRANE MODULE 9 (ATHCYSTM9)
AT3G29580	3.11852	1.11753	2.79055	0.0052618	0.00959667	2.7194	Eukaryotic aspartyl protease family protein. Upregulated by cold.	protein_coding
AT1G30650	3.11492	1.33148	2.33945	0.0193123	0.0315519	1.83882	Required for the proper identity of the floral meristem. Involved in establishing the whorled pattern of floral organs, in the control of specification of the floral meristem, and in the activation of APETALA3 and PISTILLATA. UFO is found at the AP3 promoter in a LFY-dependent manner, suggesting that it works with LFY to regulate AP3 expression. UFO may also promote the ubiquitylation of LFY.	protein_coding	UNUSUAL FLORAL ORGANS (UFO)	UNUSUAL FLORAL ORGANS (UFO)
AT3G28899	3.11177	1.03246	3.01394	0.00257881	0.00497154	3.86532	MATH domain/coiled-coil protein;(source:Araport11)	protein_coding
AT1G08115	3.11089	1.1612	2.67903	0.00738364	0.013105	2.53677	Encodes a Al-activated malate efflux transporter. It is essential for aluminum tolerance but does not represent the major Al tolerance QTL. Staurosporine and calyculin A both block all changes in AtALMT1 gene expression (as a result malate release is totally inhibited). AtALMT1 transcription was clearly induced by indole-3-acetic acid, abscisic acid, low pH, hydrogen peroxide and flg22. STOP1 and…	protein_coding	ALUMINUM-ACTIVATED MALATE TRANSPORTER 1 (ALMT1)	ARABIDOPSIS THALIANA ALUMINUM-ACTIVATED MALATE TRANSPORTER 1 (ATALMT1);ALUMINUM-ACTIVATED MALATE TRANSPORTER 1 (ALMT1)
AT1G22500	3.1097	0.0968024	32.1242	2.02802e-226	5.65376e-224	763.244	transmembrane protein;(source:Araport11)	protein_coding	(PROSCOOP13)	(PROSCOOP13)
AT1G52610	3.1067	1.36967	2.26822	0.0233159	0.0374691	1.71892	ChlADR is an aldehyde reductase that catalyzes the reduction of the aldehyde carbonyl groups on saturated and alpha,beta-unsaturated aldehydes with more than 5 carbons in vitro. The N-terminal region of this protein directs GFP to the chloroplast where where ChlADR likely helps to maintain the photosynthetic process by detoxifying reactive carbonyls formed during lipid peroxidation. In addition, …	protein_coding	CHLOROPLAST ALDEHYDE REDUCTASE (CHLADR)	CHLOROPLAST ALDEHYDE REDUCTASE (CHLADR)
AT5G03640	3.10507	0.553756	5.6073	2.05509e-08	7.55864e-08	11.8527	Natural antisense transcript overlaps with AT5G06860;(source:Araport11)	antisense_long_noncoding_rna
AT4G25140	3.098	0.0721964	42.9107	0	0	44141	Encodes caleosin, a 27-kDa protein found within seed lipid bodies. Gene is expressed preferentially in the embryo, has similarity to a rice ABA-responsive gene, EFA27. Catalyze hydroperoxide-dependent mono-oxygenation reactions. Require calcium for peroxygenase activity. Probably deeply buried in lipid droplets or microsomes.	protein_coding	SEED GENE 1 (ATS1)	ARABIDOPSIS THALIANA PEROXYGENASE 1 (ATPXG1);CALEOSIN1 (CLO1);SEED GENE 1 (ATS1); (ATCLO1)
AT5G50700	3.08568	0.10762	28.6722	8.48487e-181	1.61599e-178	2944.31	Encodes novel protein involved in sister chromatid cohesion and meiotic chromosome organization during both male and female meiosis. Gene has two alternate transcripts which produce two similar proteins, one 57 aa shorter than the other.	protein_coding	SWITCH1 (SWI1)	(DYAD);SWITCH1 (SWI1)
AT5G14780	3.07418	0.0648912	47.3743	0	0	3590.48	PARP3 is one of three canonical PARPs in Arabidopsis.	protein_coding	POLY(ADP-RIBOSE) POLYMERASE 3 (PARP3)	(ATPARP3);POLY(ADP-RIBOSE) POLYMERASE 3 (PARP3)
AT2G36295	3.0741	1.3564	2.26636	0.0234292	0.0376354	1.75678	CBS / octicosapeptide/Phox/Bemp1 (PB1) domains-containing protein;(source:Araport11)	protein_coding
AT1G16030	3.07286	0.0887393	34.6279	9.59738e-263	3.55029e-260	1424.96	hypothetical protein;(source:Araport11)	protein_coding
AT2G07795	3.0725	0.906264	3.39029	0.000698193	0.00147571	4.19702	hypothetical protein;(source:Araport11)	protein_coding
AT4G26420	3.07104	1.35515	2.26619	0.0234395	0.0376488	1.87748	seed storage albumin 3;(source:Araport11)	protein_coding	SEED STORAGE ALBUMIN 3 (SESA3)	(AT2S3);SEED STORAGE ALBUMIN 3 (SESA3)
AT5G55240	3.05468	0.0916484	33.3304	1.40141e-243	4.56908e-241	2518.04	xyloglucan endotransglycosylase-related protein (XTR3)	protein_coding	XYLOGLUCAN ENDOTRANSGLUCOSYLASE/HYDROLASE 25 (XTH25)	XYLOGLUCAN ENDOTRANSGLUCOSYLASE/HYDROLASE 25 (XTH25);XYLOGLUCAN ENDOTRANSGLYCOSYLASE 3 (XTR3)
AT5G25180	3.04792	0.11859	25.7014	1.12659e-145	1.42573e-143	350.457	transposable_element_gene;(source:Araport11);non-LTR retrotransposon family (LINE), has a 9.6e-35 P-value blast match to GB:NP_038607 L1 repeat, Tf subfamily, member 9 (LINE-element) (Mus musculus);(source:TAIR10)	transposable_element_gene
AT2G07694	3.04441	0.976147	3.1188	0.0018159	0.00358778	3.39811	transposable_element_gene;(source:Araport11);non-LTR retrotransposon family (LINE), has a 1.9e-23 P-value blast match to GB:NP_038605 L1 repeat, Tf subfamily, member 30 (LINE-element) (Mus musculus);(source:TAIR10)	transposable_element_gene
AT2G33080	3.03865	1.0432	2.91281	0.00358197	0.00673208	3.69434	Pollen Ole e 1 allergen and extensin family protein;(source:Araport11)	protein_coding
AT2G43660	3.03694	1.38085	2.19933	0.0278545	0.0440054	1.73513	beta glucosidase 15;(source:Araport11)	protein_coding	BETA GLUCOSIDASE 15 (BGLU15)	BETA GLUCOSIDASE 15 (BGLU15)
AT4G15620	3.03475	0.141191	21.494	1.77301e-102	1.31176e-100	210.155	Nucleotide-diphospho-sugar transferases superfamily protein;(source:Araport11)	protein_coding	PLANT GLYCOGENIN-LIKE STARCH INITIATION PROTEIN 8 (PGSIP8)	PLANT GLYCOGENIN-LIKE STARCH INITIATION PROTEIN 8 (PGSIP8)
AT4G04410	3.03395	1.13053	2.68364	0.00728247	0.0129433	2.6358	pseudogene of dihydroorotate dehydrogenase;(source:Araport11)	pseudogene
AT3G30770	3.02847	1.0189	2.9723	0.00295577	0.00564228	3.64945	transposable_element_gene;(source:Araport11);Mutator-like transposase family, has a 2.2e-53 P-value blast match to Q9SHN7 /450-633 Pfam PF03108 MuDR family transposase (MuDr-element domain);(source:TAIR10)	transposable_element_gene
AT3G44325	3.02753	0.87395	3.46419	0.000531823	0.00114227	4.2461	putative cytochrome P450	protein_coding	CYTOCHROME P450, FAMILY 71, SUBFAMILY A, POLYPEPTIDE 26 (CYP71A26)	CYTOCHROME P450, FAMILY 71, SUBFAMILY A, POLYPEPTIDE 26 (CYP71A26)
AT2G01422	3.02684	0.208387	14.5251	8.40441e-48	1.99836e-46	79.207	Major facilitator superfamily protein;(source:Araport11)	protein_coding	NRT1/ PTR FAMILY 8.4 (NPF8.4)	PEPTIDE TRANSPORTER 4 (PTR4); (AtPTR4);NRT1/ PTR FAMILY 8.4 (NPF8.4); (ATNPF8.4)
AT4G19820	3.02526	1.03707	2.91712	0.00353281	0.00665007	3.31779	glycine-rich protein;(source:Araport11)	protein_coding
AT1G07540	3.02337	0.508757	5.94266	2.80438e-09	1.1077e-08	12.962	alpha carbonic anhydrase 7;(source:Araport11)	protein_coding	ALPHA CARBONIC ANHYDRASE 7 (ACA7)	ALPHA CARBONIC ANHYDRASE 7 (ACA7);A. THALIANA ALPHA CARBONIC ANHYDRASE 7 (ATACA7)
AT2G44990	3.02232	0.905435	3.33798	0.000843897	0.00175855	4.03018	RING/U-box superfamily protein;(source:Araport11)	protein_coding
AT1G09155	3.0205	0.704825	4.28546	1.8236e-05	4.83113e-05	6.8234	RLK7 belongs to a leucine-rich repeat class of receptor-likekinase (LRR-RLKs). It is involved in the control of germination speed and the tolerance to oxidant stress. The mRNA is cell-to-cell mobile.	protein_coding	(LRR XI-23)	(LRR XI-23);RECEPTOR-LIKE KINASE 7 (RLK7)
AT5G06860	3.01629	0.273766	11.0178	3.13788e-28	3.70309e-27	362.293	Encodes an embryo-specific zinc finger transcription factor required for heart-stage embryo formation.	protein_coding	(PEI1)	(PEI1); (ATC3H54); (ATTZF6);TANDEM CCCH ZINC FINGER PROTEIN 6 (TZF6)
AT1G51960	3.01265	0.645846	4.66465	3.09142e-06	8.96525e-06	8.47895	transposable_element_gene;(source:Araport11);Mutator-like transposase family, has a 2.0e-18 P-value blast match to GB:AAA21566 mudrA of transposon=MuDR (MuDr-element) (Zea mays);(source:TAIR10)	transposable_element_gene
AT4G17250	3.00915	0.501266	6.00311	1.93575e-09	7.75915e-09	13.3792	P-glycoprotein 9;(source:Araport11)	protein_coding
AT1G08430	3.00902	1.19321	2.52179	0.0116761	0.0199344	2.75351	phloem protein 2-B15;(source:Araport11)	protein_coding	PHLOEM PROTEIN 2-B15 (PP2-B15)	PHLOEM PROTEIN 2-B15 (PP2-B15);PHLOEM PROTEIN 2-B15 (AtPP2-B15)
AT2G32120	2.99499	0.107692	27.8106	3.23006e-170	5.59761e-168	642.711	Encodes a nitrile-specifier protein NSP2. NSP2 is one out of five (At3g16400/NSP1, At2g33070/NSP2, At3g16390/NSP3, At3g16410/NSP4 and At5g48180/NSP5) A. thaliana epithiospecifier protein (ESP) homologues that promote simple nitrile, but not epithionitrile or thiocyanate formation.	protein_coding	NITRILE SPECIFIER PROTEIN 2 (NSP2)	NITRILE SPECIFIER PROTEIN 2 (NSP2)
AT2G07677	2.9894	0.26113	11.4479	2.40802e-30	3.12344e-29	51.432	transposable_element_gene;(source:Araport11);gypsy-like retrotransposon family, has a 2.1e-65 P-value blast match to GB:AAD22153 polyprotein (Gypsy_Ty3-element) (Sorghum bicolor);(source:TAIR10)	transposable_element_gene
AT4G08093	2.98684	0.644255	4.63612	3.55012e-06	1.02384e-05	7.63228	GAST1 protein homolog 2;(source:Araport11)	protein_coding	GAST1 PROTEIN HOMOLOG 2 (GASA2)	GAST1 PROTEIN HOMOLOG 2 (GASA2)
AT2G28490	2.98255	0.0741019	40.2493	0	0	25312.3	Encodes a homeodomain containing protein that regulates lateral axis-dependent development of Arabidopsis flowers and is required for cell proliferation. It is expressed in a restricted number of L1 cells at the lateral regions of flower primordia, floral organ primordia, and young leaf primordia.	protein_coding	PRESSED FLOWER (PRS)	PRESSED FLOWER 1 (PRS1);PRESSED FLOWER (PRS);WUSCHEL RELATED HOMEOBOX 3 (WOX3)
AT3G61680	2.97606	0.350559	8.48949	2.07555e-17	1.44604e-16	26.5274	germin-like protein (GLP10)	protein_coding	GERMIN-LIKE PROTEIN 10 (GLP10)	GERMIN-LIKE PROTEIN 10 (GLP10)
AT2G25940	2.97059	0.594432	4.99736	5.81203e-07	1.83369e-06	10.6494	transposable_element_gene;(source:Araport11);transposase IS4 family protein, contains Pfam profile: PF01609 transposase DDE domain;(source:TAIR10)	transposable_element_gene
AT3G29260	2.96996	0.622252	4.77292	1.81574e-06	5.4108e-06	9.14234	Expressed in bte1 and e2abc mutants. BTE1 target gene.	pseudogene
AT3G27710	2.96843	0.533115	5.56809	2.57542e-08	9.35615e-08	12.7053	F-box family protein-like protein;(source:Araport11)	protein_coding
AT3G28740	2.96128	0.0663465	44.6335	0	0	1956.8	NAD(P)-binding Rossmann-fold superfamily protein;(source:Araport11)	protein_coding
AT1G25530	2.95611	0.620265	4.76587	1.88036e-06	5.59396e-06	8.36055	FAD-binding Berberine family protein;(source:Araport11)	protein_coding	(ATBBE5)	(ATBBE5); (DT-77)
AT4G00700	2.94974	0.644955	4.57355	4.79528e-06	1.36513e-05	8.16929	tolB protein-like protein;(source:Araport11)	protein_coding
AT1G60680	2.94405	0.090261	32.6171	2.34642e-233	6.94396e-231	822.853	Expressed in the root cortex.	protein_coding
AT3G50770	2.9373	0.405368	7.24602	4.29182e-13	2.28564e-12	20.6765	Encodes a ABA-inducible protein that accumulates during seed maturation, in parallel with its corresponding mRNA but with a 3 d delay. During germination, AtEm1 protein undergoes two successive cleavages before being degraded. Both proteins are more stable than the corresponding mRNA. The gene can be activated by the basic leucine zipper transcription factor ABI5. Expressed predominantly in prova…	protein_coding	LATE EMBRYOGENESIS ABUNDANT 1 (EM1)	(AT3);LATE EMBRYOGENESIS ABUNDANT 1 (EM1);ARABIDOPSIS THALIANA LATE EMBRYOGENESIS ABUNDANT 1 (ATEM1);GUANINE NUCLEOTIDE EXCHANGE FACTOR FOR ADP RIBOSYLATION FACTORS 1 (GEA1)
AT1G10370	2.93642	0.315221	9.31544	1.21453e-20	1.00543e-19	32.9293	Recognizes the 9-methyl?branched sphingoid base, produced as result of cleavage of Phytophthora infestans?ceramide D (Pi-Cer D) by NCER2. the 9-Methyl?branched sphingoid base is specific to microbes and induces plant immune responses by physically interacting with RDA2.	protein_coding	RESISTANT TO DFPM INHIBITION OF ABA SIGNALING 2 (RDA2)	RESISTANT TO DFPM INHIBITION OF ABA SIGNALING 2 (RDA2);S DOMAIN1 13 (SD1-13)
AT4G28170	2.92799	0.28958	10.1112	4.92822e-24	4.85155e-23	52.1977	O-Glycosyl hydrolases family 17 protein;(source:Araport11)	protein_coding
AT5G54070	2.91822	0.170645	17.1011	1.45567e-65	5.37451e-64	157.463	Catalyze hydroperoxide-dependent mono-oxygenation reactions. Require calcium for peroxygenase activity. Probably deeply buried in lipid droplets or microsomes.	protein_coding	ARABIDOPSIS THALIANA PEROXYGENASE 2 (ATPXG2)	(CLO2);ARABIDOPSIS THALIANA PEROXYGENASE 2 (ATPXG2)
AT5G01210	2.9074	0.109842	26.469	2.2031e-154	3.1161e-152	409.601	NAD(P)-linked oxidoreductase superfamily protein;(source:Araport11)	protein_coding
AT5G45690	2.90544	0.0853992	34.0218	1.05998e-253	3.77587e-251	5122.51	phosphofructokinase 2;(source:Araport11)	protein_coding	PHOSPHOFRUCTOKINASE 2 (PFK2)	PHOSPHOFRUCTOKINASE 2 (PFK2)
AT2G28610	2.89588	0.77772	3.72355	0.000196442	0.000452276	5.65784	NAD(P)-binding Rossmann-fold superfamily protein;(source:Araport11)	protein_coding
AT5G53902	2.88957	0.828979	3.48569	0.000490866	0.00105986	4.93247	Encodes a thiamine biosynthetic gene that has a dual function in thiamine biosynthesis and mitochondrial DNA damage tolerance. It appears to be involved in producing the thiazole portion of thiamine (vitamin B1). A crystal structure of the protein reveals that it forms a 2-ring homo-octamer. The mRNA is cell-to-cell mobile.	protein_coding	(THI1)	(THI1);THIAMINE4 (THI4);THIAZOLE REQUIRING (TZ)
AT2G44130	2.88802	1.21258	2.38172	0.0172318	0.0284304	12.8683	beta glucosidase 29;(source:Araport11)	protein_coding	BETA GLUCOSIDASE 29 (BGLU29)	BETA GLUCOSIDASE 29 (BGLU29)
AT4G09875	2.88252	0.91075	3.165	0.00155084	0.00309968	4.22843	Columbia endomembrane-localized small heat shock protein	protein_coding	(ATHSP22.0)	(ATHSP22.0); (HSP22)
AT3G12960	2.88199	0.0751795	38.3347	0	0	1256.62	A semidominant QTL which has an epistatic effect on the Epithiospecifier gene. Represses nitrile formation and favors isothiocyanate production during glucosinolate hydrolysis. The functional allele deters the insect herbivory T. ni.	protein_coding	EPITHIOSPECIFIER MODIFIER 1 (ESM1)	EPITHIOSPECIFIER MODIFIER 1 (ESM1)
AT1G71280	2.86228	0.577635	4.95518	7.22645e-07	2.25699e-06	10.3266	P-loop containing nucleoside triphosphate hydrolases superfamily protein;(source:Araport11)	protein_coding	(DRG1-3)	(DRG1-3)
AT2G07697	2.86163	0.535286	5.34599	8.99252e-08	3.09556e-07	11.6324	transcription factor-like protein;(source:Araport11)	protein_coding
AT5G58840	2.86035	0.892475	3.20496	0.0013508	0.00272504	3.84121	Plant calmodulin-binding protein-like protein;(source:Araport11)	protein_coding
AT5G49520	2.8558	0.160364	17.8082	6.10312e-71	2.56331e-69	148.395	SAUR-like auxin-responsive protein family;(source:Araport11)	protein_coding	SMALL AUXIN UPREGULATED RNA 55 (SAUR55)	SMALL AUXIN UPREGULATED RNA 55 (SAUR55)
AT3G58200	2.84639	0.172719	16.4799	5.12019e-61	1.70993e-59	150.613	hypothetical protein;(source:Araport11)	protein_coding
AT5G39030	2.8384	0.904762	3.13718	0.00170583	0.0033856	3.92046	Natural antisense transcript overlaps with AT5G41610;(source:Araport11)	antisense_long_noncoding_rna
AT1G15415	2.82616	0.505858	5.58685	2.3122e-08	8.45257e-08	12.5502	heat shock protein 70B;(source:Araport11)	protein_coding	HEAT SHOCK PROTEIN 70B (Hsp70b)	HEAT SHOCK PROTEIN 70B (Hsp70b);HEAT SHOCK PROTEIN 70-5 (HSP70-5)
AT3G18570	2.82195	0.106008	26.62	3.98065e-156	5.71432e-154	489.616	encodes a glycine-rich protein that is expressed more abundantly in immature seed pods than in stems and leaves. Expression is not detected in roots or flowers.	protein_coding	GLYCINE-RICH PROTEIN 5 (GRP5)	(ATGRP5);GLYCINE-RICH PROTEIN 5 (GRP-5); (ATGRP-5);GLYCINE-RICH PROTEIN 5 (GRP5)
AT2G29490	2.81946	0.277309	10.1672	2.77787e-24	2.77009e-23	46.292	Encodes a putative glycosyltransferase. Regulates flowering time via FLOWERING LOCUS C.	protein_coding	UDP-GLUCOSYL TRANSFERASE 87A2 (UGT87A2)	UDP-GLUCOSYL TRANSFERASE 87A2 (UGT87A2)
AT2G01610	2.81806	0.244891	11.5074	1.21065e-30	1.59181e-29	53.8269	F-box family protein;(source:Araport11)	protein_coding
AT1G62360	2.81661	0.213691	13.1808	1.13237e-39	2.04145e-38	74.5227	ankyrin repeat/KH domain protein (DUF1442);(source:Araport11)	protein_coding
AT2G07682	2.8154	0.445152	6.32459	2.53909e-10	1.09389e-09	18.044	hypothetical protein;(source:Araport11)	protein_coding
AT2G07749	2.81495	0.395133	7.12406	1.04797e-12	5.4052e-12	22.0511	hypothetical protein;(source:Araport11)	protein_coding
AT3G21380	2.81284	0.0805536	34.9189	3.84242e-267	1.47826e-264	5339	cupin family protein;(source:Araport11)	protein_coding	(PAP85)	(PAP85)
AT4G36360	2.8109	0.0881996	31.8697	7.02034e-223	1.8756e-220	551.554	transposable_element_gene;(source:Araport11);similar to RNase H domain-containing protein [Arabidopsis thaliana] (TAIR:AT4G09490.1);(source:TAIR10)	transposable_element_gene
ATG00960	2.80393	0.70745	3.96343	7.38807e-05	0.000180603	7.63668
AT5G44390	2.80275	0.831059	3.37251	0.000744861	0.00156592	4.31976	Heat shock protein HSP20/alpha crystallin family;(source:Araport11)	protein_coding
AT5G01670	2.79921	0.0891786	31.3888	2.87582e-216	7.27885e-214	5254.59	FAD/NAD(P)-binding oxidoreductase family protein;(source:Araport11)	protein_coding
AT3G22240	2.79628	0.451027	6.19979	5.65384e-10	2.36583e-09	19.2104	member of eIF3c - eukaryotic initiation factor 3c	protein_coding	EUKARYOTIC TRANSLATION INITIATION FACTOR 3 SUBUNIT C2 (TIF3C2)	EUKARYOTIC TRANSLATION INITIATION FACTOR 3 SUBUNIT C2 (TIF3C2); (ATEIF3C-2);EUKARYOTIC INITIATION FACTOR 3C-2 (EIF3C-2); (ATTIF3C2)
AT2G13660	2.78552	0.660782	4.2155	2.49226e-05	6.49086e-05	8.89965	MADS box gene, transcription factor	protein_coding
AT5G46330	2.78037	0.738028	3.76729	0.00016503	0.000384556	5.80624	Encodes WRKY48, a member of the WRKY Transcription Factor. WRKY48 is a stress- and pathogen-induced transcriptional activator that represses plant basal defense. The mRNA is cell-to-cell mobile.	protein_coding	WRKY DNA-BINDING PROTEIN 48 (WRKY48)	WRKY DNA-BINDING PROTEIN 48 (WRKY48);ARABIDOPSIS THALIANA WRKY DNA-BINDING PROTEIN 48 (ATWRKY48)
ATG00560	2.7723	0.467211	5.93373	2.96136e-09	1.16851e-08	16.5233
AT2G07737	2.76108	0.513152	5.38064	7.42225e-08	2.57066e-07	16.0142	cytochrome B/B6 protein;(source:Araport11)	protein_coding
AT1G73190	2.75998	0.0773545	35.6796	8.18515e-279	3.34999e-276	18357.8	Encodes ClpB1, which belongs to the Casein lytic proteinase/heat shock protein 100 (Clp/Hsp100) family. Involved in refolding of proteins which form aggregates under heat stress. Also known as AtHsp101. AtHsp101 is a cytosolic heat shock protein required for acclimation to high temperature.	protein_coding	HEAT SHOCK PROTEIN 101 (HSP101)	HEAT SHOCK PROTEIN 101 (HSP101);HEAT SHOCK PROTEIN 101 (ATHSP101); (HOT1)
AT3G07540	2.75986	0.175876	15.6921	1.71344e-55	5.03971e-54	140.849	F-box and associated interaction domains-containing protein;(source:Araport11)	protein_coding
AT1G74310	2.75625	0.11362	24.2585	5.37549e-130	5.61972e-128	784.342	peroxidase superfamily protein;(source:Araport11)	protein_coding
AT3G60670	2.75566	0.572065	4.81704	1.457e-06	4.39155e-06	9.36024	encodes a protein with cytochrome P450 domain	protein_coding	CYTOCHROME P450, FAMILY 76, SUBFAMILY C, POLYPEPTIDE 7 (CYP76C7)	CYTOCHROME P450, FAMILY 76, SUBFAMILY C, POLYPEPTIDE 7 (CYP76C7)
AT4G02960	2.75388	0.983966	2.79876	0.00512995	0.00937218	3.51313	transcription repressor;(source:Araport11)	protein_coding
AT5G53990	2.75272	0.411288	6.69292	2.18762e-11	1.02712e-10	21.5273	hypothetical protein;(source:Araport11)	protein_coding
AT5G25610	2.75042	0.148788	18.4855	2.7012e-76	1.28614e-74	156.609	transposable_element_gene;(source:Araport11);copia-like retrotransposon family, has a 1.3e-188 P-value blast match to GB:AAA57005 Hopscotch polyprotein (Ty1_Copia-element) (Zea mays);(source:TAIR10)	transposable_element_gene
AT5G44360	2.74898	0.112341	24.4698	3.09438e-132	3.30686e-130	406.266	Encodes a leucine-rich repeat serine/threonine protein kinase that is expressed ubiquitously. FLS2 is involved in MAP kinase signalling relay involved in innate immunity. Essential in the perception of flagellin, a potent elicitor of the defense response. FLS2 is directed for degradation by the bacterial ubiquitin ligase AvrPtoB. The mRNA is cell-to-cell mobile.	protein_coding	FLAGELLIN-SENSITIVE 2 (FLS2)	FLAGELLIN-SENSITIVE 2 (FLS2)
AT1G31820	2.74195	0.363459	7.54406	4.55555e-14	2.58803e-13	23.6395	Beta-glucosidase, GBA2 type family protein;(source:Araport11)	protein_coding
AT5G17390	2.74079	1.03049	2.6597	0.00782112	0.0138126	2.83333	Stress responsive A/B Barrel Domain-containing protein;(source:Araport11)	protein_coding
AT1G62840	2.73724	1.11048	2.46492	0.0137043	0.0230877	12.8147	Flavin-binding monooxygenase family protein;(source:Araport11)	protein_coding
AT1G70985	2.7356	0.178737	15.3052	7.05735e-53	1.96462e-51	163.679	DEA(D/H)-box RNA helicase family protein;(source:Araport11)	protein_coding
AT5G12030	2.73108	0.0857679	31.8427	1.66285e-222	4.38173e-220	1667.45	Encodes a predicted leucine-rich repeat receptor kinase (LRR-RLK). Functions as the receptor for bacterial PAMP (pathogen associated molecular patterns) EF-Tu.	protein_coding	EF-TU RECEPTOR (EFR)	EF-TU RECEPTOR (EFR)
AT2G07787	2.72411	0.436317	6.24341	4.28122e-10	1.80758e-09	18.5115	Pseudogene of ATMG01260	pseudogene
AT1G05510	2.72064	0.0739689	36.7808	3.73739e-296	1.59761e-293	5885.85	Protein is tyrosine-phosphorylated and its phosphorylation state is modulated in response to ABA in Arabidopsis thaliana seeds.	protein_coding	OIL BODY-ASSOCIATED PROTEIN 1A (OBAP1A)	OIL BODY-ASSOCIATED PROTEIN 1A (OBAP1A)
AT5G44120	2.70938	0.07672	35.3152	3.42725e-273	1.37347e-270	358800	histone acetyltransferase (DUF1264);(source:Araport11)	protein_coding
AT2G28500	2.69461	0.660709	4.07836	4.53538e-05	0.000114252	8.06326	P-hydroxybenzoic acid efflux pump subunit;(source:Araport11)	protein_coding
AT2G07696	2.69383	0.534678	5.03823	4.69849e-07	1.49512e-06	11.0057	hypothetical protein;(source:Araport11)	protein_coding
AT5G20960	2.69233	0.0733655	36.6975	7.99083e-295	3.34156e-292	4936.32	O-glucosyltransferase rumi-like protein (DUF821);(source:Araport11)	protein_coding
AT2G28780	2.69103	0.187204	14.3748	7.44405e-47	1.69661e-45	99.6494	Encodes glutathione transferase belonging to the tau class of GSTs. Naming convention according to Wagner et al. (2002).	protein_coding	GLUTATHIONE S-TRANSFERASE TAU 1 (GSTU1)	GLUTATHIONE S-TRANSFERASE TAU 1 (ATGSTU1);GLUTATHIONE S-TRANSFERASE 19 (GST19);GLUTATHIONE S-TRANSFERASE TAU 1 (GSTU1)
AT3G04000	2.69021	0.370002	7.2708	3.57358e-13	1.91161e-12	21.9435	NAD(P)-binding Rossmann-fold superfamily protein;(source:Araport11)	protein_coding
AT5G63030	2.69001	0.0924523	29.0962	4.01478e-186	8.04462e-184	4297.52	S-adenosyl-L-methionine-dependent methyltransferases superfamily protein;(source:Araport11)	protein_coding
AT1G72660	2.68704	0.226346	11.8714	1.66621e-32	2.3361e-31	66.4437	encodes a protein similar to strictosidine synthase, which is involved in the production of monoterpene indole alkaloids. This gene belongs to a family of 13 members in Arabidopsis.	protein_coding	STRICTOSIDINE SYNTHASE 3 (SS3)	STRICTOSIDINE SYNTHASE 3 (SS3)
AT4G18280	2.68388	0.132553	20.2477	3.72501e-91	2.31891e-89	206.404	Long-chain fatty alcohol dehydrogenase family protein;(source:Araport11)	protein_coding
AT2G44450	2.68187	1.21689	2.20388	0.0275331	0.0435405	2.09415	More Axillary Branching; carotenoid cleavage dioxygenases.	protein_coding
AT2G07813	2.67946	1.21981	2.19662	0.0280476	0.0442813	2.05512	encodes a protein whose sequence is similar to SAM:salicylic acid carboxyl methyltransferase (SAMT) (GI:6002712)(Clarkia breweri) and to SAM:benzoic acid carboxyl methyltransferase (BAMT)(GI:9789277)(Antirrhinum majus)	protein_coding
AT5G06865	2.66738	0.132913	20.0686	1.3879e-89	8.2912e-88	549.057	Required for flavonoid 3' hydroxylase activity. Enzyme abundance relative to CHS determines Quercetin/Kaempferol metabolite ratio. The mRNA is cell-to-cell mobile.	protein_coding	TRANSPARENT TESTA 7 (TT7)	TRANSPARENT TESTA 7 (TT7); (D501);CYTOCHROME P450 75B1 (CYP75B1)
AT5G50760	2.66727	0.171319	15.569	1.18179e-54	3.41336e-53	131.277	PAR1 protein;(source:Araport11)	protein_coding
AT2G35150	2.66619	0.949435	2.80818	0.0049822	0.0091274	3.38481	A repressor of transcriptional gene silencing. Functions by demethylating the target promoter DNA. Interacts physically with RPA2/ROR1. In the ros1 mutants, an increase in methylation is observed in a number of gene promoters. Among the loci affected by ros1, a few (RD29A and At1g76930) are affected in cytosine methylation in all sequence contexts (CpG, CpNpG or CpNpN), although many others are a…	protein_coding	DEMETER-LIKE 1 (DML1)	DEMETER-LIKE 1 (DML1);REPRESSOR OF SILENCING1 (ROS1); (ATROS1)
AT4G10250	2.65544	0.196046	13.545	8.48479e-42	1.6453e-40	91.0446	CDC68-like protein;(source:Araport11)	protein_coding
AT3G28500	2.65159	0.280899	9.43966	3.73994e-21	3.19456e-20	46.4969	hypothetical protein;(source:Araport11)	protein_coding
AT1G48400	2.64218	0.724596	3.64641	0.000265929	0.000599978	5.97725	Member of IQ67 (CaM binding) domain containing family.	protein_coding	IQ-DOMAIN 27 (IQD27)	IQ-DOMAIN 27 (IQD27)
AT5G61890	2.63901	0.51356	5.13866	2.76709e-07	9.0431e-07	11.9357	Belongs to the dehydrin protein family, which contains highly conserved stretches of 7-17 residues that are repetitively scattered in their sequences, the K-, S-, Y- and lysine rich segments. ABA- and drought-induced glycine-rice dehydrin protein. The ABA-induced expression of RAB18 was reduced following ACC application, indicating that ethylene inhibits the ABA signaling pathway. RAB18 is also e…	protein_coding	RESPONSIVE TO ABA 18 (RAB18)	ARABIDOPSIS THALIANA DROUGHT-INDUCED 8 (ATDI8);RESPONSIVE TO ABA 18 (RAB18)
AT4G05110	2.63621	1.2107	2.17742	0.0294496	0.0462594	1.97453	hypothetical protein;(source:Araport11)	protein_coding
AT3G10570	2.63413	0.403401	6.52981	6.58552e-11	2.96951e-10	19.4151	seed maturation protein;(source:Araport11)	protein_coding	SEED MATURATION PROTEIN 1 (SMP1)	SEED MATURATION PROTEIN 1 (SMP1)
AT5G07990	2.63168	0.184795	14.2411	5.09153e-46	1.1362e-44	103.934	Encodes a cytosolic small heat shock protein with chaperone activity that is induced by heat and osmotic stress and is also expressed late in seed development.	protein_coding	HEAT SHOCK PROTEIN 17.6A (HSP17.6A)	HEAT SHOCK PROTEIN 17.6A (AT-HSP17.6A);HEAT SHOCK PROTEIN 17.6A (HSP17.6A);HEAT SHOCK PROTEIN 17.6 (HSP17.6)
AT1G30860	2.63146	0.123222	21.3553	3.47909e-101	2.50651e-99	436.024	ARGONAUTE 3;(source:Araport11)	protein_coding	ARGONAUTE 3 (AGO3)	ARGONAUTE 3 (AGO3)
AT2G38900	2.62597	0.70119	3.74502	0.00018038	0.000417823	6.69139	Encodes a Cysteine-rich peptide (CRP) family protein	protein_coding
ATG00620	2.62575	0.806552	3.25553	0.00113182	0.00231392	19.6629
AT4G18220	2.62384	0.161647	16.2319	2.99792e-59	9.56353e-58	119.845	Transducin/WD40 repeat-like superfamily protein;(source:Araport11)	protein_coding
AT4G19810	2.62177	0.123572	21.2166	6.70891e-100	4.70995e-98	396.563	encodes a putative receptor-like serine/threonine protein kinases that is similar to Brassica self-incompatibility (S) locus. Expressed in root. Shoot expression limited to limited to the root-hypocotyl transition zone and at the base of lateral roots as well as in axillary buds, and pedicels.	protein_coding	RECEPTOR KINASE 3 (RK3)	RECEPTOR KINASE 3 (RK3);RECEPTOR KINASE 3 (ARK3)
AT1G24480	2.60798	1.02383	2.54727	0.0108568	0.0186466	2.7582	UDP-3-O-acyl N-acetylglycosamine deacetylase family protein;(source:Araport11)	protein_coding	LIPID X C4 (LPXC4)	LIPID X C4 (LPXC4); (ATLPXC4)
AT5G40420	2.60757	0.0781285	33.3754	3.12357e-244	1.03595e-241	18396	Encodes a 12S seed storage protein. The Landsberg erecta genome contains another copy of 12S globulin gene, CRA2, which is located tandemly with CRA1. Protein is tyrosine-phosphorylated and its phosphorylation state is modulated in response to ABA in Arabidopsis thaliana seeds.	protein_coding	CRUCIFERINA (CRA1)	CRUCIFERINA (CRA1); (CRU1);CRUCIFERINA (ATCRA1)
AT1G35230	2.60577	1.08686	2.39753	0.0165059	0.0273525	2.66606	transposable_element_gene;(source:Araport11);copia-like retrotransposon family, has a 0. P-value blast match to GB:CAA72989 open reading frame 1 (Ty1_Copia-element) (Brassica oleracea);(source:TAIR10)	transposable_element_gene
AT1G17810	2.6041	0.0804357	32.3749	6.18668e-230	1.80314e-227	8471.24	Nodulin-like / Major Facilitator Superfamily protein;(source:Araport11)	protein_coding
AT3G28153	2.60219	0.672427	3.86985	0.000108902	0.000260553	6.61471	60S acidic ribosomal protein family;(source:Araport11)	protein_coding	RIBOSOMAL PROTEIN P2X (P2X)	RIBOSOMAL PROTEIN P2X (P2X)
AT1G29680	2.60021	0.107452	24.1987	2.29591e-129	2.38725e-127	644.5	Encodes a member of the WRKY Transcription Factor family, Group II-e. It plays critical roles in the repression of plant thermomorphogenesis. WRKY14 represses expression of PIF4 at the transcriptional level, as well as the transactivation activity of the PIF4-TCP5 complex at the protein level, by interacting with TCP5 during plant thermomorphogenesis.	protein_coding	WRKY DNA-BINDING PROTEIN 14 (WRKY14)	ABNORMAL THERMOMORPHOGENESIS 1 (ABT1); (AR411);WRKY DNA-BINDING PROTEIN 14 (WRKY14);WRKY DNA-BINDING PROTEIN 14 (ATWRKY14)
AT4G22730	2.59494	0.233096	11.1325	8.71263e-29	1.0534e-27	73.0478	encodes a progesterone-5beta-reductase-like protein. It has enone reductase activity against a wide range of substrates, including 3-oxo-&#916;-4,5-steroids in vitro. The in vivo substrates and product of this enzyme have not yet been elucidated but it is likely to participate in steroid metabolism. The protein contains a mammalian death domain involved in programmed cell death. The gene is expre…	protein_coding	VEIN PATTERNING 1 (VEP1)	VEIN PATTERNING 1 (VEP1); (AWI31);&#916;4,5-STEROID-5[BETA]-REDUCTASE (5[beta]-StR)
AT2G37580	2.58828	0.765861	3.37957	0.000725989	0.00153009	5.31537	Cysteine/Histidine-rich C1 domain family protein;(source:Araport11)	protein_coding
AT2G43580	2.58498	0.330681	7.81713	5.40404e-15	3.25664e-14	38.6132	Carbohydrate-binding X8 domain superfamily protein;(source:Araport11)	protein_coding
AT5G24280	2.58443	0.145406	17.7739	1.12599e-70	4.68819e-69	163.961	AP2/B3-like transcriptional factor family protein;(source:Araport11)	protein_coding
AT3G01350	2.58049	0.249981	10.3228	5.55964e-25	5.72206e-24	48.4852	Lysophosphatidic acid phosphatase highly expressed during phosphate starvation and abiotic stresses. Role in lipid synthesis.	protein_coding	NON-SPECIFIC PHOSPHOLIPASE C3 (NPC3)	NON-SPECIFIC PHOSPHOLIPASE C3 (NPC3)
AT5G61260	2.57473	1.03505	2.48755	0.0128628	0.0217768	2.75996	Heavy metal transport/detoxification superfamily protein;(source:Araport11)	protein_coding	HEAVY METAL ASSOCIATED ISOPRENYLATED PLANT PROTEIN 27 (HIPP27)	HEAVY METAL ASSOCIATED PROTEIN 55 (ATHMP55);HEAVY METAL ASSOCIATED ISOPRENYLATED PLANT PROTEIN 27 (HIPP27)
AT5G59720	2.57117	0.421382	6.10176	1.04907e-09	4.29815e-09	17.9529	Thioredoxin superfamily protein, redox sensor.	protein_coding	GLUTAREDOXIN C1 (GRXC1)	GLUTAREDOXIN C1 (GRXC1)
AT5G65550	2.57047	0.105497	24.3653	3.99305e-131	4.22035e-129	570.44	bacteriophage N4 adsorption B protein;(source:Araport11)	protein_coding
AT1G59770	2.56292	1.1236	2.28099	0.0225492	0.0363524	2.79024	Class I knotted-like homeodomain protein that is required for shoot apical meristem (SAM) formation during embryogenesis and for SAM function throughout the lifetime of the plant. Functions by preventing incorporation of cells in the meristem center into differentiating organ primordia. It has also been shown to have a role in the specification of flower meristem identity.	protein_coding	SHOOT MERISTEMLESS (STM)	SHOOT MERISTEMLESS (STM);BUMBERSHOOT 1 (BUM1);SHOOTLESS (SHL);WALDMEISTER 1 (WAM1);BUMBERSHOOT (BUM);WALDMEISTER (WAM)
AT1G25422	2.55876	0.563504	4.54079	5.60435e-06	1.57996e-05	59.2687	Transmembrane amino acid transporter family protein;(source:Araport11)	protein_coding
AT5G39720	2.55569	0.190317	13.4286	4.11121e-41	7.82229e-40	88.8784	proline-rich family protein;(source:Araport11)	protein_coding
AT5G36960	2.55062	0.721967	3.53288	0.000411053	0.000901289	6.03868	transposable_element_gene;(source:Araport11);pseudogene, hypothetical protein;(source:TAIR10)	transposable_element_gene
AT3G57020	2.55007	0.0799621	31.891	3.55574e-223	9.63355e-221	2152.75	encodes a cupin-domain containing protein that is similar to pirins which interact with a CCAAT box binding transcription factor. The protein interacts with GPA1 (G protein alpha-subunit) in vitro. Mutants in the gene are affected in germination and early seedling development.	protein_coding	PIRIN (PRN)	PIRIN (PRN); (PRN1); (ATPIRIN1)
AT3G24780	2.54727	1.01832	2.50145	0.0123686	0.0210254	2.97274	Galactose oxidase/kelch repeat superfamily protein;(source:Araport11)	protein_coding
AT1G64065	2.54568	0.565994	4.49772	6.86876e-06	1.91323e-05	9.57602	Encodes cytochrome P450 (CYP89A2). The mRNA is cell-to-cell mobile.	protein_coding	CYTOCHROME P450, FAMILY 89, SUBFAMILY A, POLYPEPTIDE 2 (CYP89A2)	(CYP89);CYTOCHROME P450, FAMILY 89, SUBFAMILY A, POLYPEPTIDE 2 (CYP89A2)
AT3G13277	2.54461	0.217399	11.7048	1.20439e-31	1.64076e-30	72.4221	Encodes a homolog of animal DJ-1 superfamily protein. In the A. thaliana genome, three genes encoding close homologs of human DJ-1 were identified AT3G14990 (DJ1A), AT1G53280 (DJ1B) and AT4G34020 (DJ1C). Among the three homologs, DJ1C is essential for chloroplast development and viability. It exhibits glyoxalase activity towards glyoxal and methylglyoxal. The mRNA is cell-to-cell mobile.	protein_coding	DJ-1 HOMOLOG A (DJ1A)	DJ-1 HOMOLOG A (DJ1A);DJ-1 HOMOLOG A (AtDJ1A); (DJ-1A)
AT1G67105	2.54416	0.0802296	31.711	1.09739e-220	2.85261e-218	1856.26	Encodes a gene homologous to the NPY family based on deep phylogeny.	protein_coding	(NPY8)	(NPY8)
AT2G22240	2.54026	0.112187	22.6432	1.62903e-113	1.43743e-111	558.767	Member of Synaptobrevin-like AtVAMP7C, v-SNARE protein family; TGN/vacuole localized. Required for abscisic acid-mediated inhibition of plasma membrane H+-ATPase activity.	protein_coding	VESICLE-ASSOCIATED MEMBRANE PROTEIN 712 (VAMP712)	VESICLE-ASSOCIATED MEMBRANE PROTEIN 712 (ATVAMP712); (VAMP712);VESICLE-ASSOCIATED MEMBRANE PROTEIN 712 (VAMP712)
AT1G03820	2.53926	0.488242	5.20083	1.98402e-07	6.59944e-07	12.0373	E6-like protein;(source:Araport11)	protein_coding
AT3G56825	2.53723	1.13058	2.24418	0.0248208	0.0396555	2.4859	Calcium-dependent phosphotriesterase superfamily protein;(source:Araport11)	protein_coding
AT3G62020	2.53652	0.543895	4.66363	3.1068e-06	9.00714e-06	9.71852	hypothetical protein;(source:Araport11)	protein_coding
AT1G64900	2.53511	0.114179	22.203	3.21442e-109	2.64242e-107	569.3	The gene encodes a putative aspartyl protease (ASP). Its expression is induced in response to light and ascorbate. The mRNA is cell-to-cell mobile.	protein_coding
AT4G02520	2.53223	0.0868992	29.1398	1.12492e-186	2.30202e-184	8567.85	catalytics;(source:Araport11)	protein_coding
AT2G43570	2.53119	0.102516	24.6906	1.35092e-134	1.47649e-132	426.833	PR-3 like gene that is induced by pathogen infection.	protein_coding
AT4G15490	2.52722	0.162746	15.5286	2.22127e-54	6.38689e-53	129.644	Uncharacterized protein family (UPF0497);(source:Araport11)	protein_coding	CASP-LIKE PROTEIN 1E1 (CASPL1E1)	CASP-LIKE PROTEIN 1E1 (CASPL1E1)
AT1G79410	2.52462	0.474121	5.32485	1.01036e-07	3.46316e-07	14.0598	DUF642 gene	protein_coding	DUF642 L-GALL RESPONSIVE GENE 1 (DGR1)	DUF642 L-GALL RESPONSIVE GENE 1 (DGR1)
AT2G07706	2.52229	0.465035	5.42388	5.83204e-08	2.04382e-07	13.4099	cytochrome b;(source:Araport11)	protein_coding
AT1G66770	2.51927	0.29715	8.4781	2.28892e-17	1.59239e-16	42.1065	other_RNA;(source:Araport11)	other_rna
AT2G07693	2.51924	0.529576	4.7571	1.96393e-06	5.82637e-06	10.1524	Ribosomal protein S7p/S5e family protein;(source:Araport11)	protein_coding
AT1G21400	2.5166	0.113364	22.1993	3.48674e-109	2.85408e-107	271.771	DPP6 N-terminal domain-like protein;(source:Araport11)	protein_coding
AT2G02930	2.51162	0.0863018	29.1027	3.3151e-186	6.71255e-184	3205.65	Heat shock protein HSP20/alpha crystallin family;(source:Araport11)	protein_coding
AT5G41612	2.50952	0.871946	2.87807	0.00400119	0.00745731	5.09532	FAD-binding Berberine family protein;(source:Araport11)	protein_coding
AT5G09780	2.50948	0.456482	5.49743	3.85365e-08	1.37327e-07	14.6144	Encodes an enzyme capable of conjugating amino acids to 4-substituted benzoates. 4-HBA (4-hydroxybenzoic acid) and pABA (4-aminobenzoate) may be targets of the enzyme in Arabidopsis, leading to the production of pABA-Glu, 4HBA-Glu, or other related compounds. This enzyme is involved in disease-resistance signaling. It is required for the accumulation of salicylic acid, activation of defense respo…	protein_coding
AT5G57480	2.50516	0.295638	8.47374	2.37647e-17	1.65091e-16	33.8692	Subtilase family protein;(source:Araport11)	protein_coding
AT1G07473	2.49554	0.333941	7.47302	7.83743e-14	4.37241e-13	27.0329	SMR5 is a member of the SIAMESE-RELATED Cyclin-Dependent Kinase Inhibitor family. It is induced by ROS/oxidative stress.	protein_coding	SIAMESE-RELATED 5 (SMR5)	SIAMESE-RELATED 5 (SMR5)
AT2G29300	2.49547	0.0894147	27.9089	2.07901e-171	3.66897e-169	1164.4	HSP20-like chaperones superfamily protein.	protein_coding	(HSP17.6B)	(HSP17.6B)
AT5G44380	2.49419	0.113622	21.9516	8.36556e-107	6.64959e-105	452.52	Encodes a tonoplast malate/fumarate transporter.	protein_coding	TONOPLAST DICARBOXYLATE TRANSPORTER (TDT)	TONOPLAST DICARBOXYLATE TRANSPORTER (ATTDT);TONOPLAST DICARBOXYLATE TRANSPORTER (TDT); (ATSDAT)
AT3G56970	2.4877	0.529972	4.69401	2.67897e-06	7.8139e-06	10.8815	TRAF-like family protein;(source:Araport11)	protein_coding
AT2G47770	2.48754	0.07993	31.1215	1.23395e-212	3.0046e-210	4173.62	&#916;9 Stearoyl-ACP Desaturase	protein_coding
AT4G36220	2.48539	0.0826987	30.0535	1.96271e-198	4.44172e-196	723.001	Patatin-related phospholipase A. Expressed strongly and exclusively in roots. AtplaIVA-null mutants have reduced lateral root development. Phosphorylation by calcium-dependent protein kinases in vitro enhances its activity.	protein_coding	(PLP1)	(PLP1); (PLA IVA);PHOSPHOLIPASE A IVA (AtPLAIVA)
AT5G01215	2.48013	0.138685	17.8831	1.59627e-71	6.77834e-70	254.325	Encodes an E3 ligase, SHOOT GRAVITROPISM9. Modulates the interaction between statoliths and F-Actin in gravity sensing.	protein_coding	SHOOT GRAVITROPISM 9 (SGR9)	SHOOT GRAVITROPISM 9 (SGR9)
AT5G52640	2.47929	0.0842432	29.4301	2.26105e-190	4.83263e-188	1089.09	U3 small nucleolar RNA	small_nucleolar_rna	U3 SMALL NUCLEOLAR RNAB (U3B)	U3 SMALL NUCLEOLAR RNAB (U3B)
AT2G18917	2.47394	0.440723	5.61336	1.98439e-08	7.3168e-08	14.5537	The malic enzyme (EC 1.1.1.40) encoded by AtNADP-ME1 is expressed in response to developmental and cell-specific signals. The enzyme is active in vitro and appears to function as a homohexamer or homooctamer. It is believed to be a cytosolic protein.	protein_coding	NADP-MALIC ENZYME 1 (NADP-ME1)	ARABIDOPSIS THALIANA NADP-MALIC ENZYME 1 (ATNADP-ME1);NADP-MALIC ENZYME 1 (NADP-ME1)
AT2G41280	2.47006	0.0768894	32.1249	1.98053e-226	5.60256e-224	3288.32	AtMT4a is a member of Type 4 metallothionein (MT) genes. It is involved in the early develoment of the embryo and in the accumulation of metal ions especially Zn in the seeds.	protein_coding	ARABIDOPSIS THALIANA METALLOTHIONEIN 4A (ATMT4A)	ARABIDOPSIS THALIANA METALLOTHIONEIN 4A (ATMT4A)
AT1G77450	2.46961	0.0863012	28.6162	4.22344e-180	7.96491e-178	856.438	organic cation/carnitine transporter5;(source:Araport11)	protein_coding	ORGANIC CATION/CARNITINE TRANSPORTER5 (OCT5)	ORGANIC CATION/CARNITINE TRANSPORTER5 (OCT5);ORGANIC CATION/CARNITINE TRANSPORTER5 (AtOCT5)
AT4G23990	2.46198	0.110128	22.3557	1.06382e-110	9.01486e-109	322.023	AtHSP23.6-mito mRNA, nuclear gene encoding mitochondrial	protein_coding	MITOCHONDRION-LOCALIZED SMALL HEAT SHOCK PROTEIN 23.6 (HSP23.6-MITO)	MITOCHONDRION-LOCALIZED SMALL HEAT SHOCK PROTEIN 23.6 (ATHSP23.6-MITO);MITOCHONDRION-LOCALIZED SMALL HEAT SHOCK PROTEIN 23.6 (HSP23.6-MITO)
AT1G52560	2.45925	0.215226	11.4264	3.08783e-30	3.98641e-29	68.9912	Glycoprotein membrane precursor GPI-anchored;(source:Araport11)	protein_coding
AT1G20500	2.4587	0.627752	3.91667	8.97814e-05	0.000216937	7.08438	Catalase, catalyzes the breakdown of hydrogen peroxide (H2O2) into water and oxygen.The mRNA is cell-to-cell mobile.It is a target for SUMOlaytion (PMID: 21413927).Transnitrosylates GSNOR1 and mutants suppress the gnsnor1 phenotype.	protein_coding	REPRESSOR OF GSNOR1 (ROG1)	REPRESSOR OF GSNOR1 (ROG1)
AT1G63210	2.45869	0.265048	9.27637	1.75344e-20	1.43958e-19	42.6975	NAD(P)-binding Rossmann-fold superfamily protein;(source:Araport11)	protein_coding
AT5G54770	2.45836	0.0656366	37.4541	5.14554e-307	2.47449e-304	9395.74	member of Plasma membrane H+-ATPase family	protein_coding	H(+)-ATPASE 3 (HA3)	H(+)-ATPASE 3 (AHA3);H(+)-ATPASE 3 (HA3);ARABIDOPSIS THALIANA ARABIDOPSIS H(+)-ATPASE (ATAHA3)
AT2G47180	2.45782	0.094694	25.9554	1.5802e-148	2.11088e-146	1398.84	Major facilitator superfamily protein;(source:Araport11)	protein_coding
AT3G05260	2.45005	0.0969835	25.2625	8.24642e-141	9.97661e-139	8317.59	Actin-binding FH2 (formin homology 2) family protein;(source:Araport11)	protein_coding	FORMIN 10 (FH10)	FORMIN 10 (FH10)
AT2G07683	2.44924	0.611686	4.00408	6.22588e-05	0.000153717	9.02587	transposable_element_gene;(source:Araport11);copia-like retrotransposon family, has a 6.2e-16 P-value blast match to GB:CAA37924 orf 2 (Ty1_Copia-element) (Arabidopsis thaliana);(source:TAIR10)	transposable_element_gene
AT3G60160	2.43974	0.262531	9.29315	1.49791e-20	1.23399e-19	50.067	member of MRP subfamily	protein_coding	ATP-BINDING CASSETTE C15 (ABCC15)	MULTIDRUG RESISTANCE-ASSOCIATED PROTEIN 15 (ATMRP15);MULTIDRUG RESISTANCE-ASSOCIATED PROTEIN 15 (MRP15);ATP-BINDING CASSETTE C15 (ABCC15)
AT5G55135	2.43803	0.164822	14.7919	1.65245e-49	4.18243e-48	203.077	P-loop containing nucleoside triphosphate hydrolases superfamily protein;(source:Araport11)	protein_coding
AT2G15760	2.43422	1.10586	2.20121	0.0277211	0.043809	2.5189	pseudogene of glycine-rich RNA-binding protein	pseudogene	GLYCINE-RICH RNA-BINDING PROTEIN 1 (GR-RBP1)	GLYCINE-RICH RNA-BINDING PROTEIN 1 (GR-RBP1)
AT4G32860	2.42724	0.83139	2.9195	0.00350595	0.00660662	4.17285	encodes ferulate 5-hydroxylase (F5H). Involved in lignin biosynthesis.	protein_coding	FERULIC ACID 5-HYDROXYLASE 1 (FAH1)	FERULIC ACID 5-HYDROXYLASE 1 (FAH1);CYTOCHROME P450 84A1 (CYP84A1); (F5H)
AT2G19320	2.42304	0.147496	16.4279	1.20867e-60	3.98798e-59	383.464	Encodes a protein with reported similarity to GCR2 a putative G protein coupled receptor thought to be an ABA receptor.GCL2 also has similarity to LANCL1 and LANCL2, human homologs of bacterial lanthionine synthetase.	protein_coding	GCR2-LIKE 2 (GCL2)	GCR2-LIKE 2 (GCL2)
AT2G45210	2.41841	0.214331	11.2835	1.58285e-29	1.97328e-28	75.2338	A member of Arabidopsis BAG (Bcl-2-associated athanogene) proteins, plant homologs of mammalian regulators of apoptosis. Expression of BAG6 in leaves was strongly induced by heat stress. Knockout mutants exhibited enhanced susceptibility to fungal pathogen Botrytis cinerea. Plant BAG proteins are multi-functional and remarkably similar to their animal counterparts, as they regulate apoptotic-like…	protein_coding	BCL-2-ASSOCIATED ATHANOGENE 6 (BAG6)	ARABIDOPSIS THALIANA BCL-2-ASSOCIATED ATHANOGENE 6 (ATBAG6);BCL-2-ASSOCIATED ATHANOGENE 6 (BAG6)
AT5G37540	2.41521	0.303181	7.96622	1.63606e-15	1.01981e-14	30.9632	Involved in growth adaptation upon exposure to metal ions. Contributes together with the other MDS genes to the complex network of CrRLK1Ls that positively and negatively affect growth.	protein_coding	MEDOS 4 (MDS4)	MEDOS 4 (MDS4)
ATG00090	2.40865	0.220068	10.945	7.01898e-28	8.1532e-27	95.4739
AT4G25200	2.40446	0.203509	11.815	3.26433e-32	4.5377e-31	88.3997	seed storage albumin 1;(source:Araport11)	protein_coding	SEED STORAGE ALBUMIN 1 (SESA1)	SEED STORAGE ALBUMIN 1 (SESA1); (AT2S1)
AT1G22890	2.40444	0.195143	12.3214	6.94524e-35	1.06538e-33	103.02	Encodes a mitochondrial aldehyde dehydrogenase; nuclear gene for mitochondrial product.	protein_coding	ALDEHYDE DEHYDROGENASE 2B7 (ALDH2B7)	ALDEHYDE DEHYDROGENASE 2B7 (ALDH2B7);ALDEHYDE DEHYDROGENASE 2B (ALDH2B)
AT5G04500	2.39921	0.0962223	24.934	3.18115e-137	3.62086e-135	389.168	Gene is expressed preferentially in the embryo and encodes a unique protein of unknown function.	protein_coding	SEED GENE 3 (ATS3)	SEED GENE 3 (ATS3)
AT4G14090	2.39849	0.588658	4.0745	4.61127e-05	0.000116027	7.98463	Uncharacterized protein family (UPF0497);(source:Araport11)	protein_coding	CASP-LIKE PROTEIN 1D1 (CASPL1D1)	CASP-LIKE PROTEIN 1D1 (CASPL1D1)
AT3G62455	2.39725	0.274622	8.72927	2.56331e-18	1.8734e-17	36.6775	F-box/RNI-like/FBD-like domains-containing protein;(source:Araport11)	protein_coding
AT3G50740	2.39651	0.0870729	27.523	9.32209e-167	1.53265e-164	1106.91	Chemokine-like MDL protein; modulate flowering time and innate immunity in plants.	protein_coding	MIF/D-DT-LIKE 3 (MDL3)	MIF/D-DT-LIKE 3 (MDL3)
AT2G33590	2.39463	0.0726243	32.9729	1.98749e-238	6.06846e-236	1141.07	protein phosphatase 2C family protein;(source:Araport11)	protein_coding
AT1G74000	2.39042	0.67647	3.53366	0.000409849	0.000898832	6.46663	Predicted to encode a PR (pathogenesis-related) protein. Belongs to the plant defensin (PDF) family with the following members: At1g75830/PDF1.1, At5g44420/PDF1.2a, At2g26020/PDF1.2b, At5g44430/PDF1.2c, At2g26010/PDF1.3, At1g19610/PDF1.4, At1g55010/PDF1.5, At2g02120/PDF2.1, At2g02100/PDF2.2, At2g02130/PDF2.3, At1g61070/PDF2.4, At5g63660/PDF2.5, At2g02140/PDF2.6, At5g38330/PDF3.1 and At4g30070/PDF…	protein_coding	LOW-MOLECULAR-WEIGHT CYSTEINE-RICH 67 (LCR67)	LOW-MOLECULAR-WEIGHT CYSTEINE-RICH 67 (LCR67); (PR12);PLANT DEFENSIN 1.1 (PDF1.1)
AT1G69930	2.38729	0.214653	11.1216	9.8444e-29	1.18502e-27	61.4183	Encodes a protein with glyoxylate aminotransferase activity. It can act on a number of different small substrates and amino acids in vitro.	protein_coding	ALANINE-2-OXOGLUTARATE AMINOTRANSFERASE 2 (AOAT2)	ALANINE-2-OXOGLUTARATE AMINOTRANSFERASE 2 (AOAT2);GLUTAMATE:GLYOXYLATE AMINOTRANSFERASE 2 (GGT2)
AT3G61880	2.38468	1.08927	2.18924	0.0285791	0.0450281	2.72265	transposable_element_gene;(source:Araport11);copia-like retrotransposon family, has a 7.1e-232 P-value blast match to gb|AAO73529.1| gag-pol polyprotein (Glycine max) (SIRE1) (Ty1_Copia-family);(source:TAIR10)	transposable_element_gene
AT2G07692	2.38195	0.836269	2.84831	0.0043952	0.00813098	4.14178	transposable_element_gene;(source:Araport11);copia-like retrotransposon family, has a 5.1e-50 P-value blast match to GB:BAA11674 ORF(AA 1-1338) (Ty1_Copia-element) (Nicotiana tabacum);(source:TAIR10)	transposable_element_gene
AT2G36750	2.38097	1.04295	2.28292	0.0224349	0.0361984	2.99191	Encodes an ABC transporter-like protein, without an ATPase domain, required for aluminum (Al) resistance/tolerance and may function to redistribute accumulated Al away from sensitive tissues in order to protect the growing root from the toxic effects of Al.	protein_coding	ALUMINUM SENSITIVE 3 (ALS3)	ALUMINUM SENSITIVE 3 (ALS3)
AT2G07727	2.37899	0.320649	7.41928	1.17757e-13	6.50537e-13	29.3533	transposable_element_gene;(source:Araport11);pseudogene, similar to putative reverse transcriptase, blastp match of 43%25 identity and 2.8e-43 P-value to GP|13786450|gb|AAK39575.1|AC025296_10|AC025296 putative reverse transcriptase {Oryza sativa};(source:TAIR10)	transposable_element_gene
AT1G80180	2.37891	0.0967728	24.5824	1.94743e-133	2.10454e-131	1646.81	other_RNA;(source:Araport11)	other_rna
AT3G07040	2.37743	0.224723	10.5794	3.71269e-26	4.00322e-25	55.2839	P-loop containing nucleoside triphosphate hydrolases superfamily protein;(source:Araport11)	protein_coding
AT5G07500	2.36984	0.241237	9.82372	8.90007e-23	8.18755e-22	61.2446	Similar to receptor like kinase but does not appear to have kinase activity (psuedokinase). It is involved in HopZ1a effector triggered immunity. Interacts with ZAR1 and ZED1.Localization to membrane is dependent on N-terminal myristoylation domain	protein_coding	SUPPRESSOR OF ZED1-D2 (SZE2)	BRASSIKIN2 (BKN2);SUPPRESSOR OF ZED1-D2 (SZE2)
AT5G60760	2.36782	0.0643561	36.7925	2.43562e-296	1.06481e-293	2761.78	UDP-Glycosyltransferase superfamily protein;(source:Araport11)	protein_coding
AT1G01480	2.36415	0.144198	16.3951	2.0735e-60	6.79486e-59	164.242	a member of the 1-aminocyclopropane-1-carboxylate (ACC) synthase (S-adenosyl-L-methionine methylthioadenosine-lyase, EC 4.4.1.14) gene family, isolated from a flower-specific cDNA library. Plays a key role in the establishment of stomatal density and cluster on the leaf epidermis in response to drought.	protein_coding	1-AMINO-CYCLOPROPANE-1-CARBOXYLATE SYNTHASE 2 (ACS2)	(AT-ACC2);1-AMINO-CYCLOPROPANE-1-CARBOXYLATE SYNTHASE 2 (ACS2)
AT2G27990	2.36099	0.302049	7.81659	5.42715e-15	3.26955e-14	32.7885	LOB domain-containing protein 11;(source:Araport11)	protein_coding	LOB DOMAIN-CONTAINING PROTEIN 11 (LBD11)	LOB DOMAIN-CONTAINING PROTEIN 11 (LBD11)
AT1G63750	2.36056	0.370358	6.37372	1.84493e-10	8.02193e-10	19.4979	Encodes a functional methionine gamma-lyase, a cytosolic enzyme catalyzes the degradation of methionine into methanethiol, alpha-ketobutyrate and ammonia. The catabolism of excess methionine is important to methionine homeostasis. The mRNA is cell-to-cell mobile.	protein_coding	METHIONINE GAMMA-LYASE (MGL)	METHIONINE GAMMA-LYASE (ATMGL);METHIONINE GAMMA-LYASE (MGL)
AT2G15490	2.3592	0.0906393	26.0284	2.36103e-149	3.19837e-147	630.741	transposable_element_gene;(source:Araport11);copia-like retrotransposon family, has a 2.6e-248 P-value blast match to GB:CAA72989 open reading frame 1 (Ty1_Copia-element) (Brassica oleracea);(source:TAIR10)	transposable_element_gene
AT3G21040	2.35246	0.48571	4.84334	1.27676e-06	3.87438e-06	14.1948	Mannose-binding lectin superfamily protein;(source:Araport11)	protein_coding
ATG00513	2.34847	0.636971	3.68693	0.000226977	0.000517191	8.38632
AT1G75830	2.34509	0.0770547	30.4341	1.94755e-203	4.45989e-201	68766.8	DUF506 gene family member	protein_coding
AT2G37770	2.33251	0.280089	8.32774	8.24018e-17	5.56364e-16	37.7388	2-oxoglutarate (2OG) and Fe(II)-dependent oxygenase superfamily protein;(source:Araport11)	protein_coding
AT3G53040	2.33105	0.102978	22.6363	1.90197e-113	1.6706e-111	10734.5	Catalyzes the conversion of chalcones into flavanones. Required for the accumulation of purple anthocyanins in leaves and stems. Co-expressed with CHS.	protein_coding	TRANSPARENT TESTA 5 (TT5)	TRANSPARENT TESTA 5 (TT5); (A11);CHALCONE FLAVANONE ISOMERASE (CFI);CHALCONE ISOMERASE (CHI); (ATCHI)
AT4G15610	2.33084	0.209119	11.146	7.48956e-29	9.12407e-28	72.9282	FAD/NAD(P)-binding oxidoreductase family protein;(source:Araport11)	protein_coding
ATCG01080	2.32901	0.768345	3.0312	0.00243586	0.00471581	5.12015
AT1G07500	2.32818	0.263423	8.83819	9.72853e-19	7.28163e-18	64.769	Arabidopsis thaliana telomere-binding protein, putative (At1g07540)	protein_coding	TRF-LIKE 2 (TRFL2)	TRF-LIKE 2 (TRFL2)
AT4G15630	2.32367	0.103259	22.5032	3.86017e-112	3.31492e-110	614.031	Encodes a protein shown to have carboxylesterase activity, methyl IAA esterase activity, and methyl jasmonate esterase activity in vitro. This protein does not act on MeSA, MeGA4, or MEGA9 in vitro. Although MES16 is similar to MES17, a MeIAA hydrolase, two mes16 mutant lines (SALK_151578) and (SALK_139756) do not show altered sensitivity to MeIAA in root growth assays. MES16 transcripts appear t…	protein_coding	METHYL ESTERASE 16 (MES16)	METHYL ESTERASE 16 (MES16);ARABIDOPSIS THALIANA METHYL ESTERASE 16 (ATMES16)
AT3G51810	2.32196	0.242484	9.57574	1.0113e-21	8.85047e-21	16447.5	transcription repressor;(source:Araport11)	protein_coding
AT4G10490	2.3196	0.165118	14.0481	7.91006e-45	1.69064e-43	129.699	Nodulin MtN3 family protein;(source:Araport11)	protein_coding	(SWEET7)	(SWEET7); (AtSWEET7)
AT1G13340	2.31472	0.13047	17.7414	2.00839e-70	8.29042e-69	273.499	MACPF-containing protein.	protein_coding	MEMBRANE ATTACK COMPLEX/PERFORIN-LIKE 1 (MACP1)	MEMBRANE ATTACK COMPLEX/PERFORIN-LIKE 1 (MACP1)
AT1G21680	2.31417	0.0879279	26.319	1.16274e-152	1.62075e-150	1256.83	Gene encodes a putative C3HC4-type RING zinc finger factor. it is induced in response to light and ascorbate stimulus.	protein_coding	ARABIDOPSIS TOXICOS EN LEVADURA 15 (ATL15)	ARABIDOPSIS TOXICOS EN LEVADURA 15 (ATL15); (AtATL15)
AT3G11260	2.30843	0.63248	3.64982	0.000262427	0.000592423	6.99912	other_RNA;(source:Araport11)	other_rna
AT4G21380	2.30623	0.760796	3.03134	0.00243475	0.00471459	5.13689	Leucine-rich repeat protein kinase family protein;(source:Araport11)	protein_coding
AT1G80240	2.30137	0.572076	4.02284	5.75006e-05	0.000142647	9.73605	Plant invertase/pectin methylesterase inhibitor superfamily protein;(source:Araport11)	protein_coding
AT5G23850	2.2956	0.139318	16.4775	5.32782e-61	1.77311e-59	172.049	putative cytochrome P450	protein_coding	CYTOCHROME P450, FAMILY 71, SUBFAMILY A, POLYPEPTIDE 15 (CYP71A15)	CYTOCHROME P450, FAMILY 71, SUBFAMILY A, POLYPEPTIDE 15 (CYP71A15)
AT2G43590	2.29355	0.105349	21.7709	4.3767e-105	3.34088e-103	3362.62	Encodes a member of a family of F-box proteins, called the KISS ME DEADLY (KMD) family. Component of SCF ubiquitin protein ligase, interacts with phenylalanine ammonia-lyase. AtKFB39 is a homolog of previously identified AtKFB50 (At3g59940) and specifically interacts with Arabidopsis PAL3 and PAL4 in vitro. In planta, together with AtKFB01, KFB20 and KFB50, it regulates PAL protein stability thus…	protein_coding	KISS ME DEADLY 3 (KMD3)	KELCH-DOMAIN-CONTAINING F-BOX PROTEIN 39 (KFB39);KISS ME DEADLY 3 (KMD3)
AT1G54870	2.29129	0.0656712	34.8903	1.04292e-266	3.93363e-264	38303.8	transposable_element_gene;(source:Araport11);hAT-like transposase family (hobo/Ac/Tam3), has a 5.2e-49 P-value blast match to GB:AAD24567 transposase Tag2 (hAT-element) (Arabidopsis thaliana);(source:TAIR10)	transposable_element_gene
AT5G51160	2.28929	0.578832	3.95502	7.6529e-05	0.000186722	8.22375	SAUR-like auxin-responsive protein family;(source:Araport11)	protein_coding	SMALL AUXIN UPREGULATED RNA 30 (SAUR30)	SMALL AUXIN UPREGULATED RNA 30 (SAUR30)
ATCG00130	2.28846	0.725302	3.15518	0.00160399	0.00319899	5.29204	Gene Model Description	Gene Model Type	Primary Gene Symbol	All Gene Symbols
AT1G70580	2.28772	0.0900233	25.4126	1.83206e-142	2.27365e-140	514.164	Encodes a novel NPH3/phototropin binding factor with a calcium binding domain that negatively affects hypocotyl bending under blue light conditions in Arabidopsis thaliana and may regulate phototropism.	protein_coding	ENHANCED BENDING 1 (EHB1)	C2-DOMAIN ABA-RELATED6 (CAR6);ENHANCED BENDING 1 (EHB1)
AT2G38800	2.28288	0.0886518	25.751	3.13761e-146	3.99702e-144	823.084	F-box family protein;(source:Araport11)	protein_coding
AT2G07784	2.2766	0.922074	2.46899	0.0135494	0.0228427	3.17266	transmembrane protein;(source:Araport11)	protein_coding
AT5G20480	2.27371	0.237163	9.58712	9.05775e-22	7.95957e-21	50.565	An unique homologue of STOP1 (AT1G34370) in Arabidopsis genome. Transformation to the stop1-mutant activated several genes that are regulated by STOP1, and conferred proton sensitive phenotype.	protein_coding	SENSITIVE TO PROTON RHIZOTOXICITY 2 (STOP2)	SENSITIVE TO PROTON RHIZOTOXICITY 2 (STOP2)
AT5G01370	2.26982	0.724159	3.13442	0.00172194	0.00341512	5.50762	Encodes a member of the CAZy Glycosyltransferase Family 64 that is involved in glycosylinositolphosphorylceramide and sphingolipid glycosylation. In mutants, seed germination was less sensitive to salt stress than in wild-type plants. [The protein was expected to be Golgi-localized based on function as well as the Golgi localization of its homolog GMT1. However, GFP-fusion proteins localized both…	protein_coding	GLUCOSAMINE INOSITOLPHOSPHORYLCERAMIDE TRANSFERASE 1 (GINT1)	GLUCOSAMINE INOSITOLPHOSPHORYLCERAMIDE TRANSFERASE 1 (GINT1)
AT2G25340	2.26953	0.255675	8.87664	6.89124e-19	5.19435e-18	57.143	Encodes a vacuolar processing enzyme belonging to a novel group of cysteine proteinases that is expressed in vegetative organs and is upregulated in association with various types of cell death and under stressed conditions.	protein_coding	ALPHA-VACUOLAR PROCESSING ENZYME (ALPHA-VPE)	ALPHA-VACUOLAR PROCESSING ENZYME (ALPHA-VPE); (ALPHAVPE);ASPARAGINYL ENDOPEPTIDASE 1 (AEP1)
AT1G77145	2.26814	0.701903	3.23142	0.00123176	0.00250176	5.2787	Encodes a protein with pentacyclic triterpene synthase activity. In addition to the compounds lupeol, &#945;-amyrin and bauerenol, this enzyme was also shown to produce two <i>seco</i>-triterpenes: &#945;- and &#946;-<i>seco</i>-amyrin.	protein_coding	PENTACYCLIC TRITERPENE SYNTHASE 6 (PEN6)	PENTACYCLIC TRITERPENE SYNTHASE 6 (PEN6)
AT5G38160	2.26632	0.824531	2.74861	0.00598481	0.0107925	3.75406	Plastid localized transmembrane protein involved in ABA mediated leaf senescence and stomatal movement.	protein_coding	CHLOROPLAST-LOCALIZED SENESCENCE-ASSOCIATED PROTEIN (CSAP)	CHLOROPLAST-LOCALIZED SENESCENCE-ASSOCIATED PROTEIN (CSAP)
AT4G10940	2.25791	0.555714	4.06307	4.84307e-05	0.000121536	9.20192	NAD(P)-binding Rossmann-fold superfamily protein;(source:Araport11)	protein_coding
AT3G20710	2.25589	0.321857	7.009	2.40027e-12	1.20301e-11	30.4448	beta glucosidase 19;(source:Araport11)	protein_coding	BETA GLUCOSIDASE 19 (BGLU19)	BETA GLUCOSIDASE 19 (BGLU19)
AT5G43770	2.25558	0.0989533	22.7944	5.21309e-115	4.68594e-113	542.77	FAD-binding Berberine family protein;(source:Araport11)	protein_coding	(ATBBE25)	(ATBBE25)
AT1G66180	2.25401	0.113039	19.9401	1.82542e-88	1.07711e-86	461.376	Protein kinase superfamily protein;(source:Araport11)	protein_coding
AT3G09620	2.25249	0.921658	2.44395	0.0145275	0.0243466	3.39732	member of CYP77A	protein_coding	CYTOCHROME P450, FAMILY 77, SUBFAMILY A, POLYPEPTIDE 6 (CYP77A6)	CYTOCHROME P450, FAMILY 77, SUBFAMILY A, POLYPEPTIDE 6 (CYP77A6)
AT3G14990	2.25193	0.0572289	39.3495	0	0	5673.88	a pseudogene initially named GA2ox5 and thought to be a member of the gibberellin 2-oxidase enzyme family. It was later shown to have a large DNA insert in the putative gene model.	pseudogene	GIBBERELLIN 2-OXIDASE 5 (GA2OX5)	GIBBERELLIN 2-OXIDASE 5 (GA2OX5)
AT5G57350	2.24785	0.131634	17.0765	2.22108e-65	8.12255e-64	227.788	Encodes a class III gibberellin 2-oxidase that oxidizes GA12 to GA110 and GA9 to GA40.	protein_coding	GIBBERELLIN 2-OXIDASE 9 (GA2OX9)	GIBBERELLIN 2-OXIDASE 9 (GA2OX9)
AT1G04660	2.24588	0.0975091	23.0325	2.20368e-117	2.01857e-115	588.907	glycine-rich protein;(source:Araport11)	protein_coding
AT4G10660	2.24565	0.61761	3.63604	0.000276866	0.000622318	7.45786	cysteine proteinase precursor-like protein	protein_coding	CYSTEINE PROTEASE 1 (CP1)	(ATCP1);CYSTEINE PROTEASE 1 (CP1)
AT1G14930	2.2434	0.0663902	33.7911	2.66558e-250	9.32275e-248	3900.07	Polyketide cyclase/dehydrase and lipid transport superfamily protein;(source:Araport11)	protein_coding
AT3G25290	2.2419	0.158671	14.1293	2.50744e-45	5.44392e-44	186.53	putative cytochrome P450	protein_coding	CYTOCHROME P450, FAMILY 71, SUBFAMILY B, POLYPEPTIDE 24 (CYP71B24)	CYTOCHROME P450, FAMILY 71, SUBFAMILY B, POLYPEPTIDE 24 (CYP71B24)
AT1G29050	2.24174	0.212408	10.5539	4.87105e-26	5.22003e-25	87.9674	histone acetyltransferase (DUF1264);(source:Araport11)	protein_coding
AT1G35720	2.24164	0.0905505	24.7557	2.69298e-135	2.99434e-133	843.48	Amember of mei2-like gene family; phylogenetic analysis revealed that it belongs to the fourth clade of mei2-like proteins, with conserved C-terminal RNA recognition motif (RRM) only. MCT1 expression is increased in the presence of ABA and RNAi suppression showed increased germination rates in the presence of ABA.	protein_coding	MEI2 C-TERMINAL RRM ONLY LIKE 1 (MCT1)	MEI2 C-TERMINAL RRM ONLY LIKE 1 (MCT1)
AT3G56350	2.23937	0.0719304	31.1324	8.7669e-213	2.16205e-210	5895.93	U2-4;(source:Araport11)	small_nuclear_rna	U2 SMALL NUCLEOLAR RNA4 (U2.4)	U2 SMALL NUCLEOLAR RNA4 (U2.4)
AT2G03020	2.23925	0.398801	5.61497	1.966e-08	7.25315e-08	16.9788	RNA-dependent RNA polymerase-like protein;(source:Araport11)	protein_coding
AT2G14210	2.2382	0.37862	5.91147	3.39065e-09	1.33161e-08	21.9066	UDP-glycosyltransferase 73B4;(source:Araport11)	protein_coding	UDP-GLYCOSYLTRANSFERASE 73B4 (UGT73B4)	UDP-GLYCOSYLTRANSFERASE 73B4 (UGT73B4)
AT1G01420	2.22975	0.529286	4.21275	2.52284e-05	6.56423e-05	9.61104	Phosphatidylinositol 4-phosphate 5-kinase (PIP5K) enzyme family member.	protein_coding
AT1G67900	2.2273	0.400734	5.55807	2.7278e-08	9.88174e-08	17.1013	Exostosin family protein;(source:Araport11)	protein_coding
AT4G18610	2.22488	0.806735	2.75788	0.00581777	0.0105239	4.45038	ChiC encodes a Class V chitinase that is a part of glycoside hydrolase family 18 based on CAZy groupings. It appears to primarily act as an exochitinase in vitro where it predominantly cleaves a chitobiose (GlcNAc)2 residue from the non-reducing end of a chitin oligosaccharide. However, it shows some minor endochitinase activity in vitro, as well. A putative 24 amino-acid signal peptide may direc…	protein_coding	CLASS V CHITINASE (ChiC)	CLASS V CHITINASE (ChiC)
AT3G48270	2.22477	0.0902251	24.658	3.02059e-134	3.28272e-132	758.143	proline-rich family protein;(source:Araport11)	protein_coding
AT4G21320	2.22396	0.123242	18.0455	8.56492e-73	3.77878e-71	214.385	beta glucosidase 2;(source:Araport11)	protein_coding	BETA GLUCOSIDASE 2 (BGLU3)	BETA GLUCOSIDASE 2 (BGLU3)
AT4G18900	2.22242	0.674371	3.29554	0.000982336	0.00202619	6.13854	Glycosyl hydrolase family protein with chitinase insertion domain-containing protein;(source:Araport11)	protein_coding
AT1G47980	2.22144	0.0752804	29.5089	2.21447e-191	4.78624e-189	3205.48	Bifunctional inhibitor/lipid-transfer protein/seed storage 2S albumin superfamily protein;(source:Araport11)	protein_coding
AT4G03200	2.22082	0.0841538	26.39	1.78399e-153	2.50488e-151	2284.76	transposable_element_gene;(source:Araport11);copia-like retrotransposon family, has a 1.7e-176 P-value blast match to dbj|BAA78426.1| polyprotein (AtRE2-1) (Arabidopsis thaliana) (Ty1_Copia-element);(source:TAIR10)	transposable_element_gene
AT4G36700	2.22008	0.0723245	30.6961	6.40803e-207	1.48512e-204	3337.72	Encodes an aromatic alcohol:NADP+ oxidoreductase whose mRNA levels are increased in response to treatment with a variety of phytopathogenic bacteria. Though similar to mannitol dehydrogenases, this enzyme does not have mannitol dehydrogenase activity.	protein_coding	ELICITOR-ACTIVATED GENE 3-2 (ELI3-2)	ELICITOR-ACTIVATED GENE 3-2 (ELI3-2);ELICITOR-ACTIVATED GENE 3 (ELI3);ARABIDOPSIS THALIANA CINNAMYL-ALCOHOL DEHYDROGENASE 8 (ATCAD8);CINNAMYL-ALCOHOL DEHYDROGENASE B2 (CAD-B2)
AT2G45135	2.21836	0.422234	5.25387	1.48935e-07	5.01911e-07	15.4118	member of CYP76C	protein_coding	CYTOCHROME P450, FAMILY 76, SUBFAMILY C, POLYPEPTIDE 2 (CYP76C2)	CYTOCHROME P450, FAMILY 76, SUBFAMILY C, POLYPEPTIDE 2 (CYP76C2)
AT1G25310	2.21287	0.195877	11.2972	1.35418e-29	1.697e-28	104.626	hypothetical protein;(source:Araport11)	protein_coding
ATCG01100	2.21053	0.295689	7.47586	7.66984e-14	4.28016e-13	43.6501
AT5G53895	2.20713	0.0814747	27.0897	1.30124e-161	2.03501e-159	1093.13	seed storage albumin 5;(source:Araport11)	protein_coding	SEED STORAGE ALBUMIN 5 (SESA5)	SEED STORAGE ALBUMIN 5 (SESA5)
AT2G29500	2.2023	0.111593	19.735	1.07965e-86	6.18102e-85	286.08	lipoprotein (DUF1264);(source:Araport11)	protein_coding
AT2G45040	2.20194	0.367436	5.99272	2.06357e-09	8.244e-09	20.1186	SAUR-like auxin-responsive protein family;(source:Araport11)	protein_coding	SMALL AUXIN UPREGULATED 36 (SAUR36)	SMALL AUXIN UPREGULATED 36 (SAUR36);SENESCENCE-ASSOCIATED GENE 201 (SAG201)
AT4G23410	2.20024	0.986494	2.23036	0.0257234	0.0409581	2.96575	Encodes oleosin1, a protein found in oil bodies, involved in seed lipid accumulation. Suppression of OLEO1 (and OLEO2) resulted in an aberrant phenotype of embryo cells that contain unusually large oilbodies that are not normally observed in seeds. Changes in the size of oilbodies caused disruption of storage organelles, altering accumulation of lipids and proteins and causing delay in germinatio…	protein_coding	OLEOSIN 1 (OLEO1)	OLEOSIN 1 (OLEO1);OLEOSIN 1 (OLE1)
AT2G30140	2.19928	0.102414	21.4744	2.69955e-102	1.9896e-100	366.682	heat-shock protein 70T-2;(source:Araport11)	protein_coding	HEAT-SHOCK PROTEIN 70T-2 (HSP70T-2)	HEAT-SHOCK PROTEIN 70T-2 (HSP70T-2);HEAT SHOCK 70 KDA PROTEIN 8 (HSP70-8)
AT4G10020	2.19877	0.0838862	26.2114	1.97207e-151	2.70962e-149	4208.49	2-oxoglutarate (2OG) and Fe(II)-dependent oxygenase superfamily protein;(source:Araport11)	protein_coding	DMR6-LIKE OXYGENASE 2 (DLO2)	DMR6-LIKE OXYGENASE 2 (DLO2)
AT1G09970	2.19774	0.0592469	37.0946	3.43889e-301	1.61343e-298	3497.83	Encodes GSTU17 (Glutathione S-Transferase U17). Functions as a negative component of stress-mediated signal transduction pathways in drought and salt stress responses.	protein_coding	EARLY-RESPONSIVE TO DEHYDRATION 9 (ERD9)	GLUTATHIONE S-TRANSFERASE 30 (GST30);GLUTATHIONE S-TRANSFERASE TAU 17 (ATGSTU17);GLUTATHIONE S-TRANSFERASE 30B (GST30B);EARLY-RESPONSIVE TO DEHYDRATION 9 (ERD9);GLUTATHIONE S-TRANSFERASE U17 (GSTU17)
AT4G12290	2.19562	0.0741985	29.5911	1.94424e-192	4.29878e-190	1810.46	Encodes a protein of the KUP/HAK/KT potassium channel class that is upregulated in the roots by K levels.	protein_coding	HIGH AFFINITY K+ TRANSPORTER 5 (HAK5)	ARABIDOPSIS THALIANA HIGH AFFINITY K+ TRANSPORTER 5 (ATHAK5);HIGH AFFINITY K+ TRANSPORTER 5 (HAK5)
AT3G55120	2.19508	0.579901	3.78526	0.000153547	0.000359498	8.84915	basic helix-loop-helix (bHLH) DNA-binding superfamily protein;(source:Araport11)	protein_coding
AT1G16770	2.19433	0.120941	18.1437	1.43878e-73	6.45137e-72	471.812	beta-tonoplast intrinsic protein (beta-TIP) mRNA, complete	protein_coding	BETA-TONOPLAST INTRINSIC PROTEIN (BETA-TIP)	BETA-TONOPLAST INTRINSIC PROTEIN (BETA-TIP); (TIP3;2); (TIP3.2)
AT1G11330	2.19232	0.248608	8.81839	1.16122e-18	8.66122e-18	49.1087	transmembrane protein;(source:Araport11)	protein_coding
AT4G24220	2.1906	0.0693373	31.5935	4.54145e-219	1.16479e-216	7889.6	OSBP(oxysterol binding protein)-related protein 4B;(source:Araport11)	protein_coding	OSBP(OXYSTEROL BINDING PROTEIN)-RELATED PROTEIN 4B (ORP4B)	OSBP(OXYSTEROL BINDING PROTEIN)-RELATED PROTEIN 4B (ORP4B)
AT5G02750	2.18916	0.146936	14.8988	3.35698e-50	8.66777e-49	219.405	Encodes a polygalacturonase inhibiting protein involved in defense response. PGIPs inhibit the function of cell wall pectin degrading enzymes such as those produced by fungal pathogens. PGIP1 is induced by fungal infection. Suppressed in the proton sensitive stop1-mutant, but the transcription level was recovered by transformation of STOP2. Knockout mutant showed severe damage in the root tip in …	protein_coding	POLYGALACTURONASE INHIBITING PROTEIN 1 (PGIP1)	POLYGALACTURONASE INHIBITING PROTEIN 1 (ATPGIP1);POLYGALACTURONASE INHIBITING PROTEIN 1 (PGIP1)
AT5G05320	2.18534	0.114276	19.1233	1.61498e-81	8.5817e-80	503.234	encodes a member of the ERF (ethylene response factor) subfamily B-4 of ERF/AP2 transcription factor family. The protein contains one AP2 domain. There are 7 members in this subfamily. Cytokinin production induced by jasmonate represses adventitious rooting.	protein_coding	ETHYLENE RESPONSE FACTOR 115 (ERF115)	ETHYLENE RESPONSE FACTOR 115 (ERF115)
AT5G27940	2.16447	0.996384	2.17232	0.0298315	0.0467982	3.14076	PLAC8 family protein;(source:Araport11)	protein_coding
AT3G04660	2.16261	0.847947	2.5504	0.0107598	0.0184916	3.6208	Contains an N-terminal tripartite nucleotide binding site and a C-terminal tandem array of leucine-rich repeats. Confers resistance to Pseudomonas syringae strains that carry the avirulence genes avrB and avrRpm1.	protein_coding	RESISTANCE TO P. SYRINGAE PV MACULICOLA 1 (RPM1)	RESISTANCE TO P. SYRINGAE PV MACULICOLA 1 (RPM1);RESISTANCE TO PSEUDOMONAS SYRINGAE 3 (RPS3)
AT3G17520	2.16247	0.0853447	25.3381	1.2152e-141	1.48889e-139	20991.7	Transducin/WD40 repeat-like superfamily protein;(source:Araport11)	protein_coding	ABA-INDUCED WD40 REPEAT 1 (AIW1)	ABA-INDUCED WD40 REPEAT 1 (AIW1)
AT4G18050	2.1603	0.359227	6.01375	1.81286e-09	7.28627e-09	20.4765	LIGHT-DEPENDENT SHORT HYPOCOTYLS-like protein (DUF640);(source:Araport11)	protein_coding	LIGHT SENSITIVE HYPOCOTYLS 9 (LSH9)	LIGHT SENSITIVE HYPOCOTYLS 9 (LSH9)
ATG01360	2.15848	0.169002	12.7719	2.35386e-37	3.96487e-36	125.013
AT3G26230	2.1544	0.245279	8.78347	1.58502e-18	1.17132e-17	48.2594	RING/U-box superfamily protein;(source:Araport11)	protein_coding	ARIADNE 3 (ARI3)	ARABIDOPSIS ARIADNE 13 (ATARI13);ARIADNE 13 (ARI13);ARIADNE 3 (ARI3);ARABIDOPSIS ARIADNE 3 (ARARI3)
AT3G42806	2.15307	0.231752	9.2904	1.53714e-20	1.26577e-19	82.2832	transposable_element_gene;(source:Araport11);copia-like retrotransposon family, has a 1.8e-150 P-value blast match to GB:CAA72989 open reading frame 1 (Ty1_Copia-element) (Brassica oleracea);(source:TAIR10)	transposable_element_gene
AT2G19900	2.15209	0.0798024	26.9677	3.53908e-160	5.44621e-158	2941.44	** Referred to as MIPS1 in Mitsuhashi et al 2008. Myo-inositol-1-phosphate synthase isoform 2. Expressed in leaf, root and silique. Immunolocalization experiments with an antibody recognizing MIPS1, MIPS2, and MIPS3 showed endosperm localization.	protein_coding	MYO-INOSITOL-1-PHOSPHATE SYNTHASE 2 (MIPS2)	MYO-INOSITOL-1-PHOSPHATE SYNTHASE 1 (MIPS1);MYO-INOSITOL-1-PHOSPHATE SYNTHASE 1 (ATMIPS1);MYO-INOSITOL-1-PHOSTPATE SYNTHASE 2 (ATMIPS2);MYO-INOSITOL-1-PHOSPHATE SYNTHASE 2 (MIPS2);INOSITOL 3-PHOSPHATE SYNTHASE 2 (ATIPS2)
AT4G40070	2.1464	0.344031	6.23898	4.40425e-10	1.85831e-09	22.2541	Nuclear protein with a lysine-rich domain and a C-terminal serine-rich domain. Interacts with Alcatraz (ALC). ACI1 is mainly expressed in the vascular system. Involved in cell separation during fruit dehiscence.	protein_coding	ALC-INTERACTING PROTEIN 1 (ACI1)	TON1 RECRUITING MOTIF 29 (TRM29);ALC-INTERACTING PROTEIN 1 (ACI1)
ATG00730	2.145	0.453727	4.72751	2.27294e-06	6.69144e-06	18.5598
AT5G58660	2.14022	0.139118	15.3842	2.09071e-53	5.92297e-52	198.254	P-loop containing nucleoside triphosphate hydrolases superfamily protein;(source:Araport11)	protein_coding
AT2G20770	2.13806	0.119607	17.8757	1.82458e-71	7.71375e-70	394.037	BAHD acyltransferase which transfers acyl-groups from different acyl-donors specifically to amines. Catalyzes the multisite acylation of spermidine. Uses caffeoyl/feruoyl/sinapoyl-CoA with the N1 and N10 positions of spermidine.	protein_coding	SPERMIDINE DISINAPOYL ACYLTRANSFERASE (SDT)	SPERMIDINE DISINAPOYL ACYLTRANSFERASE (SDT)
AT1G22885	2.13784	0.510584	4.18705	2.82598e-05	7.30161e-05	13	Secreted peptide which functions in plant growth and pathogen defense.	protein_coding	(STMP2)	(PROSCOOP14); (STMP2)
AT2G42000	2.13564	0.113218	18.8631	2.29509e-79	1.17416e-77	1104.96	Member of the defensin-like (DEFL) family. Encodes putative trypsin inhibitor protein which may function in defense against herbivory.	protein_coding	TRYPSIN INHIBITOR PROTEIN 1 (TI1)	TRYPSIN INHIBITOR PROTEIN 1 (ATTI1);TRYPSIN INHIBITOR PROTEIN 1 (TI1)
AT3G51660	2.13402	0.724883	2.94395	0.0032405	0.00614372	4.96345	late embryogenesis abundant protein, putative / LEA protein;(source:Araport11)	protein_coding
AT1G08080	2.1309	0.818595	2.60312	0.009238	0.0160758	3.95255	U1A small nuclear RNA	small_nuclear_rna	(U1-5)
AT1G65690	2.12948	0.674369	3.15774	0.00158996	0.00317266	5.70879	Nodulin MtN3 family protein;(source:Araport11)	protein_coding	(SWEET6)	(SWEET6); (AtSWEET6)
AT5G24120	2.12937	0.558367	3.81356	0.000136979	0.000322788	7.92597	putative cytochrome P450	protein_coding	CYTOCHROME P450, FAMILY 71, SUBFAMILY B, POLYPEPTIDE 14 (CYP71B14)	CYTOCHROME P450, FAMILY 71, SUBFAMILY B, POLYPEPTIDE 14 (CYP71B14)
AT5G10770	2.12488	0.344429	6.16929	6.85962e-10	2.85671e-09	22.608	Encodes a NAD-dependent formate dehydrogenase.	protein_coding	FORMATE DEHYDROGENASE (FDH)	(ATFDH1);FORMATE DEHYDROGENASE (FDH)
AT2G36500	2.12398	0.25082	8.46815	2.49331e-17	1.7302e-16	41.497	Encodes a DON-Glucosyltransferase. The UGT73C5 glucosylates both brassinolide and castasterone in the 23-O position. The enzyme is presumably involved in the homeostasis of those steroid hormones hence regulating BR activity. Transgenic plants overexpressing UGT73C5 show a typical BR-deficient phenotype.	protein_coding	DON-GLUCOSYLTRANSFERASE 1 (DOGT1)	UDP-GLUCOSYL TRANSFERASE 73C5 (UGT73C5);DON-GLUCOSYLTRANSFERASE 1 (DOGT1)
AT1G04800	2.12262	0.721423	2.94227	0.00325814	0.00617352	4.90169	glycine-rich protein;(source:Araport11)	protein_coding
AT2G31985	2.12251	0.146996	14.4393	2.92913e-47	6.79672e-46	162.656	Member of a diversely expressed predicted peptide family showing sequence similarity to tobacco Rapid Alkalinization Factor (RALF), and is believed to play an essential role in the physiology of Arabidopsis. Consists of a single exon and is characterized by a conserved C-terminal motif and N-terminal signal peptide. This gene is contained within a highly AT-rich repetitive sequence region.	protein_coding	RALF-LIKE 17 (RALFL17)	RALF-LIKE 17 (RALFL17)
AT3G26010	2.1215	0.794441	2.67043	0.00757533	0.0134192	4.56532	Encodes oleosin4 (Plant Cell, 2006, 18:1961), a protein found in oil bodies, involved in seed lipid accumulation. Functions in freezing tolerance of seeds. Note: also referred to as OLE3 in Plant Journal 2008, 55:798.	protein_coding	OLEOSIN 4 (OLEO4)	OLEOSIN 3 (OLE3);OLEOSIN 4 (OLEO4)
AT5G66630	2.12016	0.519007	4.08504	4.40692e-05	0.000111205	9.61895	NADH dehydrogenase ND1	protein_coding	(NDHA)	(NDHA)
AT4G16690	2.11749	0.433643	4.88302	1.04471e-06	3.21176e-06	14.9935	CAAX protease self-immunity protein;(source:Araport11)	protein_coding	BALANCE OF CHLOROPHYLL METABOLISM 2 (BCM2)	BALANCE OF CHLOROPHYLL METABOLISM 2 (BCM2)
AT1G01640	2.11536	0.394374	5.36385	8.14669e-08	2.81296e-07	17.3034	Putative role in flower development. Comparison of SALK_011721C to Columbia wild type resulted in a trend toward earlier flowering in the mutant (P=0.1) (Stapleton and Woodruff 2009, personal communication).	protein_coding
AT5G01300	2.10943	0.169189	12.4679	1.1173e-35	1.77916e-34	3674	AGCVIII kinase involved in the pulse-induced first positive phototropism.	protein_coding	AGCVIIIA KINASE 1-8 (AGC1-8)
ATG00140	2.09928	0.9712	2.16153	0.0306541	0.0479673	3.56199
AT2G34740	2.09914	0.157601	13.3194	1.78647e-40	3.31704e-39	144.614	hypothetical protein;(source:Araport11)	protein_coding
AT1G03990	2.09772	0.111514	18.8113	6.10181e-79	3.11338e-77	340.451	Long-chain fatty alcohol dehydrogenase family protein;(source:Araport11)	protein_coding
ATG00810	2.09508	0.618132	3.38937	0.000700533	0.00148045	7.02872
AT4G24730	2.09004	0.102861	20.3191	8.71457e-92	5.46037e-90	383.566	A member of the Arabidopsis SABATH methyltransferase gene family. Encodes GAMT1, a methyltransferase that uses S-adenosine-L-methionine (SAM) as a methyl donor to methylate the carboxyl group of GAs, resulting in the methyl esters of GAs (MeGAs). Expressed most highly in the siliques during seed development. SABATH family methyltransferase.	protein_coding	GIBBERELLIN METHYLTRANSFERASE 1 (GAMT1)	(ATGAMT1);GIBBERELLIN METHYLTRANSFERASE 1 (GAMT1)
AT3G14210	2.08854	0.298085	7.00653	2.44294e-12	1.22312e-11	30.7564	transposable_element_gene;(source:Araport11);similar to unknown protein [Arabidopsis thaliana] (TAIR:AT2G07770.1);(source:TAIR10)	transposable_element_gene
AT4G00250	2.08723	0.152926	13.6486	2.05709e-42	4.07521e-41	123.752	Member of Sadhu non-coding retrotransposon family	transposable_element_gene	SADHU NON-CODING RETROTRANSPOSON 5-1 (SADHU5-1)	SADHU NON-CODING RETROTRANSPOSON 5-1 (SADHU5-1)
AT5G66400	2.08633	0.088321	23.6222	2.2807e-123	2.22699e-121	44289.9	ATPase F subunit.	protein_coding	(ATPF)	(ATPF)
AT3G03520	2.08448	0.162975	12.7901	1.86191e-37	3.15002e-36	116.479	F-box and associated interaction domains-containing protein;(source:Araport11)	protein_coding
AT4G37620	2.08027	0.938838	2.21579	0.0267061	0.042365	2.80984	HXXXD-type acyl-transferase family protein;(source:Araport11)	protein_coding
AT1G70720	2.07847	0.825747	2.51708	0.0118332	0.0201865	3.98657	Calcium-dependent lipid-binding (CaLB domain) family protein;(source:Araport11)	protein_coding	C2-DOMAIN ABA-RELATED7 (CAR7)	C2-DOMAIN ABA-RELATED7 (CAR7)
AT2G36800	2.07781	0.309902	6.70473	2.01774e-11	9.50607e-11	32.0079	RING/U-box superfamily protein;(source:Araport11)	protein_coding	ARABIDOPSIS T??XICOS EN LEVADURA 33 (ATL33)	ARABIDOPSIS T??XICOS EN LEVADURA 33 (ATL33)
AT1G47920	2.07378	0.803192	2.58193	0.00982498	0.0170096	3.84332	F-box/RNI-like/FBD-like domains-containing protein;(source:Araport11)	protein_coding
AT5G24380	2.07313	0.143854	14.4114	4.38992e-47	1.0101e-45	137.111	responsive to dehydration 22 (RD22) mediated by ABA	protein_coding	RESPONSIVE TO DESICCATION 22 (RD22)	(ATRD22);RESPONSIVE TO DESICCATION 22 (RD22)
AT1G18940	2.07233	0.392982	5.27335	1.33956e-07	4.53897e-07	17.9004	Riboflavin synthase-like superfamily protein;(source:Araport11)	protein_coding	(ATRBOHE)	(RBOHE); (ATRBOHE)
AT5G66430	2.07229	0.192517	10.7642	5.08195e-27	5.6572e-26	79.3075	encodes a chloroplast ribosomal protein L20, a constituent of the large subunit of the ribosomal complex	protein_coding	RIBOSOMAL PROTEIN L20 (RPL20)	RIBOSOMAL PROTEIN BL20C (BL20C);RIBOSOMAL PROTEIN L20 (RPL20)
AT1G63370	2.0721	0.722504	2.86795	0.00413146	0.00767704	5.67949	miR825-5p target proposed as a phasiRNA producing locus.	protein_coding
AT1G11785	2.07071	0.748044	2.76816	0.00563734	0.0102234	4.88866	transposable_element_gene;(source:Araport11);similar to unknown protein [Arabidopsis thaliana] (TAIR:AT5G28570.1);(source:TAIR10)	transposable_element_gene
AT1G64660	2.07058	0.102748	20.152	2.58558e-90	1.57893e-88	1610.21	Encodes NHL6 (NDR1/HIN1-like 6). Plays an important role in the abiotic stresses-induced ABA signaling and biosynthesis, particularly during seed germination and early seedling development.	protein_coding	NDR1/HIN1-LIKE 6 (NHL6)	NDR1/HIN1-LIKE 6 (NHL6)
AT4G21620	2.06417	0.129519	15.9372	3.49949e-57	1.07534e-55	213.363	TET5 encodes a member of the TETRASPANIN gene family that is expressed in the embryo and vascular system and is involved in organ growth redundantly with TET6.	protein_coding	TETRASPANIN5 (TET5)	TETRASPANIN5 (TET5)
AT2G36490	2.06067	0.1113	18.5146	1.57507e-76	7.53684e-75	259.013	UDP-glucosyl transferase 73C1;(source:Araport11)	protein_coding	UDP-GLUCOSYL TRANSFERASE 73C1 (UGT73C1)	UDP-GLUCOSYL TRANSFERASE 73C1 (UGT73C1)
AT1G63380	2.05902	0.607674	3.38836	0.000703113	0.00148546	7.12373	Late embryogenesis abundant (LEA) hydroxyproline-rich glycoprotein family;(source:Araport11)	protein_coding
AT1G71695	2.05861	0.107206	19.2023	3.54023e-82	1.90756e-80	547.712	Moves to the Protein Storage Vacuole in a Golgi independent manner	protein_coding	(TIP3;1)	(TIP3;1);ALPHA-TONOPLAST INTRINSIC PROTEIN (ALPHA-TIP)
AT5G22470	2.05829	0.0738401	27.875	5.3681e-171	9.38734e-169	6654.01	Encodes a specialized sigma factor that functions in regulation of plastid genes and is responsible for the light-dependent transcription at the psbD LRP. Activation of SIG5 is dependent upon blue light and mediated by cryptochromes.	protein_coding	SIGMA FACTOR E (SIGE)	SIGMA FACTOR 5 (ATSIG5)
AT2G45570	2.05764	0.349422	5.8887	3.89243e-09	1.52215e-08	22.3351	GolS1 is a galactinol synthase that catalyzes the formation of galactinol from UDP-galactose and myo-inositol. GolS1 transcript levels rise in response to methyl viologen, an oxidative damage-inducing agent. Plants over-expressing GolS1 have increased tolerance to salt, chilling, and high-light stress.	protein_coding	GALACTINOL SYNTHASE 1 (GolS1)	GALACTINOL SYNTHASE 1 (AtGolS1);GALACTINOL SYNTHASE 1 (GolS1)
AT4G01870	2.05532	0.117752	17.4547	3.16875e-68	1.2542e-66	401.259	Encodes a protein with sucrose synthase activity (SUS3). It appears to be important for sucrose metabolism in developing seeds, especially during the late maturation phase, about 18 days after flowering.	protein_coding	SUCROSE SYNTHASE 3 (SUS3)	(ATSUS3);SUCROSE SYNTHASE 3 (SUS3)
AT2G46240	2.05532	0.151368	13.5783	5.38547e-42	1.04959e-40	139.927	Encodes a membrane-bound protein designated AtTSPO (Arabidopsis thaliana TSPO-related). AtTSPO is related to the bacterial outer membrane tryptophan-rich sensory protein (TspO) and the mammalian mitochondrial 18 kDa Translocator Protein (18 kDa TSPO), members of the TspO/MBR domain-containing membrane proteins. Mainly detected in dry seeds, but can be induced in vegetative tissues by osmotic or s…	protein_coding	TSPO(OUTER MEMBRANE TRYPTOPHAN-RICH SENSORY PROTEIN)-RELATED (TSPO)	TSPO(OUTER MEMBRANE TRYPTOPHAN-RICH SENSORY PROTEIN)-RELATED (ATTSPO);TSPO(OUTER MEMBRANE TRYPTOPHAN-RICH SENSORY PROTEIN)-RELATED (TSPO)
AT1G19230	2.05464	0.216811	9.47662	2.6265e-21	2.2545e-20	67.0026	Predicted to encode a PR (pathogenesis-related) protein. Belongs to the plant defensin (PDF) family with the following members: At1g75830/PDF1.1, At5g44420/PDF1.2a, At2g26020/PDF1.2b, At5g44430/PDF1.2c, At2g26010/PDF1.3, At1g19610/PDF1.4, At1g55010/PDF1.5, At2g02120/PDF2.1, At2g02100/PDF2.2, At2g02130/PDF2.3, At1g61070/PDF2.4, At5g63660/PDF2.5, At2g02140/PDF2.6, At5g38330/PDF3.1 and At4g30070/PDF…	protein_coding	(PDF1.4)	LOW-MOLECULAR-WEIGHT CYSTEINE-RICH 78 (LCR78); (PDF1.4)
AT2G16910	2.05144	0.893867	2.29502	0.0217321	0.0351707	3.52667	hypothetical protein;(source:Araport11)	protein_coding
AT4G02280	2.05069	0.0666376	30.7737	5.88892e-208	1.38146e-205	3153.04	a copia-type retrotransposon element containing LTRs and encoding a polyprotein. This retro element exists in two loci in Landsberg erecta but only once in Columbia	transposable_element_gene	RETRO ELEMENT 2 (RE2)	RETRO ELEMENT 2 (RE2);RETRO ELEMENT 2 (ATRE2)
AT4G17840	2.05066	0.112587	18.2139	4.00226e-74	1.82003e-72	460.81	Encodes a gene whose transcription is induced in response to potassium-deficiency,drought, heat and salt stress. Overexpression increases tolerance to stressors.	protein_coding	GLYCINE RICH CELL WALL PROTEIN LIKE 1 (GRPL1)	GLYCINE RICH CELL WALL PROTEIN LIKE 1 (GRPL1)
AT1G07180	2.04816	0.140119	14.6173	2.17995e-48	5.31477e-47	153.288	hypothetical protein;(source:Araport11)	protein_coding
AT4G01525	2.04742	0.419682	4.87852	1.06885e-06	3.27709e-06	15.2699	Encodes a a raffinose and high affinity stachyose synthase as well as a stachyose and Gol specific galactosylhydrolase enzyme activity.AtRS4 is a sequential multifunctional RafS and StaS as well as a high affinity StaS, accepting only Raf and Gol for Sta product formation. AtRS4 possesses a Sta and Gol specific galactosylhydrolase enzyme activity.	protein_coding
AT3G56770	2.04636	0.395033	5.18023	2.21617e-07	7.32479e-07	17.0647	Encodes a member of the basic helix-loop-helix transcription factor family protein. bHLH IVc transcription factor repressed by bHLH11.	protein_coding	BASIC HELIX-LOOP-HELIX 38 (BHLH38)	(BHLH038);OBP3-RESPONSIVE GENE 3 (ORG2);BASIC HELIX-LOOP-HELIX 38 (BHLH38)
AT4G34480	2.04453	0.116467	17.5545	5.49025e-69	2.20481e-67	258.903	RmlC-like cupins superfamily protein;(source:Araport11)	protein_coding
ATG00080	2.04452	0.336643	6.07325	1.25345e-09	5.1094e-09	23.4448
AT1G20620	2.04437	0.0658938	31.0252	2.46782e-211	5.93388e-209	13444.1	Branched chain alpha-keto acid dehydrogenase E1 alpha.	protein_coding	(E1A1)	(E1A1)
AT1G48750	2.04234	0.12211	16.7254	8.56114e-63	2.94601e-61	245.337	HSP20-like chaperones superfamily protein;(source:Araport11)	protein_coding	(HSP26.5)	(HSP26.5)
AT5G66110	2.03762	0.152818	13.3337	1.47457e-40	2.75387e-39	301.105	DA1-related protein 5;(source:Araport11)	protein_coding	DA1-RELATED PROTEIN 5 (DAR5)	DA1-RELATED PROTEIN 5 (DAR5)
AT5G51330	2.03564	0.86432	2.35519	0.0185132	0.0303572	3.30732	early nodulin-like protein 1;(source:Araport11)	protein_coding	EARLY NODULIN-LIKE PROTEIN 1 (ENODL1)	(AtENODL1);EARLY NODULIN-LIKE PROTEIN 1 (ENODL1)
AT5G50240	2.03547	0.123322	16.5053	3.35852e-61	1.12552e-59	693.918	Member of the bHLH family of transcription factors. Acts within a cytokinin signaling pathway to promote cell proliferation and expansion.	protein_coding	CYTOKININ-RESPONSIVE GROWTH REGULATOR (CKG)	CYTOKININ-RESPONSIVE GROWTH REGULATOR (CKG)
AT2G41380	2.03351	0.942913	2.15663	0.0310347	0.0485077	3.21331	Late embryogenesis protein. Based on in vitro studies, likely plays a role in stablizing membranes in response to freezing stress.	protein_coding	LATE EMBRYOGENESIS ABUNDANT 25 (LEA25)	LATE EMBRYOGENESIS ABUNDANT 25 (LEA25)
AT5G26010	2.03347	0.483205	4.20829	2.57314e-05	6.68968e-05	13.7029	Ulp1 protease family protein;(source:Araport11)	protein_coding
AT1G43650	2.03292	0.17747	11.455	2.21877e-30	2.88576e-29	90.8475	Encodes a gibberellin 20-oxidase.	protein_coding	GIBBERELLIN 20-OXIDASE 5 (GA20OX5)	ARABIDOPSIS THALIANA GIBBERELLIN 20-OXIDASE 5 (ATGA20OX5);GIBBERELLIN 20-OXIDASE 5 (GA20OX5)
AT3G20660	2.02641	0.0957629	21.1607	2.19877e-99	1.52142e-97	559.827	transposable_element_gene;(source:Araport11);copia-like retrotransposon family, has a 5.7e-20 P-value blast match to gb|AAO73527.1| gag-pol polyprotein (Glycine max) (SIRE1) (Ty1_Copia-family);(source:TAIR10)	transposable_element_gene
AT1G14780	2.02424	0.460449	4.39624	1.10143e-05	2.99888e-05	12.2611	Polyketide cyclase/dehydrase and lipid transport superfamily protein;(source:Araport11)	protein_coding
AT1G54860	2.02198	0.0781636	25.8685	1.50562e-147	1.99739e-145	2106.48	Cysteine/Histidine-rich C1 domain family protein;(source:Araport11)	protein_coding
AT1G70810	2.01542	0.136433	14.7723	2.21096e-49	5.55948e-48	181.439	Encodes LPR2. Function together with LPR1 (AT1G23010) and a P5-type ATPase (At5g23630/PDR2) in a common pathway that adjusts root meristem activity to Pi (inorganic phosphate) availability.	protein_coding	LOW PHOSPHATE ROOT2 (LPR2)	LOW PHOSPHATE ROOT2 (LPR2)
AT3G02620	2.01377	0.148196	13.5886	4.67931e-42	9.13819e-41	201.918	ChlADR is an aldehyde reductase that catalyzes the reduction of the aldehyde carbonyl groups on saturated and alpha,beta-unsaturated aldehydes with more than 5 carbons in vitro. The N-terminal region of this protein directs GFP to the chloroplast where where ChlADR likely helps to maintain the photosynthetic process by detoxifying reactive carbonyls formed during lipid peroxidation. In addition, …	protein_coding	CHLOROPLAST ALDEHYDE REDUCTASE (CHLADR)	CHLOROPLAST ALDEHYDE REDUCTASE (CHLADR)
AT4G16600	2.01376	0.763243	2.63843	0.00832917	0.0146313	4.33776	Protein kinase superfamily protein;(source:Araport11)	protein_coding	PBS1-LIKE 20 (PBL20)	PBS1-LIKE 20 (PBL20)
AT1G55440	2.01083	0.904924	2.2221	0.0262766	0.0417456	3.78172	NAD(P)-linked oxidoreductase superfamily protein;(source:Araport11)	protein_coding		ARF-GAP DOMAIN 2 (AGD2)
AT3G18950	2.00605	0.601827	3.33326	0.000858348	0.001786	7.36863	organic cation/carnitine transporter4;(source:Araport11)	protein_coding	ORGANIC CATION/CARNITINE TRANSPORTER4 (OCT4)	ORGANIC CATION/CARNITINE TRANSPORTER4 (AtOCT4);ORGANIC CATION/CARNITINE TRANSPORTER4 (OCT4)
AT1G62510	2.00596	0.094145	21.3071	9.74809e-101	6.94497e-99	3762.94	SPT6L encodes a putative WG/GW-repeat protein involved in the regulation of apical-basal polarity of embryo	protein_coding	(SPT6)	(SPT6)
AT2G15010	2.00591	0.0748679	26.7926	3.94238e-158	5.87873e-156	2962.64	calmodulin-binding protein (DUF1645);(source:Araport11)	protein_coding
AT3G60970	2.0043	0.690203	2.90393	0.00368506	0.00690962	6.20571	PLIP1 encodes a plastid localized phospholipase A1 involved in seed oil biosynthesis.	protein_coding	PLASTID LIPASE1 (PLIP1)	PLASTID LIPASE1 (PLIP1)
AT5G47810	2.00293	0.0694477	28.8409	6.59258e-183	1.28096e-180	2496.9	Encodes a hydroxysteroid dehydrogenase HSD1. Two copies of HSD1 (At5g50600 and At5g50700) exist in the Arabidopsis genome as a result of an exact 33-kb duplication on chromosome 5 encompassing seven genes. There are five homologs of HSD1 in Arabidopsis (HSD2-At3g47350, HSD3-At3g47360, HSD4-At5g50590, HSD4-At5g50690 and HSD6-At5g50770; HSD4 has two copies due to the same gene duplication event occ…	protein_coding	HYDROXYSTEROID DEHYDROGENASE 1 (HSD1)	HYDROXYSTEROID DEHYDROGENASE 1 (HSD1)
AT4G36150	2.00149	0.304754	6.56755	5.11504e-11	2.32938e-10	32.9298	Patatin-related phospholipase A. Expressed in the floral gynaecium and is induced by abscisic acid (ABA) or phosphate deficiency in roots.	protein_coding	PATATIN-LIKE PROTEIN 4 (PLP4)	PATATIN-LIKE PROTEIN 4 (PLP4); (PLA V);PHOSPHOLIPASE A IVC (AtPLAIVC);PATATIN-RELATED PHOSPHOLIPASE III BETA (PLAIII{beta})
AT5G66480	2.0009	0.160883	12.437	1.64654e-35	2.60253e-34	114.11	NADH dehydrogenase ND6	protein_coding	(NDHG)	(NDHG)

## Sheet: upregulated DEG GO
Analysis Type:	PANTHER Overrepresentation Test (Released 20221013)
Annotation Version and Release Date:	GO Ontology database DOI: 10.5281/zenodo.6799722 Released 2022-07-01
Analyzed List:	upload_1 (Arabidopsis thaliana)
Reference List:	Arabidopsis thaliana (all genes in database)
Test Type:	FISHER
Correction:	FDR
GO biological process complete	Arabidopsis thaliana - REFLIST (27430)	upload_1 (444)	upload_1 (expected)	upload_1 (over/under)	upload_1 (fold Enrichment)	upload_1 (raw P-value)	upload_1 (FDR)
detection of other organism (GO:0098543)	6	3	0.1	+	30.89	0.000314	0.037
seed oilbody biogenesis (GO:0010344)	9	4	0.15	+	27.46	4.05e-05	0.00663
lipid storage (GO:0019915)	29	5	0.47	+	10.65	0.000191	0.0239
protein complex oligomerization (GO:0051259)	55	7	0.89	+	7.86	5.73e-05	0.00866
sulfur compound catabolic process (GO:0044273)	50	6	0.81	+	7.41	0.000262	0.0321
seed maturation (GO:0010431)	89	10	1.44	+	6.94	4.19e-06	0.00112
carbohydrate derivative catabolic process (GO:1901136)	89	8	1.44	+	5.55	0.000163	0.0209
response to heat (GO:0009408)	299	17	4.84	+	3.51	1.48e-05	0.00322
response to water deprivation (GO:0009414)	1000	42	16.19	+	2.59	4.22e-08	3.1e-05
response to water (GO:0009415)	1073	44	17.37	+	2.53	4.94e-08	3.23e-05
response to alcohol (GO:0097305)	1194	48	19.33	+	2.48	1.72e-08	1.69e-05
response to salt stress (GO:0009651)	622	25	10.07	+	2.48	7.66e-05	0.0105
response to abscisic acid (GO:0009737)	1073	43	17.37	+	2.48	1.13e-07	5.12e-05
response to acid chemical (GO:0001101)	1106	44	17.9	+	2.46	9.37e-08	4.59e-05
secondary metabolic process (GO:0019748)	810	31	13.11	+	2.36	1.68e-05	0.00353
seed development (GO:0048316)	1287	49	20.83	+	2.35	6.3e-08	3.37e-05
response to osmotic stress (GO:0006970)	894	34	14.47	+	2.35	1.12e-05	0.00264
fruit development (GO:0010154)	1338	49	21.66	+	2.26	2.1e-07	7.29e-05
response to temperature stimulus (GO:0009266)	866	31	14.02	+	2.21	5.99e-05	0.00881
response to oxygen-containing compound (GO:1901700)	3087	106	49.97	+	2.12	1.55e-13	4.56e-10
response to inorganic substance (GO:0010035)	2111	69	34.17	+	2.02	5.24e-08	3.09e-05
reproductive structure development (GO:0048608)	1997	65	32.32	+	2.01	1.22e-07	5.14e-05
reproductive system development (GO:0061458)	1999	65	32.36	+	2.01	1.25e-07	4.92e-05
post-embryonic development (GO:0009791)	2281	73	36.92	+	1.98	3.64e-08	3.06e-05
response to lipid (GO:0033993)	1935	60	31.32	+	1.92	2.48e-06	0.000731
defense response (GO:0006952)	2441	73	39.51	+	1.85	5.95e-07	0.000195
response to stress (GO:0006950)	5286	157	85.56	+	1.83	3.94e-15	2.32e-11
developmental process involved in reproduction (GO:0003006)	2261	66	36.6	+	1.8	5.33e-06	0.00137
response to external stimulus (GO:0009605)	2967	83	48.03	+	1.73	1.09e-06	0.000336
response to abiotic stimulus (GO:0009628)	4114	115	66.59	+	1.73	4.41e-09	5.2e-06
defense response to other organism (GO:0098542)	2116	59	34.25	+	1.72	5.38e-05	0.00833
response to organic substance (GO:0010033)	3506	97	56.75	+	1.71	1.5e-07	5.54e-05
response to external biotic stimulus (GO:0043207)	2471	68	40	+	1.7	1.98e-05	0.00402
response to other organism (GO:0051707)	2471	68	40	+	1.7	1.98e-05	0.00389
response to biotic stimulus (GO:0009607)	2473	68	40.03	+	1.7	2.73e-05	0.00503
biological process involved in interspecies interaction between organisms (GO:0044419)	2487	68	40.26	+	1.69	2.88e-05	0.00498
response to chemical (GO:0042221)	5053	138	81.79	+	1.69	2.3e-10	3.39e-07
reproductive process (GO:0022414)	2621	71	42.43	+	1.67	2.21e-05	0.0042
reproduction (GO:0000003)	2647	71	42.85	+	1.66	3.37e-05	0.00567
response to hormone (GO:0009725)	2508	67	40.6	+	1.65	6.44e-05	0.00925
response to endogenous stimulus (GO:0009719)	2542	67	41.15	+	1.63	0.0001	0.0134
system development (GO:0048731)	3660	89	59.24	+	1.5	0.000106	0.0138
response to stimulus (GO:0050896)	9304	220	150.6	+	1.46	1.92e-11	3.77e-08
cellular component organization (GO:0016043)	2847	24	46.08	-	0.52	0.000278	0.0334
nucleobase-containing compound metabolic process (GO:0006139)	2274	15	36.81	-	0.41	5.24e-05	0.00834
organelle organization (GO:0006996)	1664	8	26.93	-	0.3	2.87e-05	0.00513
cellular macromolecule localization (GO:0070727)	823	2	13.32	-	0.15	0.000321	0.0371
cellular localization (GO:0051641)	1150	2	18.61	-	0.11	2.87e-06	0.000805
protein localization (GO:0008104)	785	1	12.71	-	0.08	6.78e-05	0.0095
intracellular transport (GO:0046907)	732	0	11.85	-	< 0.01	1.45e-05	0.00328
establishment of localization in cell (GO:0051649)	779	0	12.61	-	< 0.01	6.54e-06	0.0016

## Sheet: down-regulated DEG annotion
Gene_Name	log2FoldChange	lfcSE	stat	pvalue	padj	baseMean	Gene Model Description	Gene Model Type	Primary Gene Symbol	All Gene Symbols
AT4G36820	-9.14397	1.03736	-8.81467	1.20035e-18	8.94264e-18	67.7093	hypothetical protein;(source:Araport11)	protein_coding
AT5G64342	-8.98775	2.70413	-3.32371	0.000888275	0.00184306	60.4945	Encodes a thiosulfate sulfurtransferase/rhodanese.	protein_coding	SULFURTRANSFERASE 18 (STR18)	SULFURTRANSFERASE 18 (STR18)
AT4G34530	-8.83175	1.0381	-8.50764	1.77515e-17	1.24306e-16	54.2949	Encodes one of the 5'-methylthioadenosine nucleosidases (AT4G38800/MTN1; AT4G34840/MTN2). Double mutant, mtn1-1mtn2-1, retains approximately 14% of the MTN enzyme activity present in the wild type and displays a pleiotropic phenotype that includes altered vasculature and impaired fertility.	protein_coding	METHYLTHIOADENOSINE NUCLEOSIDASE 2 (MTN2)	ARABIDOPSIS METHYLTHIOADENOSINE NUCLEOSIDASE 2 (ATMTN2);ARABIDOPSIS METHYLTHIOADENOSINE NUCLEOSIDASE 2 (ATMTAN2);METHYLTHIOADENOSINE NUCLEOSIDASE 2 (MTN2);METHYLTHIOADENOSINE NUCLEOSIDASE 2 (MTAN2)
AT1G53880	-8.82615	1.03957	-8.49022	2.0624e-17	1.4374e-16	54.036	linoleate 9S-lipoxygenase-4 protein, putative (DUF581);(source:Araport11)	protein_coding
AT3G01470	-8.75586	1.03557	-8.45514	2.78747e-17	1.93155e-16	51.3414	Ankyrin repeat family protein;(source:Araport11)	protein_coding
AT1G02205	-8.36659	1.03223	-8.10539	5.25757e-16	3.38696e-15	64.8992	Expression of the CER1 gene associated with production of stem epicuticular wax and pollen fertility. Biochemical studies showed that cer1 mutants are blocked in the conversion of stem wax C30 aldehydes to C29 alkanes, and they also lack the secondary alcohols and ketones. These suggested the CER1 protein is an aldehyde decarbonylase, but the exact molecular function of this protein remains to be…	protein_coding	ECERIFERUM 1 (CER1)	ECERIFERUM 1 (CER1)
AT4G12870	-8.20952	1.03982	-7.89512	2.90034e-15	1.78132e-14	35.1849	RING/U-box superfamily protein;(source:Araport11)	protein_coding
AT1G64628	-8.18765	2.69172	-3.04179	0.00235179	0.00456314	34.751	Encodes a epidermally expressed extracellular protein that likely functions as an alpha-beta hydrolase and is required for normal cuticle formation. Homozygous mutant plants are dwarfed and have abnormal leaves, collapsed cells, reduced numbers of trichomes. The specific role of BDG is unclear: it may function in cutin biosynthesis or as a cross-linking enzyme in the cell wall itself.	protein_coding
AT5G04530	-8.18228	1.03276	-7.92275	2.32309e-15	1.43781e-14	57.1474	Encodes an expansin. Naming convention from the Expansin Working Group (Kende et al, 2004. Plant Mol Bio)	protein_coding	EXPANSIN A2 (EXPA2)	EXPANSIN A2 (ATEXPA2);EXPANSIN 2 (EXP2);EXPANSIN A2 (EXPA2); (ATHEXP ALPHA 1.12); (ATEXP2)
AT4G23670	-8.15731	1.03667	-7.86878	3.58107e-15	2.18615e-14	56.5665	Encodes a microRNA that targets AGL16. MicroRNAs are regulatory RNAs with a mature length of ~21-nucleotides that are processed from hairpin precursors by Dicer-like enzymes. MicroRNAs can negatively regulate gene expression by attenuating translation or by directing mRNA cleavage. Mature sequence: UAGACCAUUUGUGAGAAGGGA	miRNA_primary_transcript	MICRORNA824A (MIR824A)	MICRORNA824A (MIR824A)
AT1G75388	-7.85597	2.66922	-2.94317	0.00324868	0.0061568	27.616	beta tubulin gene downregulated by phytochrome A (phyA)-mediated far-red light high-irradiance and the phytochrome B (phyB)-mediated red light high-irradiance responses	protein_coding	TUBULIN BETA-1 CHAIN (TUB1)	TUBULIN BETA-1 CHAIN (TUB1)
AT3G22968	-7.84573	2.66357	-2.94557	0.00322365	0.006116	27.4185	Cyclopropane-fatty-acyl-phospholipid synthase;(source:Araport11)	protein_coding
AT5G07840	-7.73965	3.38454	-2.28677	0.0222095	0.0358678	25.4637	TCP gene involved in heterochronic control of leaf differentiation. Promotes shade-induced hypocotyl growth by activating PIFs and YUCs. Together with TCP5 and 13 promotes thermomorphogenic hypocotyl elongation along with PIF4.	protein_coding	TCP DOMAIN PROTEIN 17 (tcp17)	TCP DOMAIN PROTEIN 17 (tcp17)
AT1G50590	-7.68148	0.845019	-9.0903	9.87696e-20	7.83477e-19	99.6304	Member of Sadhu non-coding retrotransposon family	transposable_element_gene	SADHU NON-CODING RETROTRANSPOSON 8-1 (SADHU8-1)	SADHU NON-CODING RETROTRANSPOSON 8-1 (SADHU8-1)
AT5G35940	-7.66092	0.998879	-7.66952	1.72637e-14	1.00297e-13	65.4053	Basic helix-loop-helix transcription factor similar to RHD6. Acts redundantly with RHD6 in root hair development.	protein_coding	RHD SIX-LIKE 1 (RSL1)	ARABIDOPSIS THALIANA RHD SIX-LIKE 1 (ATRSL1);RHD SIX-LIKE 1 (RSL1)
AT1G49470	-7.66029	1.03944	-7.36961	1.71131e-13	9.36523e-13	39.7312	C2H2 type zinc finger transcription factor family;(source:Araport11)	protein_coding
AT5G58900	-7.57879	0.847944	-8.93784	3.96839e-19	3.04007e-18	92.4379	Encodes a senescence-associated thiol protease. The mRNA is cell-to-cell mobile.	protein_coding	ALEURAIN-LIKE PROTEASE (ALP)	ALEURAIN-LIKE PROTEASE (ALP);ALEURAIN-LIKE PROTEASE (AALP)
AT5G19110	-7.55494	1.04946	-7.1989	6.06992e-13	3.18932e-12	22.3176	mechanosensitive channel of small conductance-like 9;(source:Araport11)	protein_coding	MECHANOSENSITIVE CHANNEL OF SMALL CONDUCTANCE-LIKE 9 (MSL9)	(ATMSL9);MECHANOSENSITIVE CHANNEL OF SMALL CONDUCTANCE-LIKE 9 (MSL9)
AT3G16430	-7.44357	0.657147	-11.3271	9.63393e-30	1.216e-28	139.712	Fumarylacetoacetate hydrolase homolog.	protein_coding	FUMARYLACETOACETATE HYDROLASE DOMAIN CONTAINING PROTEIN 1B (FAHD1B)	FUMARYLACETOACETATE HYDROLASE DOMAIN CONTAINING PROTEIN 1B (FAHD1B)
AT5G40260	-7.4184	1.04183	-7.12056	1.07493e-12	5.53907e-12	33.7281	Encodes a member of the glycerophosphodiester phosphodiesterase (GDPD) family.	protein_coding	GLYCEROPHOSPHODIESTER PHOSPHODIESTERASE 2 (GDPD2)	GLYCEROPHOSPHODIESTER PHOSPHODIESTERASE 2 (GDPD2); (AtGDPD2)
AT5G67420	-7.38754	1.06196	-6.95649	3.48848e-12	1.73128e-11	20.0677
AT1G65310	-7.35686	1.05474	-6.97502	3.05818e-12	1.52323e-11	19.641	TRAF-like family protein;(source:Araport11)	protein_coding
AT5G52552	-7.34058	3.38491	-2.16862	0.0301117	0.0471876	19.3157	B-Box transcription factor (TF) family protein which integrates photomorphogenic signaling with defense responses by promoting flavonoid, sinapate and glucosinolate accumulation in leavees. Orchestrates the accumulation of specific light-induced metabolites and regulates resistance against pathogens and herbivores.	protein_coding	B-BOX DOMAIN PROTEIN 29 (BBX29)	B-BOX DOMAIN PROTEIN 29 (BBX29)
AT5G49360	-7.31446	0.733242	-9.97551	1.95088e-23	1.86609e-22	103.177	member of Anion channel protein family	protein_coding	CHLORIDE CHANNEL C (CLC-C)	(ATCLC-C);CHLORIDE CHANNEL C (CLC-C)
AT1G76650	-7.29405	1.46801	-4.96865	6.74195e-07	2.11219e-06	30.9323	Encodes a protein with similarity to N-acetylserotonin O-methyltransferase (ASMT) but it does not have ASMT activity in vitro.	protein_coding	INDOLE GLUCOSINOLATE O-METHYLTRANSFERASE 5 (IGMT5)	INDOLE GLUCOSINOLATE O-METHYLTRANSFERASE 5 (IGMT5)
AT3G16410	-7.28972	1.0595	-6.88032	5.9717e-12	2.91849e-11	18.5373	Mannose-binding protein	protein_coding	JACALIN-RELATED LECTIN 34 (JAL34)	JACALIN-RELATED LECTIN 34 (JAL34)
AT2G16230	-7.19745	1.05962	-6.79251	1.102e-11	5.29555e-11	17.445	hypothetical protein (DUF241);(source:Araport11)	protein_coding
AT4G27440	-7.19045	1.00909	-7.12565	1.03592e-12	5.34809e-12	47.7613	RmlC-like cupins superfamily protein;(source:Araport11)	protein_coding
AT1G29090	-7.16901	1.00497	-7.13358	9.77884e-13	5.06069e-12	46.8483	Cysteine proteinases superfamily protein;(source:Araport11)	protein_coding
AT3G58120	-7.13222	1.05801	-6.74116	1.57129e-11	7.46491e-11	16.6943	solute carrier family 35 protein (DUF914);(source:Araport11)	protein_coding
AT1G22550	-7.12916	1.0667	-6.68335	2.33544e-11	1.09359e-10	16.6673	Tonoplast localized pH dependent, low affinity nitrogen transporter.In shoots, expressed in leaf veins and mesophyll. In roots, GUS activity was detected in root vascular stele. More highly expressed in roots.	protein_coding	(NPF5.16)	(NPF5.16)
AT1G12240	-7.10403	1.06125	-6.69402	2.17121e-11	1.01966e-10	16.3793	Encodes a vacuolar invertase betaFruct4. betaFruct4 is transported from the endoplasmic reticulum through the intermediate compartments as a membrane protein. The N-terminal cytoplasmic domain contains multiple sequence motifs that are involved at various stages in the trafficking of betaFruct4 from the ER to the central vacuole. The mRNA is cell-to-cell mobile.	protein_coding	(ATBETAFRUCT4)	VACUOLAR INVERTASE 2 (VIN2);VACUOLAR INVERTASE 2 (VI2); (ATVI2); (ATFRUCT4);FRUCTOSIDASE 4 (FRUCT4);VACUOLAR INVERTASE (VAC-INV); (ATBETAFRUCT4)
AT1G66270	-7.05918	0.431029	-16.3775	2.76769e-60	9.02361e-59	257.84	MATE efflux family protein;(source:Araport11)	protein_coding
AT5G47330	-7.01073	1.06225	-6.59986	4.11537e-11	1.88844e-10	15.3248	The Col variant has no enzyme activity due to various substitution and deletion mutations.	protein_coding	TERPENE SYNTHASE 20 (TPS20)	TERPENE SYNTHASE 20 (TPS20)
AT3G26520	-6.94836	1.19086	-5.83475	5.38725e-09	2.08803e-08	24.511	hypothetical protein (DUF1184);(source:Araport11)	protein_coding
AT5G15230	-6.93588	0.60353	-11.4922	1.44399e-30	1.89473e-29	118.584	Encodes a protein with prenylcysteine methylesterase activity.	protein_coding	PRENYLCYSTEINE METHYLESTERASE (PCME)	PRENYLCYSTEINE METHYLESTERASE (ATPCME);ISOPRENYLCYSTEINE METHYLESTERASE (ICME);PRENYLCYSTEINE METHYLESTERASE (PCME)
AT5G45950	-6.91373	1.07962	-6.40387	1.51487e-10	6.6378e-10	14.3488	transcriptional factor B3 family protein;(source:Araport11)	protein_coding
AT1G43780	-6.90208	0.257015	-26.8548	7.41264e-159	1.11398e-156	657.991	&#916;9 stearoyl-ACP desaturase which together with FAB2, AAD1, and AAD5 redundantly participates in oil storage during the maturation phase.	protein_coding	FLORAL TRANSITION AT THE MERISTEM1 (FTM1)	FLORAL TRANSITION AT THE MERISTEM1 (FTM1);STEAROYL-ACYL CARRIER PROTEIN &#916;9-DESATURASE6 (SAD6);ACYL?ACYL CARRIER PROTEIN (ACP) DESATURASE 6 (AAD6);HYPOXIA RESPONSE UNKNOWN PROTEIN 7 (HUP7)
AT5G23210	-6.89848	0.739124	-9.33331	1.02612e-20	8.54848e-20	77.1451	Encodes REPRESSOR OF UV-B PHOTOMORPHOGENESIS 2 (RUP2). Functions as a repressor of UV-B signaling.	protein_coding	REPRESSOR OF UV-B PHOTOMORPHOGENESIS 2 (RUP2)	EARLY FLOWERING BY OVEREXPRESSION 2 (EFO2);REPRESSOR OF UV-B PHOTOMORPHOGENESIS 2 (RUP2)
AT5G18860	-6.89673	1.00459	-6.86524	6.6378e-12	3.23744e-11	38.8634	Natural antisense transcript overlaps with AT5G19220;(source:Araport11)	antisense_long_noncoding_rna
AT5G62340	-6.88353	1.06561	-6.4597	1.04913e-10	4.65218e-10	14.0609	Encodes a member of class of transcription regulators that his highly conserved across many plant species.In Arabidopsis and rice, NF-YC4 interacts with other members of this class and CO to regulate flowering. In Arabidopsis, it interacts with QQS to regulate C/N partitioning.	protein_coding	NUCLEAR FACTOR Y, SUBUNIT C4 (NF-YC4)	NUCLEAR FACTOR Y, SUBUNIT C4 (NF-YC4)
AT1G32470	-6.87754	1.06748	-6.44276	1.17318e-10	5.1831e-10	13.9867	RNA-binding (RRM/RBD/RNP motifs) family protein;(source:Araport11)	protein_coding
AT5G61620	-6.87587	0.852499	-8.06555	7.29065e-16	4.64996e-15	57.2288	Encodes a peroxisomal protein involved in the activation of fatty acids through esterification with CoA. At5g63380 preferentially activates fatty acids with increased chain length (C9:0 to C8:0) and thus shares characteristics with long-chain fatty acyl-CoA synthases. Also able to catalyze the conversion of OPDA to its CoA ester and is therefore thought to be involved in the peroxisomal &#946;-ox…	protein_coding
AT2G46740	-6.87465	0.851408	-8.07445	6.77788e-16	4.33586e-15	57.1499	NAD(P)-binding Rossmann-fold superfamily protein;(source:Araport11)	protein_coding	SHORT-CHAIN DEHYDROGENASE REDUCTASE 5 (SDR5)	SHORT-CHAIN DEHYDROGENASE REDUCTASE 5 (SDR5); (ATSDR5)
AT2G37750	-6.87007	1.05067	-6.53876	6.20325e-11	2.8037e-10	23.0716	hypothetical protein;(source:Araport11)	protein_coding	BASIC PROLINE-RICH PROTEIN4 (BPP4)	BASIC PROLINE-RICH PROTEIN4 (BPP4)
AT4G37409	-6.85032	0.849752	-8.06155	7.53343e-16	4.79844e-15	56.0617	Encodes a protein with mitochondrial serine hydroxymethyltransferase activity, which functions in the photorespiratory pathway, catalyzes the conversion of serine and tetrahydrofolate to glycine and 5,10-methylene tetrahydrofolate. Involved in controlling cell damage caused by abiotic stress, such as high light and salt and the hypersensitive defense response of plants.	protein_coding	SERINE TRANSHYDROXYMETHYLTRANSFERASE 1 (SHM1)	SERINE TRANSHYDROXYMETHYLTRANSFERASE 1 (SHM1);SERINE TRANSHYDROXYMETHYLTRANSFERASE (STM);SERINE HYDROXYMETHYLTRANSFERASE 1 (SHMT1)
AT2G03850	-6.84989	1.06935	-6.40564	1.4974e-10	6.56575e-10	13.8193	TRAF-like family protein;(source:Araport11)	protein_coding
AT5G02350	-6.81513	1.06867	-6.37719	1.80365e-10	7.85311e-10	13.4095	SAUR-like auxin-responsive protein family;(source:Araport11)	protein_coding	SMALL AUXIN UPREGULATED RNA 44 (SAUR44)	SMALL AUXIN UPREGULATED RNA 44 (SAUR44)
AT5G02170	-6.81047	1.0845	-6.2798	3.39002e-10	1.44623e-09	13.2705	hypothetical protein;(source:Araport11)	protein_coding
AT5G20250	-6.79077	0.377268	-17.9999	1.95247e-72	8.49722e-71	730.567	beta-galactosidase 7;(source:Araport11)	protein_coding	BETA-GALACTOSIDASE 7 (BGAL7)	BETA-GALACTOSIDASE 7 (BGAL7)
AT2G45180	-6.77537	0.739325	-9.16427	4.98841e-20	4.00322e-19	70.7407	Encodes a MAP kinase protein. MPK12 interacts with the IBR5 protein phosphatase in vitro and in vivo, and it can be dephosphorylated and inactivated by IBR5. MPK12 appears to be a negative regulator of auxin signlaing. MPK12 RNAi lines are hypersensitive to auxin in root elongation and transcriptional response assays, but they appear to have normal sensitivity to ABA. MPK12 is a nuclear protein a…	protein_coding
AT5G61430	-6.71212	1.06919	-6.27778	3.43451e-10	1.46391e-09	12.5267	BTB and TAZ domain protein. Short-lived nuclear-cytoplasmic protein targeted for degradation by the 26S proteosome pathway. Acts redundantly with BT2 and BT3 during female gametophyte development.	protein_coding	BTB AND TAZ DOMAIN PROTEIN 1 (bt1)	BTB AND TAZ DOMAIN PROTEIN 1 (bt1)
AT5G03760	-6.70829	1.07058	-6.26602	3.70391e-10	1.57386e-09	12.416	C2H2-type zinc finger family protein;(source:Araport11)	protein_coding	(ZAT14L)	(ZAT14L)
AT3G44750	-6.7049	0.198764	-33.733	1.9001e-249	6.52684e-247	1012.4	Extracellular ATP transmembrane receptor involved in innate immunity.	protein_coding	L-TYPE LECTIN RECEPTOR KINASE I.5 (LECRK-I.5)	L-TYPE LECTIN RECEPTOR KINASE I.5 (LECRK-I.5);P2-TYPE PURINERGIC RECEPTOR 2 (P2K2)
AT4G25490	-6.65727	1.05862	-6.28864	3.20268e-10	1.36782e-09	20.0242	Aldolase superfamily protein;(source:Araport11)	protein_coding	FRUCTOSE-BISPHOSPHATE ALDOLASE 7 (FBA7)	(ATFBA7);FRUCTOSE-BISPHOSPHATE ALDOLASE 7 (FBA7)
AT1G61840	-6.65277	1.02041	-6.51972	7.04398e-11	3.16954e-10	32.95	encodes a paralog of LRX1 (LEUCINE-RICH REPEAT/EXTENSIN 1) which acts synergistically with LRX1 in root hair cell morphogenesis.	protein_coding	LEUCINE-RICH REPEAT/EXTENSIN 2 (LRX2)	LEUCINE-RICH REPEAT/EXTENSIN 2 (LRX2)
AT5G60520	-6.62305	1.07516	-6.16004	7.27246e-10	3.02145e-09	11.7453	Encodes a member of the thioredoxin family protein. Located in the chloroplast. The mRNA is cell-to-cell mobile.	protein_coding	ATYPICAL CYS HIS RICH THIOREDOXIN 5 (ACHT5)	ATYPICAL CYS HIS RICH THIOREDOXIN 5 (ACHT5)
AT2G14100	-6.61278	1.08152	-6.11432	9.69716e-10	3.98323e-09	11.5488	putative proline-rich protein (At2g14890) mRNA, complete The mRNA is cell-to-cell mobile.	protein_coding	ARABINOGALACTAN PROTEIN 9 (AGP9)	ARABINOGALACTAN PROTEIN 9 (AGP9)
AT1G29951	-6.60821	1.08559	-6.0872	1.14902e-09	4.69769e-09	11.6721	Encodes a putative plastid pyruvate dehydrogenase E1 beta subunit that is distinct from the mitochondrial pyruvate dehydrogenase E1 beta subunit.	protein_coding	PYRUVATE DEHYDROGENASE E1 BETA (PDH-E1 BETA)	PYRUVATE DEHYDROGENASE E1 BETA (PDH-E1 BETA)
AT5G38520	-6.58458	1.07491	-6.12571	9.02785e-10	3.71862e-09	11.4894	RmlC-like cupins superfamily protein;(source:Araport11)	protein_coding
AT3G07990	-6.58425	1.08546	-6.06588	1.31229e-09	5.34475e-09	11.5258	Yippee family putative zinc-binding protein;(source:Araport11)	protein_coding
AT3G16370	-6.5631	0.665671	-9.85937	6.24407e-23	5.79406e-22	76.5198	Encodes a protein that increases the beta-glucosidase activities of three scopolin glucosidases in vitro.	protein_coding	JACALIN-RELATED LECTIN 31 (JAL31)	JACALIN-RELATED LECTIN 31 (JAL31); (PBPII)
AT5G14470	-6.55267	1.05836	-6.19135	5.965e-10	2.49332e-09	18.6658	UDP-Glycosyltransferase superfamily protein;(source:Araport11)	protein_coding
AT4G04830	-6.54609	1.01052	-6.47795	9.29787e-11	4.14878e-10	30.2858	Encodes a putative apoplastic peroxidase Prx37. Primarily expressed in the vascular bundles. Overexpression renders a dwarf phenotype with smaller plants and delayed development. Plants overexpressing Prx37 also shows an increase in the amount of esterified phenolic material associated with their walls.	protein_coding	PEROXIDASE 37 (Prx37)	PEROXIDASE 37 (Prx37)
AT2G02700	-6.52833	1.08736	-6.00384	1.9271e-09	7.72607e-09	11.0817	Encodes a root meristem growth factor (RGF). Belongs to a family of functionally redundant homologous peptides that are secreted, tyrosine-sulfated, and expressed mainly in the stem cell area and the innermost layer of central columella cells. RGFs are required for maintenance of the root stem cell niche and transit amplifying cell proliferation. Members of this family include: At5g60810 (RGF1), …	protein_coding	ROOT MERISTEM GROWTH FACTOR 8 (RGF8)	ROOT MERISTEM GROWTH FACTOR 8 (RGF8);GOLVEN 6 (GLV6); (CLEL2)
AT5G15970	-6.51088	1.08425	-6.00496	1.91376e-09	7.67419e-09	10.7645	Peptidyl-tRNA hydrolase II (PTH2) family protein;(source:Araport11)	protein_coding
AT5G55340	-6.50395	1.07644	-6.04211	1.52108e-09	6.15861e-09	17.9092	member of CYP81F, involved in glucosinolate metabolism. Mutants had impaired resistance to fungi. The mRNA is cell-to-cell mobile.	protein_coding	CYTOCHROME P450, FAMILY 81, SUBFAMILY F, POLYPEPTIDE 2 (CYP81F2)	CYTOCHROME P450, FAMILY 81, SUBFAMILY F, POLYPEPTIDE 2 (CYP81F2)
AT1G12090	-6.49611	0.340114	-19.0998	2.53401e-81	1.33181e-79	291.306	extensin-like protein (ELP)	protein_coding	EXTENSIN-LIKE PROTEIN (ELP)	EXTENSIN-LIKE PROTEIN (ELP)
AT2G43480	-6.4932	1.07913	-6.01709	1.77585e-09	7.145e-09	10.7393	Beta-glucosidase, major myrosinase which initiates sulfur reallocation by hydrolyzing particular GL species, conferring sulfur deficiency tolerance, especially during early development.	protein_coding	BETA GLUCOSIDASE 28 (BGLU28)	BETA GLUCOSIDASE 28 (BGLU28)
AT5G08370	-6.46681	0.446851	-14.472	1.82197e-47	4.26369e-46	157.9	Encodes fibrillin 5 (FBN5). Located in chloroplast stroma. Essential for plastoquinone-9 biosynthesis. Stimulates enzymatic activity of solanesyl diphosphate synthases (SPS) 1 and 2 through binding to solanesyl moiety. Two splicing variants, named FBN5-A shorter one and FBN5-B longer one. FBN5-B is the protein detected in chloroplast stroma. Involved in plastoquinone biosynthesis.	protein_coding	FIBRILLIN5 (FBN5)	FIBRILLIN5 (FBN5)
AT2G10940	-6.45338	1.01222	-6.37546	1.82414e-10	7.93872e-10	28.63	a member of the cytochrome P450 family	protein_coding	CYTOCHROME P450, FAMILY 705, SUBFAMILY A, POLYPEPTIDE 13 (CYP705A13)	CYTOCHROME P450, FAMILY 705, SUBFAMILY A, POLYPEPTIDE 13 (CYP705A13)
AT4G37410	-6.45254	0.431615	-14.9497	1.56339e-50	4.06946e-49	170.259	hemolysin-III integral membrane-like protein;(source:Araport11)	protein_coding
AT5G26290	-6.40601	1.05977	-6.04474	1.49656e-09	6.06186e-09	16.6953	BASIC LEUCINE ZIPPER protein which regulates the circadian oscillator gene PSEUDO RESPONSE REGULATOR7 (PRR7) to change the circadian phase in response to sugars. It upregulates PRR7 in response to low energy. bZIP63 and PRR7 are required for correct oscillator phase under light/dark cycles. bZIP protein BZO2H3 mRNA, partial cds	protein_coding	(BZO2H3)	(BZIP63); (BZO2H3)
AT5G38410	-6.39058	0.284256	-22.4818	6.25989e-112	5.35179e-110	380.633	HXXXD-type acyl-transferase family protein;(source:Araport11)	protein_coding
AT5G38420	-6.38069	0.560006	-11.394	4.48092e-30	5.73486e-29	94.6331	HXXXD-type acyl-transferase family protein;(source:Araport11)	protein_coding
AT1G11600	-6.36606	1.01744	-6.25695	3.92576e-10	1.66371e-09	27.1744	Plant specific fatty acid epoxygenase.	protein_coding	CYTOCHROME P450, FAMILY 77, SUBFAMILY B, POLYPEPTIDE 1 (CYP77B1)	CYTOCHROME P450, FAMILY 77, SUBFAMILY B, POLYPEPTIDE 1 (CYP77B1)
AT4G16230	-6.34133	1.01327	-6.2583	3.89196e-10	1.65048e-09	26.4518	poly(U)-specific endoribonuclease-B protein;(source:Araport11)	protein_coding
AT4G21830	-6.2995	1.08584	-5.80151	6.57203e-09	2.52688e-08	9.37327	Encodes a defensin-like (DEFL) family protein.	protein_coding
AT1G07340	-6.29867	1.08865	-5.78576	7.21848e-09	2.76438e-08	9.39609	sugar transporter 2;(source:Araport11)	protein_coding	SUGAR TRANSPORTER 2 (STP2)	SUGAR TRANSPORTER 2 (ATSTP2);SUGAR TRANSPORTER 2 (STP2)
AT3G23530	-6.29286	1.09249	-5.76012	8.40541e-09	3.20045e-08	9.37918	ubiquitin-conjugating enzyme 37;(source:Araport11)	protein_coding
AT3G08770	-6.25664	1.08835	-5.74874	8.99132e-09	3.41408e-08	9.09751	Encodes glutathione transferase belonging to the tau class of GSTs. Naming convention according to Wagner et al. (2002).	protein_coding	GLUTATHIONE S-TRANSFERASE TAU 8 (GSTU8)	GLUTATHIONE S-TRANSFERASE TAU 8 (ATGSTU8);GLUTATHIONE S-TRANSFERASE TAU 8 (GSTU8)
AT1G19830	-6.24381	1.06462	-5.86482	4.49612e-09	1.75076e-08	14.9237	SAUR-like auxin-responsive protein family;(source:Araport11)	protein_coding	SMALL AUXIN UPREGULATED RNA 54 (SAUR54)	SMALL AUXIN UPREGULATED RNA 54 (SAUR54)
AT5G48900	-6.22146	1.0745	-5.79011	7.03398e-09	2.69802e-08	14.782	Encodes a bifunctional {beta}-D-xylosidase/{alpha}-L-arabinofuranosidase required for pectic arabinan modification. Located in the extracellular matrix. Gene is expressed specifically in tissues undergoing secondary wall thickening. This is a member of glycosyl hydrolase family 3 and has six other closely related members.	protein_coding	BETA-XYLOSIDASE 1 (BXL1)	BETA-XYLOSIDASE 1 (ATBXL1);BETA-XYLOSIDASE 1 (BXL1)
AT2G43140	-6.19907	1.1113	-5.57823	2.42984e-08	8.85907e-08	14.7011	FKBP-like peptidyl-prolyl cis-trans isomerase family protein;(source:Araport11)	protein_coding
AT1G14120	-6.19522	1.0942	-5.66185	1.49752e-08	5.58045e-08	8.78464	DAO2 is an IAA oxidase expressed in root caps. it is a member of a family of dioxygenase and 2OG Fe(II) oxygenase domain and DAO domain containing proteins. It is expressed specifically in root cap cells and does not appear to be the major IAA oxidase in planta.	protein_coding	AUXIN OXIDASE (ATDAO2)	AUXIN OXIDASE (ATDAO2)
AT4G22570	-6.19066	1.10538	-5.60049	2.13743e-08	7.84649e-08	8.82018	Induced in response to Salicylic acid.Similar to receptor-like kinase 4 and 5. NPR1, a known positive regulator of the SA signaling pathway is responsible for the SA-dependent induction and constitutive repression of EP1 gene's basal expression. The mRNA is cell-to-cell mobile.	protein_coding	(EP1)	(EP1);CYSTEINE-RICH RLK (RECEPTOR-LIKE PROTEIN KINASE) 9 (CRK9)
AT3G54590	-6.17997	1.72065	-3.59165	0.000328595	0.000730312	8.67057	Facilitates the assembly of the photosystem II supercomplexes and optimizes plant pitness under fluctuating light.	protein_coding	PSBP-LIKE PROTEIN 1 (PPL1)	PSBP-LIKE PROTEIN 1 (PPL1)
AT3G10150	-6.17042	1.09755	-5.62199	1.88773e-08	6.97644e-08	8.58714	Pectin methylesterase inhibitor; INVI-PMEI protein isoform which clustered with a PME.	protein_coding	PECTIN METHYL ESTERASE INHIBITOR-PECTIN METHYLESTERASE 25 (PMEI-PME25)	PECTIN METHYL ESTERASE INHIBITOR-PECTIN METHYLESTERASE 25 (PMEI-PME25)
AT1G73602	-6.16062	2.31116	-2.6656	0.00768516	0.0135925	8.51776	Protein kinase superfamily protein;(source:Araport11)	protein_coding	PBS1-LIKE 29 (PBL29)	PBS1-LIKE 29 (PBL29)
AT5G66690	-6.1473	1.01936	-6.03053	1.6342e-09	6.59854e-09	23.0261	Encodes a LOB-domain protein involved in nitrogen metabolism and affecting leaf morphogenesis.	protein_coding	LOB DOMAIN-CONTAINING PROTEIN 37 (LBD37)	LOB DOMAIN-CONTAINING PROTEIN 37 (LBD37);ASYMMETRIC LEAVES2-LIKE 39 (ASL39)
AT5G26260	-6.14282	0.252126	-24.364	4.11506e-131	4.32554e-129	437.17	EGR2 functions as a negative regulator of plant growth with prominent effect on plant growth during drought stress. EGR2 regulates microtubule organization and likely affects additional cytoskeleton and trafficking processes along the plasma membrane.	protein_coding	E GROWTH-REGULATING 2 (EGR2)	E GROWTH-REGULATING 2 (EGR2)
AT1G71880	-6.12173	0.223626	-27.3748	5.46779e-165	8.76487e-163	541.892	Encodes a protein that is believed to act as a histidinol-phosphate transaminase involved in histidine biosynthesis. If the gene encoding the other protein shown to have this function, HISN6A (AT5G10330), is disrupted, a residual level of histidine biosynthesis continues, suggesting that HISN6B can somewhat compensate for the loss of HISN6A.	protein_coding	HISTIDINE BIOSYNTHESIS 6B (HISN6B)	HISTIDINE BIOSYNTHESIS 6B (HISN6B)
AT1G66280	-6.08588	0.35284	-17.2482	1.15353e-66	4.41139e-65	198.885	kinase-like protein;(source:Araport11)	protein_coding
AT3G55890	-6.08364	1.10674	-5.49691	3.86508e-08	1.37708e-07	8.01294	CCH protein belongs to a family of eukaryotic proteins that participate in intracellular copper homeostasis by delivering this metal to the secretory pathway; mainly located along the vascular bundles of senescing leaves and petioles as well as in stem sieve elements; hypothesized to have a role in copper mobilization from decaying organs towards reproductive structures, as a result of metallopro…	protein_coding	COPPER CHAPERONE (CCH)	COPPER CHAPERONE (CCH);HEAVY METAL ASSOCIATED PROTEIN 31 (ATHMP31)
AT2G40150	-6.07285	1.09595	-5.54116	3.00473e-08	1.08421e-07	7.98718	Nucleotidyltransferase family protein;(source:Araport11)	protein_coding	(NTP2)	(NTP2)
AT3G27640	-6.06752	1.10834	-5.47444	4.38885e-08	1.55821e-07	7.89696	NAD(P)-binding Rossmann-fold superfamily protein;(source:Araport11)	protein_coding	SHORT-CHAIN DEHYDROGENASE REDUCTASE 4 (SDR4)	SHORT-CHAIN DEHYDROGENASE REDUCTASE 4 (SDR4); (ATSDR4)
AT5G47900	-6.05803	0.74618	-8.11873	4.71099e-16	3.04403e-15	43.2363	Member of the RIN4-like/NOI family; upregulated after spider mite feeding.	protein_coding	(NOI10)	(NOI10)
AT1G54020	-6.03313	1.11826	-5.39511	6.84827e-08	2.38216e-07	7.79928	Encodes a KS-type dehydrin can reduce the formation of reactive oxygen species (ROS) from Cu.	protein_coding	DEHYDRIN 11KDA (HIRD11)	DEHYDRIN 11KDA (HIRD11); (ATHIRD11)
AT1G29080	-6.00806	0.484451	-12.4018	2.55488e-35	4.00209e-34	280.808	Papain family cysteine protease;(source:Araport11)	protein_coding
AT4G18970	-5.96727	0.402231	-14.8354	8.64663e-50	2.203e-48	142.074	terpenoid synthase superfamily protein;(source:Araport11)	protein_coding
AT5G48890	-5.92695	1.07343	-5.52151	3.36097e-08	1.20551e-07	12.1019	Member of the R2R3 factor gene family. Together with MYB11 and MYB111 redundantly regulates flavonol biosynthesis.	protein_coding	MYB DOMAIN PROTEIN 111 (MYB111)	MYB DOMAIN PROTEIN 111 (MYB111);PRODUCTION OF FLAVONOL GLYCOSIDES 3 (PFG3);ARABIDOPSIS MYB DOMAIN PROTEIN 111 (ATMYB111)
AT4G35690	-5.90576	1.11415	-5.30067	1.15375e-07	3.92807e-07	7.1646	Mitochondrial calcium channel.	protein_coding	(MCU4)	(MCU4)
AT2G43910	-5.90152	1.11158	-5.30912	1.10158e-07	3.75578e-07	7.10271	cyclin p4;(source:Araport11)	protein_coding	CYCLIN P4;1 (CYCP4;1)	CYCLIN P4;1 (CYCP4;1)
AT1G12610	-5.89062	1.02142	-5.76708	8.06571e-09	3.07597e-08	19.4242	Encodes a member of the DREB subfamily A-1 of ERF/AP2 transcription factor family (DDF1). The protein contains one AP2 domain. There are six members in this subfamily, including CBF1, CBF2, and CBF3. Overexpression of this gene results in delayed flowering and dwarfism, reduction of gibberellic acid biosynthesis, and increased tolerance to high levels of salt. This gene is expressed in all tissue…	protein_coding	DWARF AND DELAYED FLOWERING 1 (DDF1)	DWARF AND DELAYED FLOWERING 1 (DDF1);DWARF AND DELAYED FLOWERING 1 (ATDDF1)
AT3G61270	-5.84711	1.11205	-5.25795	1.45671e-07	4.91516e-07	6.81056	Encodes a homeodomain leucine zipper class I (HD-Zip I) protein. Loss of function mutant has abnormally shaped leaves and stems.	protein_coding	HOMEOBOX 12 (HB-12)	HOMEOBOX 12 (ATHB-12);ARABIDOPSIS THALIANA HOMEOBOX 12 (ATHB12);HOMEOBOX 12 (HB-12);HOMEOBOX 12 (HB12)
AT2G34080	-5.80951	1.12838	-5.14854	2.62525e-07	8.60148e-07	6.70313	AGL29 MADS box gene.	protein_coding	AGAMOUS-LIKE 29 (AGL29)	AGAMOUS-LIKE 29 (AGL29)
AT1G09850	-5.80027	1.12733	-5.14516	2.67297e-07	8.75188e-07	6.64678	Arabidopsis thaliana papain-like cysteine peptidase	protein_coding	XYLEM BARK CYSTEINE PEPTIDASE 3 (XBCP3)	XYLEM BARK CYSTEINE PEPTIDASE 3 (XBCP3)
AT2G18620	-5.79687	1.12236	-5.16491	2.40552e-07	7.92337e-07	6.59835	Encodes a protein with similarity to Zn ATPase. Can rescue Zn deficiency in yeast and Cd resistance, suggesting a role in Zn and Cd transport. The mRNA is cell-to-cell mobile.	protein_coding	HEAVY METAL ATPASE 4 (HMA4)	HEAVY METAL ATPASE 4 (HMA4);ARABIDOPSIS HEAVY METAL ATPASE 4 (ATHMA4)
AT3G28550	-5.79473	1.11526	-5.19585	2.03784e-07	6.76328e-07	11.2135	B12D protein;(source:Araport11)	protein_coding
AT1G14345	-5.77784	1.13163	-5.10578	3.29435e-07	1.06792e-06	6.45637	NAD(P)-linked oxidoreductase superfamily protein;(source:Araport11)	protein_coding
AT1G01380	-5.77565	1.02914	-5.61213	1.99846e-08	7.36584e-08	17.9798	ETC1 is involved in trichome and root hair patterning in Arabidopsis; acts redundantly with TRIPTYCHON and CAPRICE .	protein_coding	ENHANCER OF TRY AND CPC 1 (ETC1)	ENHANCER OF TRY AND CPC 1 (ETC1)
AT3G48360	-5.74488	0.504755	-11.3815	5.16957e-30	6.58992e-29	79.352	ATP/DNA binding protein;(source:Araport11)	protein_coding
AT1G52100	-5.74449	1.12057	-5.12641	2.9532e-07	9.62354e-07	6.43379	Thylakoid membrane localized protein that interacts with other CURT family proteins. Oligomerization is associated with grana thylakoid curavature.	protein_coding	CURVATURE THYLAKOID 1C (CURT1C)	CURVATURE THYLAKOID 1C (CURT1C)
AT1G55370	-5.74275	1.1139	-5.15552	2.52925e-07	8.30392e-07	6.39403	Encodes subunit G of photosystem I, an 11-kDa membrane protein that plays an important role in electron transport between plastocyanin and PSI and is involved in the stability of the PSI complex. PSI-G subunit is bound to PSI-B and is in contact with Lhca1. The protein inserts into thylakoids by a direct or "spontaneous" pathway that does not involve the activities of any known chloroplast protei…	protein_coding	PHOTOSYSTEM I SUBUNIT G (PSAG)	PHOTOSYSTEM I SUBUNIT G (PSAG)
AT2G02680	-5.74141	1.11361	-5.1557	2.5269e-07	8.29904e-07	6.38666	P-loop containing nucleoside triphosphate hydrolases superfamily protein;(source:Araport11)	protein_coding
AT5G45650	-5.74101	0.231385	-24.8115	6.74305e-136	7.54124e-134	393.118	Encodes a CoA pyrophosphatase, also has ppGpp pyrophosphohydrolase and exhibits minor activity of NADH pyrophosphatase. Most strongly expressed in embryo cotyledon and hypocotyl, flower, and phloem of vascular tissue. Over-expression mutant had a bigger plant with wider rosette.	protein_coding	NUDIX HYDROLASE HOMOLOG 11 (NUDT11)	ARABIDOPSIS THALIANA NUDIX HYDROLASE HOMOLOG 11 (atnudt11);ARABIDOPSIS THALIANA NUDIX HYDROLASE HOMOLOG 11 (ATNUDX11);NUDIX HYDROLASE HOMOLOG 11 (NUDX11);NUDIX HYDROLASE HOMOLOG 11 (NUDT11)
AT5G20630	-5.73411	1.18739	-4.82918	1.37098e-06	4.14593e-06	6.39085	Serine carboxypeptidase S28 family protein;(source:Araport11)	protein_coding
AT3G23880	-5.72824	0.67111	-8.53547	1.39582e-17	9.82077e-17	43.5007	Leucine-rich repeat (LRR) family protein;(source:Araport11)	protein_coding
AT3G16450	-5.69772	0.368496	-15.4621	6.25462e-54	1.78507e-52	144.079	sequence-specific DNA binding transcription factor;(source:Araport11)	protein_coding	ATBS1 INTERACTING FACTOR 3 (AIF3)	ATBS1 INTERACTING FACTOR 3 (AIF3)
AT5G48110	-5.67096	1.08325	-5.23515	1.64853e-07	5.52652e-07	10.1896	Encodes a C(2) H(2) -type zinc-finger transcriptional regulator and is expressed in the leaf vasculature and the vegetative shoot apical meristem and controls the transition to flowering.	protein_coding	LATE FLOWERING (LATE)	LATE FLOWERING (LATE)
AT2G32560	-5.63348	0.483582	-11.6495	2.30908e-31	3.10395e-30	80.9221	Tryptophan/tyrosine permease;(source:Araport11)	protein_coding
AT5G20550	-5.62069	1.13928	-4.93356	8.07455e-07	2.50681e-06	5.83019	hybrid signal transduction histidine kinase M-like protein;(source:Araport11)	protein_coding
AT2G20670	-5.60988	0.309943	-18.0997	3.20397e-73	1.42666e-71	199.553	Similar to MCM10, which in other organism was shown to be involved in the initiation of DNA replication.	protein_coding	MINICHROMOSOME MAINTENANCE 10 (MCM10)	MINICHROMOSOME MAINTENANCE 10 (MCM10)
AT3G22830	-5.60565	1.12953	-4.96281	6.94801e-07	2.17426e-06	5.7457	Kratos restricts cell death during differentiation of tracheary elements.	protein_coding	(KRATOS)	(KRATOS)
AT4G04700	-5.57837	1.0845	-5.14372	2.69348e-07	8.81452e-07	9.57978	Sec14p-like phosphatidylinositol transfer family protein;(source:Araport11)	protein_coding
AT3G45320	-5.57737	1.03945	-5.36572	8.06289e-08	2.78452e-07	15.6642	Encodes a putative hydroxysteroid dehydrogenase (HSD). Genes that encode HSD include: At5g50600 and At5g50700 (HSD1), At3g47350(HSD2), At3g47360(HSD3), At5g50590 and At5g50690(HSD4), At5g50770(HSD6) (Plant Cell Physiology 50:1463). Two copies of HSD1 and HSD4 exist due to a gene duplication event. In Plant Physiology 145:87, At5g50690 is HSD7, At4g10020 is HSD5.	protein_coding	HYDROXYSTEROID DEHYDROGENASE 3 (HSD3)	HYDROXYSTEROID DEHYDROGENASE 3 (AtHSD3);HYDROXYSTEROID DEHYDROGENASE 3 (HSD3)
AT2G40970	-5.57289	0.873634	-6.37898	1.78272e-10	7.76547e-10	23.3095	Embryo-specific protein 3, (ATS3);(source:Araport11)	protein_coding	EMBRYO-SPECIFIC PROTEIN 3A (ATS3A)	EMBRYO-SPECIFIC PROTEIN 3A (ATS3A)
AT5G49800	-5.56075	1.02935	-5.40218	6.58361e-08	2.29549e-07	15.5172	Converts pentacyclic cyclopropyl sterols to conventional tetracyclic sterols. CPI1 function during and just after division and support gravitropism by establishing polar PIN2 localization. Required for endocytosis of PIN2	protein_coding	CYCLOPROPYL ISOMERASE (CPI1)	CYCLOPROPYL ISOMERASE (CPI1)
AT5G46040	-5.5591	0.571451	-9.72804	2.28967e-22	2.07657e-21	54.0958	pectin methylesterase inhibitor	protein_coding
AT5G26230	-5.55748	1.09476	-5.07641	3.84626e-07	1.23688e-06	9.45343	hypothetical protein;(source:Araport11)	protein_coding
AT4G34900	-5.548	1.13235	-4.89956	9.60525e-07	2.96053e-06	5.56549	Encodes a cytosolic serine O-acetyltransferase involved in sulfur assimilation and cysteine biosynthesis. Expressed in the vascular system. Expression is induced in both roots and shoots under sulfur-starved conditions.	protein_coding	SERINE ACETYLTRANSFERASE 3;2 (SERAT3;2)	SERINE ACETYLTRANSFERASE 3;2 (SERAT3;2);SERINE ACETYLTRANSFERASE 3;2 (ATSERAT3;2)
AT3G12710	-5.52915	1.09293	-5.05901	4.21436e-07	1.3491e-06	9.127	hypothetical protein;(source:Araport11)	protein_coding
AT5G65970	-5.52644	1.14373	-4.83193	1.35218e-06	4.09294e-06	5.51617	hypothetical protein;(source:Araport11)	protein_coding
AT5G23480	-5.51735	1.15509	-4.77657	1.78314e-06	5.31702e-06	5.41451	transmembrane protein;(source:Araport11)	protein_coding
AT4G00400	-5.50637	1.08779	-5.06198	4.14929e-07	1.32849e-06	9.05577	Encodes a protein related to BYPASS1 (BPS1). Regulates production of mobile compound: bps signal.	protein_coding	BYPASS 3 (BPS3)	BYPASS 3 (BPS3)
AT2G04500	-5.48959	1.14632	-4.78889	1.67709e-06	5.02226e-06	5.36375	hypothetical protein;(source:Araport11)	protein_coding
AT5G20710	-5.47674	1.13252	-4.83589	1.32554e-06	4.01544e-06	5.33652	Homolog of FRA8 (AT2G28110), a member of a member of glycosyltransferase family 47; exhibits high sequence similarity to tobacco (Nicotiana plumbaginifolia) pectin glucuronyltransferase.	protein_coding
AT5G22920	-5.46848	1.1018	-4.96321	6.93362e-07	2.17011e-06	8.85547	Leucine-rich repeat (LRR) family protein;(source:Araport11)	protein_coding
AT1G16390	-5.46599	1.13393	-4.8204	1.4327e-06	4.32304e-06	5.24759	organic cation/carnitine transporter 3;(source:Araport11)	protein_coding	ORGANIC CATION/CARNITINE TRANSPORTER 3 (OCT3)	ORGANIC CATION/CARNITINE TRANSPORTER 3 (ATOCT3);ORGANIC CATION/CARNITINE TRANSPORTER 3 (OCT3)
AT2G43120	-5.46428	0.162798	-33.5647	5.49375e-247	1.85399e-244	767.438	Peroxidase superfamily protein;(source:Araport11)	protein_coding
AT4G29700	-5.459	1.03207	-5.28939	1.22728e-07	4.17114e-07	14.4605	Encodes a xyloglucan endotransglucosylase/hydrolase with only only the endotransglucosylase (XET; EC 2.4.1.207) activity towards xyloglucan and non-detectable endohydrolytic (XEH; EC 3.2.1.151) activity. Expressed throughout both the main and the lateral root, with intensive expression at the dividing and elongating regions. Is expressed in lateral root primordia but expression ceases after later…	protein_coding	XYLOGLUCAN ENDOTRANSGLUCOSYLASE/HYDROLASE 19 (XTH19)	XYLOGLUCAN ENDOTRANSGLUCOSYLASE/HYDROLASE 19 (ATXTH19);XYLOGLUCAN ENDOTRANSGLUCOSYLASE/HYDROLASE 19 (XTH19)
AT2G28305	-5.45808	1.09421	-4.98815	6.09595e-07	1.91949e-06	8.70409	Encodes a PsbP domain-OEC23 like protein localized in thylakoid (peripheral-lumenal side).	protein_coding
AT1G02620	-5.44899	1.15552	-4.7156	2.40998e-06	7.07006e-06	5.20217	Ras-related small GTP-binding family protein;(source:Araport11)	protein_coding
AT1G23150	-5.44571	1.19009	-4.57589	4.74195e-06	1.35035e-05	14.4636	hypothetical protein;(source:Araport11)	protein_coding
AT5G25980	-5.43959	1.14354	-4.75679	1.96692e-06	5.83344e-06	5.21632	TRAF-like family protein;(source:Araport11)	protein_coding
AT5G47770	-5.43871	0.67401	-8.06918	7.07697e-16	4.51968e-15	35.599	basic helix-loop-helix (bHLH) DNA-binding superfamily protein;(source:Araport11)	protein_coding	CRY2-INTERACTING BHLH 2 (CIB2)	CRY2-INTERACTING BHLH 2 (CIB2)
AT1G01070	-5.42813	1.14527	-4.73959	2.14148e-06	6.32675e-06	5.15997	Encodes a plasma membrane-localized amino acid transporter likely involved in amino acid export in the developing seed.	protein_coding	USUALLY MULTIPLE ACIDS MOVE IN AND OUT TRANSPORTERS 28 (UMAMIT28)	USUALLY MULTIPLE ACIDS MOVE IN AND OUT TRANSPORTERS 28 (UMAMIT28)
AT4G23680	-5.4266	1.12023	-4.84417	1.27145e-06	3.8595e-06	8.70083	Encodes a component of the fatty acid elongation machinery required for C28 to C30 fatty acid elongation. It does not require the acyltransferase catalytic site for biological function.	protein_coding	ECERIFERUM 2 (CER2)	ECERIFERUM 2 (CER2); (VC2); (VC-2)
AT5G03310	-5.42061	1.09354	-4.95695	7.16075e-07	2.23756e-06	8.49471	Pseudogene of AT5G03960; IQD12 (IQ-domain 12); calmodulin binding protein	pseudogene
AT4G33120	-5.38527	1.15369	-4.66787	3.04343e-06	8.83141e-06	5.02454	Encodes an ABA-responsive element-binding protein with similarity to transcription factors that is expressed in response to stress and abscisic acid.	protein_coding	ABSCISIC ACID RESPONSIVE ELEMENTS-BINDING FACTOR 3 (ABF3)	ABSCISIC ACID RESPONSIVE ELEMENTS-BINDING FACTOR 3 (ABF3);DC3 PROMOTER-BINDING FACTOR 5 (DPBF5); (ATABF3)
AT1G06360	-5.37825	0.371793	-14.4657	1.99558e-47	4.65861e-46	115.87	ADS4.2 has strong desaturase activity on acyl-CoA substrates longer than C32 and &#969;-7 product regio-specificity in yeast assays. It involves in characteristic (C33-C37) &#969;-7 monounsaturated alkene formation in cuticular wax of young rosette leaves.	protein_coding	(ADS4.2)	(ADS4.2)
AT1G20190	-5.37741	1.14137	-4.71137	2.46058e-06	7.21409e-06	4.92344	member of Alpha-Expansin Gene Family. Naming convention from the Expansin Working Group (Kende et al, 2004. Plant Mol Bio)	protein_coding	EXPANSIN 11 (EXPA11)	EXPANSIN 11 (ATEXPA11);EXPANSIN 11 (EXP11);EXPANSIN 11 (EXPA11); (ATHEXP ALPHA 1.14); (ATEXP11)
AT1G10060	-5.37067	1.09508	-4.90437	9.37259e-07	2.89392e-06	8.27648	encodes a mitochondrial branched-chain amino acid aminotransferase. Complements the yeast leu/iso-leu/val auxotrophy mutant.	protein_coding
AT2G39310	-5.35648	1.15507	-4.63737	3.52878e-06	1.01799e-05	4.92365	Encodes a proline transporter with affinity for gly betaine, proline and GABA. Protein is expressed in the vascular tissue, specifically the phloem.	protein_coding	PROLINE TRANSPORTER 1 (PROT1)	PROLINE TRANSPORTER 1 (PROT1);PROLINE TRANSPORTER 1 (ATPROT1)
AT2G20835	-5.33668	0.616843	-8.65161	5.07795e-18	3.65021e-17	39.847	Forkhead-domain protein with regulatory function, located in chloroplast.	protein_coding
AT1G56680	-5.32636	1.15841	-4.59799	4.26594e-06	1.22076e-05	4.76278	WALLIN is an actin binding protein involved in ROP11 mediated xylem pit patterning.	protein_coding	WALLIN (WAL)	WALLIN (WAL)
AT1G20020	-5.32279	1.1582	-4.59575	4.31193e-06	1.23319e-05	4.83216	Encodes a leaf-type ferredoxin:NADP(H) oxidoreductase. It is present in both chloroplast stroma and thylakoid membranes but is more abundant in the stroma The mRNA is cell-to-cell mobile.	protein_coding	FERREDOXIN-NADP(+)-OXIDOREDUCTASE 2 (FNR2)	FERREDOXIN-NADP(+)-OXIDOREDUCTASE 2 (FNR2);LEAF FNR 2 (ATLFNR2);LEAF-TYPE CHLOROPLAST-TARGETED FNR 2 (LFNR2)
AT1G28670	-5.32089	0.382502	-13.9107	5.45209e-44	1.13135e-42	105.426	Arabidopsis thaliana lipase	protein_coding	(ARAB-1)	(ARAB-1)
AT4G01240	-5.31679	1.17345	-4.53092	5.87273e-06	1.65303e-05	4.82572	Natural antisense transcript overlaps with AT4G01595;(source:Araport11)	antisense_long_noncoding_rna
AT3G56220	-5.3088	1.04721	-5.06948	3.98898e-07	1.27993e-06	13.0453	Member of WRKY Transcription Factor; Group III. Function as activator of SA-dependent defense genes and a repressor of JA-regulated genes. WRKY70-controlled suppression of JA-signaling is partly executed by NPR1.	protein_coding	WRKY DNA-BINDING PROTEIN 70 (WRKY70)	WRKY DNA-BINDING PROTEIN 70 (WRKY70);ARABIDOPSIS THALIANA WRKY DNA-BINDING PROTEIN 70 (ATWRKY70)
AT1G10540	-5.30498	0.879109	-6.03449	1.59461e-09	6.44683e-09	19.5554	nucleobase-ascorbate transporter 8;(source:Araport11)	protein_coding	NUCLEOBASE-ASCORBATE TRANSPORTER 8 (NAT8)	NUCLEOBASE-ASCORBATE TRANSPORTER 8 (NAT8); (ATNAT8)
AT5G46940	-5.3048	1.15681	-4.58571	4.52454e-06	1.29091e-05	4.75578	Encodes a protein with farnesyl diphosphate synthase activity.	protein_coding	FARNESYL DIPHOSPHATE SYNTHASE 1 (FPS1)	FARNESYL DIPHOSPHATE SYNTHASE 1 (FPS1)
AT1G47620	-5.30378	0.876133	-6.05362	1.41625e-09	5.74747e-09	19.5061	Encodes a putative hexokinase.	protein_coding	HEXOKINASE 3 (HXK3)	HEXOKINASE 3 (HXK3)
AT5G49330	-5.30028	1.1487	-4.61416	3.9468e-06	1.1323e-05	4.6718	Mannose-binding lectin superfamily protein;(source:Araport11)	protein_coding		TELOMERE REPEAT BINDING FACTOR 3 (TRB3)
AT4G11610	-5.29692	1.17182	-4.52026	6.17651e-06	1.7322e-05	4.6107	Encodes subunit L of photosystem I reaction center.	protein_coding
AT3G04715	-5.2775	1.15946	-4.55169	5.32156e-06	1.50604e-05	4.6361	Encodes a protein with moderate sequence similarity to the maize microtubule-binding protein TANGLED1. A single base-pair deletion (-A) at position Chr3:1519176 in Columbia relative to the Landsberg erecta and Achkarren-2 ecotype (see ESTs DR378436 and CB26450) introduces a frame-shift and premature termination codon. The protein encoded from the Columbia gene is truncated by 29 amino acids relat…	protein_coding	TANGLED (ATN)	TANGLED (ATN);A. THALIANA TAN1 (ATTAN);TANGLED1 (TAN1)
AT4G34790	-5.27085	0.336552	-15.6613	2.78042e-55	8.11596e-54	138.813	A member of actin polymerizing factors (ADFs)family, ADF9 primarily functions as an actin bundling protein.	protein_coding	ACTIN DEPOLYMERIZING FACTOR 9 (ADF9)	ACTIN DEPOLYMERIZING FACTOR 9 (ADF9)
AT1G10550	-5.26252	0.396042	-13.2878	2.72517e-40	5.0116e-39	94.3811	Encodes a membrane-localized protein that is predicted to function during cell wall modification.Overexpression of XTH33 results in abnormal cell morphology. It's expression is under epigenetic control by ATX1.	protein_coding	XYLOGLUCAN:XYLOGLUCOSYL TRANSFERASE 33 (XTH33)	XYLOGLUCAN:XYLOGLUCOSYL TRANSFERASE 33 (XTH33);XYLOGLUCAN:XYLOGLUCOSYL TRANSFERASE 33 (XET)
AT4G29690	-5.25903	0.319518	-16.4593	7.19524e-61	2.38634e-59	144.61	Encodes a xyloglucan endotransglucosylase/hydrolase with only only the endotransglucosylase (XET; EC 2.4.1.207) activity towards xyloglucan and non-detectable endohydrolytic (XEH; EC 3.2.1.151) activity. Expressed in the mature or basal regions of both the main and lateral roots, but not in the tip of these roots where cell division occurs.	protein_coding	XYLOGLUCAN ENDOTRANSGLUCOSYLASE/HYDROLASE 18 (XTH18)	XYLOGLUCAN ENDOTRANSGLUCOSYLASE/HYDROLASE 18 (ATXTH18);XYLOGLUCAN ENDOTRANSGLUCOSYLASE/HYDROLASE 18 (XTH18)
AT2G38090	-5.25609	1.17126	-4.48755	7.20475e-06	2.00073e-05	4.55054	Encodes mevalonate diphosphate decarboxylase, the enzyme that catalyzes the synthesis of isopentenyl diphosphate, used in sterol and isoprenoid biosynthesis. The protein appears to form a homodimeric complex. Incidentally, it was shown that the Arabidopsis MVD protein could also interact with its yeast homolog to form a heterodimer.	protein_coding	MEVALONATE DIPHOSPHATE DECARBOXYLASE 1 (MVD1)	(ATMDD1);MEVALONATE 5-DIPHOSPHATE DECARBOXYLASE 1 (MDD1); (ATMVD1);MEVALONATE DIPHOSPHATE DECARBOXYLASE 1 (MVD1)
AT4G02810	-5.25552	1.16316	-4.5183	6.2338e-06	1.7475e-05	4.60835	Encodes a protein disulfide isomerase-like (PDIL) protein, a member of a multigene family within the thioredoxin (TRX) superfamily. This protein also belongs to the adenosine 5'-phosphosulfate reductase-like (APRL) group. The mRNA is cell-to-cell mobile.	protein_coding	APS REDUCTASE 1 (APR1)	APS REDUCTASE 1 (APR1); (ATAPR1);PAPS REDUCTASE HOMOLOG 19 (PRH19); (APR)
AT4G15160	-5.25285	0.248887	-21.1054	7.10175e-99	4.86154e-97	261.765	A nuclear-encoded thylakoid lumenal protein that is associated with photosystem I (PSI) but is not an integral subunit of PSI. It is an PSI assembly factor that assists the proper folding and integration of PsaB and PsaA into the thylakoid membrane. It is involved in the assembly of PSI reaction center heterodimer core.	protein_coding	PSBP-DOMAIN PROTEIN1 (PPD1)	PSBP-DOMAIN PROTEIN1 (PPD1)
AT5G19240	-5.24727	1.12059	-4.68259	2.83272e-06	8.24736e-06	7.58235	encodes a protein whose sequence is similar to flavanone 3 hydroxylase from Malus. The mRNA is cell-to-cell mobile.	protein_coding
AT2G23170	-5.24309	1.15768	-4.52895	5.92784e-06	1.66683e-05	4.52529	QWRF motif protein (DUF566);(source:Araport11)	protein_coding	QWRF DOMAIN CONTAINING 4 (QWRF4)	QWRF DOMAIN CONTAINING 4 (QWRF4)
AT1G04110	-5.24108	1.10856	-4.72784	2.26924e-06	6.68267e-06	7.67965	Initially identified as a mutation affecting stomatal development and distribution. Encodes a protein similar to serine proteases.	protein_coding	STOMATAL DENSITY AND DISTRIBUTION 1 (SDD1)	(ATSDD1);STOMATAL DENSITY AND DISTRIBUTION 1 (SDD1)
AT3G23450	-5.22035	1.10321	-4.73198	2.22345e-06	6.55584e-06	7.51234	Member of a diversely expressed predicted peptide family showing sequence similarity to tobacco Rapid Alkalinization Factor (RALF), and is believed to play an essential role in the physiology of Arabidopsis. Consists of a single exon and is characterized by a conserved C-terminal motif and N-terminal signal peptide.	protein_coding	RALF-LIKE 24 (RALFL24)	RALF-LIKE 24 (RALFL24)
AT5G44585	-5.20978	1.10042	-4.73434	2.19771e-06	6.4849e-06	7.44835	urea-proton symporter DEGRADATION OF UREA 3 (DUR3);(source:Araport11)	protein_coding	DEGRADATION OF UREA 3 (DUR3)	DEGRADATION OF UREA 3 (DUR3); (ATDUR3)
AT1G22330	-5.20472	1.17594	-4.42601	9.59913e-06	2.62995e-05	4.45297	RNA-binding (RRM/RBD/RNP motifs) family protein;(source:Araport11)	protein_coding
AT4G08910	-5.19666	1.1014	-4.71822	2.37923e-06	6.98836e-06	7.32095	photosystem II encoding the light-harvesting chlorophyll a/b binding protein CP26 of the antenna system of the photosynthetic apparatus The mRNA is cell-to-cell mobile.	protein_coding	LIGHT HARVESTING COMPLEX OF PHOTOSYSTEM II 5 (LHCB5)	CHLOROPHYLL PROTEIN 26 (CP26);LIGHT HARVESTING COMPLEX OF PHOTOSYSTEM II 5 (LHCB5)
AT4G36240	-5.18883	1.16322	-4.46075	8.16735e-06	2.25308e-05	4.33108	Zinc-finger domain of monoamine-oxidase A repressor R1;(source:Araport11)	protein_coding
AT3G13760	-5.17925	1.0435	-4.96335	6.92883e-07	2.16897e-06	11.9432	The WAG2 and its homolog, WAG1 each encodes protein-serine/threonine kinase that are nearly 70% identical to PsPK3 protein. All three together with CsPK3 belong to PsPK3-type kinases. At the N-terminus, all four possess a serine/threonine-rich domain. They are closely related to Arabidopsis kinases PINOID. wag1/wag2 double mutants exhibit a pronounced wavy root phenotype when grown vertically on …	protein_coding	(WAG2)	(WAG2)
AT1G73340	-5.17678	1.17811	-4.39414	1.11213e-05	3.02629e-05	4.37476	Pathogenesis-related thaumatin superfamily protein;(source:Araport11)	protein_coding
AT4G14750	-5.17041	1.18075	-4.37891	1.19274e-05	3.23377e-05	4.34546	ABC-2 and Plant PDR ABC-type transporter family protein;(source:Araport11)	protein_coding	ATP-BINDING CASSETTE G42 (ABCG42)	ATP-BINDING CASSETTE G42 (ABCG42)
AT5G18840	-5.16098	1.18481	-4.35595	1.32492e-05	3.5765e-05	4.20056	hypothetical protein;(source:Araport11)	protein_coding
AT1G16360	-5.15688	1.10209	-4.67918	2.8802e-06	8.38049e-06	7.183	LEM3 (ligand-effect modulator 3) family protein / CDC50 family protein;(source:Araport11)	protein_coding
AT3G04700	-5.13939	1.16993	-4.3929	1.11849e-05	3.04233e-05	4.23059	Major facilitator superfamily protein;(source:Araport11)	protein_coding
AT3G05400	-5.13917	1.1614	-4.42498	9.64508e-06	2.64179e-05	4.20171	Putative importin alpha isoform. When overexpressed can rescue the impa-4 decreased transformation susceptibility phenotype.	protein_coding	IMPORTIN ALPHA ISOFORM 7 (IMPA-7)	IMPORTIN ALPHA ISOFORM 7 (IMPA-7)
AT1G78530	-5.13716	1.10566	-4.64626	3.38014e-06	9.77376e-06	7.0281	Encodes a protein with high similarity to mammalian MHF2 that acts in the same pathway as FANCM to restrain class II meiotic crossing over.	protein_coding	ARABIDOPSIS HOMOLOG OF MAMMALIAN MHF2 (MHF2)	(ATMHF2);ARABIDOPSIS HOMOLOG OF MAMMALIAN MHF2 (MHF2)
AT3G13061	-5.1302	2.1318	-2.40652	0.0161055	0.0267396	4.16723	transmembrane protein;(source:Araport11)	protein_coding
AT4G31320	-5.12556	0.759585	-6.74784	1.50063e-11	7.13623e-11	23.066	Tetratricopeptide repeat (TPR)-like superfamily protein;(source:Araport11)	protein_coding
AT5G38700	-5.12135	1.16972	-4.37829	1.19616e-05	3.24257e-05	4.13231	Encodes a protein of the chloroplastic NAD(P)H dehydrogenase complex (NDH Complex) involved in respiration, photosystem I (PSI) cyclic electron transport and CO2 uptake. The product of this gene appears to be essential for the stable formation of the NDH Complex. The mRNA is cell-to-cell mobile.	protein_coding	CHLORORESPIRATORY REDUCTION 7 (CRR7)	CHLORORESPIRATORY REDUCTION 7 (CRR7)
AT1G77525	-5.11167	1.18179	-4.32535	1.52287e-05	4.07993e-05	4.18461	Glycosyl hydrolase family protein;(source:Araport11)	protein_coding
AT3G59340	-5.1075	1.18316	-4.31683	1.58289e-05	4.23071e-05	4.05388	None;(source:Araport11)	other_rna
AT5G26670	-5.10613	1.04734	-4.87535	1.08618e-06	3.32755e-06	11.3131	The protein is predicted (WoLF PSORT program) to be membrane-associated.	protein_coding	GLUCURONIDASE 3 (GUS3)	GLUCURONIDASE 3 (AtGUS3);GLUCURONIDASE 3 (GUS3)
AT3G10290	-5.10242	1.18891	-4.29169	1.77316e-05	4.71047e-05	4.11702	Encodes an enzyme that can act as a aldolase or an epimerase for 7,8-dihydroneopterin and 7,8-dihydromonapterin in vitro. It is likely to act in tetrahydrofolate biosynthesis in vivo.	protein_coding	(FOLB1)	(FOLB1)
AT4G22230	-5.07739	1.17874	-4.30748	1.65123e-05	4.40421e-05	4.03035	Encodes a plasma membrane localized MATE type transporter that is involved in CO2 signaling during stomatal aperture regulation. RHC1 regulates HT1 which phosphorylates OST1, a kinase that regulates the SLAC1 anion channel and thus stomatal closing.	protein_coding	RESISTANT TO HIGH CO2 (RHC1)	RESISTANT TO HIGH CO2 (RHC1)
AT2G27420	-5.06408	1.24827	-4.05687	4.97351e-05	0.000124555	3.93879	Belongs to the plant specific HD2 type proteins; similar to nucleolar Zea mays histone deacetylase; HD2-p39	protein_coding
AT1G69780	-5.06313	1.19953	-4.22094	2.43285e-05	6.34811e-05	4.00103	Encodes a member of the TBL (TRICHOME BIREFRINGENCE-LIKE) gene family containing a plant-specific DUF231 (domain of unknown function) domain. A putative xyloglucan O-acetyltransferase. TBL gene family has 46 members, two of which (TBR/AT5G06700 and TBL3/AT5G01360) have been shown to be involved in the synthesis and deposition of secondary wall cellulose, presumably by influencing the esterificati…	protein_coding	TRICHOME BIREFRINGENCE-LIKE 27 (TBL27)	TRICHOME BIREFRINGENCE-LIKE 27 (TBL27);ALTERED XYLOGLUCAN 4 (AXY4)
AT2G47500	-5.06267	1.17097	-4.32348	1.53586e-05	4.11358e-05	3.97401	Encodes a homeodomain leucine zipper class I (HD-Zip I) protein. Expressed during seed germination in the micropylar endosperm and in the root cap, and increases ABA sensitivity and seed dormancy when mutated. The mRNA is cell-to-cell mobile.	protein_coding	HOMEOBOX PROTEIN 20 (HB20)	HOMEOBOX PROTEIN 20 (HB20);HOMEOBOX PROTEIN 20 (ATHB20)
AT2G30890	-5.05828	1.11195	-4.54902	5.3897e-06	1.52353e-05	6.69454	Member of a novel, plant specific family of microtubule associated proteins.	protein_coding	CORTICAL MICROTUBULE DISORDERING7 (CORD7)	CORTICAL MICROTUBULE DISORDERING7 (CORD7)
AT5G55730	-5.05325	0.442697	-11.4147	3.53152e-30	4.54701e-29	65.754	MYB36 is a transcriptional regulator that acts to promote differentiation of the endodermis during root development. It promotes the development the Casparian band in part by regulating the expression of genes involved in localizing lignin biosynthetic machinery to the Casparian band. MYB36 binds to and regulates the expression of factors involved in producing the Casparian band including CASP1, …	protein_coding	MYB DOMAIN PROTEIN 36 (MYB36)	MYB DOMAIN PROTEIN 36 (AtMYB36);MYB DOMAIN PROTEIN 36 (MYB36)
AT1G52680	-5.053	1.11838	-4.51815	6.23837e-06	1.74827e-05	6.65598	sporulation-specific protein;(source:Araport11)	protein_coding
AT5G54190	-5.04672	1.09224	-4.6205	3.82811e-06	1.09973e-05	11.1181	Encodes a member of the R2R3 MYB transcription factor gene family that is required for anther development by regulation tapetum development, callose dissolution and exine formation. It acts upstream of MS2.	protein_coding	(MYB80)	(MYB80);MALE STERILE 188 (MS188);MYB DOMAIN PROTEIN 103 (MYB103);MYB DOMAIN PROTEIN 103 (AtMYB103);ARABIDOPSIS THALIANA MYB DOMAIN PROTEIN 80 (ATMYB80); (ATMYB103)
AT5G45940	-5.04477	1.06756	-4.72552	2.29527e-06	6.75e-06	10.8255	Encodes a member of the PYR (pyrabactin resistance )/PYL(PYR1-like)/RCAR (regulatory components of ABA receptor) family proteins with 14 members. PYR/PYL/RCAR family proteins function as abscisic acid sensors. Mediate ABA-dependent regulation of protein phosphatase 2Cs ABI1 and ABI2. Negative regulation of ABA response as a result of phosphorylation of S136 and S182 sites by AEL1/3/4. phosphoryla…	protein_coding	PYR1-LIKE 1 (PYL1)	REGULATORY COMPONENTS OF ABA RECEPTOR 12 (RCAR12);PYR1-LIKE 1 (PYL1)
AT4G29270	-5.04113	0.4126	-12.218	2.49264e-34	3.75183e-33	76.294	Peroxidase family protein;(source:Araport11)	protein_coding
AT4G33560	-5.03786	0.890557	-5.65697	1.54067e-08	5.73793e-08	16.0931	CAF2 is a peptide hormone expressed in the root stele that specifically binds the endodermis-expressed leucine-rich repeat receptor kinase GASSHO1 (GSO1)/SCHENGEN3 and its homolog, GSO2. Together with CAF1 it is required for formation of the casparian band.	protein_coding	CASPARIAN STRIP INTEGRITY FACTOR 2 (CIF2)	CASPARIAN STRIP INTEGRITY FACTOR 2 (CIF2)
AT3G15500	-5.02852	0.88078	-5.70917	1.1353e-08	4.27621e-08	16.3239	Ran BP2/NZF zinc finger-like superfamily protein;(source:Araport11)	protein_coding
AT1G02640	-5.02754	0.121993	-41.2119	0	0	1832.23	encodes a protein similar to a beta-xylosidase located in the extracellular matrix. This is a member of glycosyl hydrolase family 3 and has six other closely related members.	protein_coding	BETA-XYLOSIDASE 2 (BXL2)	BETA-XYLOSIDASE 2 (ATBXL2);BETA-XYLOSIDASE 2 (BXL2)
AT3G21710	-5.02551	0.547299	-9.18238	4.21655e-20	3.40082e-19	43.1277	CXC domain containing TSO1-like protein 1. The gene is expressed in stamens, pollen mother cells, and immature ovules. Regulates fate transition and cell Divisions in the stomatal lineage.	protein_coding	(SOL1)	(SOL1); (TCX3)
AT3G14530	-5.01605	1.184	-4.23654	2.26988e-05	5.94141e-05	3.86353	G14 enzyme	protein_coding
AT4G22214	-5.01418	1.17468	-4.26856	1.96742e-05	5.19282e-05	3.82802	PPR containing protein;(source:Araport11)	protein_coding
AT3G15650	-5.00967	1.17379	-4.26794	1.97284e-05	5.20569e-05	3.84311	Encodes an asparaginase that catalyzes the degradation of L-asparagine to L-aspartic acid and ammonia. The mRNA is cell-to-cell mobile.	protein_coding	ASPARAGINASE B1 (ASPGB1)	ASPARAGINASE B1 (ASPGB1)
AT5G59130	-5.00808	0.240854	-20.793	5.01136e-96	3.26774e-94	222.716	Encodes a member of fasciclin-like arabinogalactan proteins (FLAs) containing a cell adhesion fasciclin (FAS) domain. Most strongly expressed in interfascicular fiber cells where it is localize to the plasma membrane-secondary cell wall boundary. Mutations result in altered stem biomechanics with reduced tensile strength and reduced tensile modulus of elasticity, as well as altered cell wall arch…	protein_coding	FASCICLIN-LIKE ARABINOGALACTAN-PROTEIN 12 (FLA12)	FASCICLIN-LIKE ARABINOGALACTAN-PROTEIN 12 (FLA12); (ATFLA12)
AT4G36880	-5.00358	0.0986841	-50.703	0	0	4921.15	member of CYP81F The mRNA is cell-to-cell mobile.	protein_coding	CYTOCHROME P450, FAMILY 81, SUBFAMILY F, POLYPEPTIDE 4 (CYP81F4)	CYTOCHROME P450, FAMILY 81, SUBFAMILY F, POLYPEPTIDE 4 (CYP81F4)
AT3G16250	-5.00269	1.18203	-4.23229	2.31325e-05	6.05081e-05	3.78548	The PBP1(PYK10-binding protein 1) assists the PYK10 (beta-glucosidase complex) in its activity and may act like a molecular chaperone that facilitates the correct polymerization of PYK10, when tissues are damaged and subcellular structures are destroyed by pests. The mRNA is cell-to-cell mobile.	protein_coding	PYK10-BINDING PROTEIN 1 (PBP1)	PYK10-BINDING PROTEIN 1 (PBP1);JACALIN-RELATED LECTIN 30 (JAL30); (PBPI)
AT3G20370	-5.00213	0.240151	-20.8291	2.35887e-96	1.55394e-94	232.76	a member of A-type cytochrome P450	protein_coding	CYTOCHROME P450, FAMILY 705, SUBFAMILY A, POLYPEPTIDE 30 (CYP705A30)	CYTOCHROME P450, FAMILY 705, SUBFAMILY A, POLYPEPTIDE 30 (CYP705A30)
AT4G09010	-4.99755	1.22024	-4.09554	4.21183e-05	0.000106562	3.85403	NAC domain protein. SMB, BRN1, and BRN2 act to regulate root cap maturation, in a partially redundant fashion.BRN1 and BRN2, control the cell wall maturation processes that are required to detach root cap layers from the root.	protein_coding	NAC DOMAIN CONTAINING PROTEIN 70 (NAC070)	BEARSKIN 2 (BRN2);NAC DOMAIN CONTAINING PROTEIN 70 (NAC070);NAC DOMAIN CONTAINING PROTEIN 70 (ANAC070)
AT4G33260	-4.99718	1.13998	-4.38356	1.16756e-05	3.16863e-05	6.31935	Encodes a member of the ERF (ethylene response factor) subfamily B-3 of ERF/AP2 transcription factor family. The protein contains one AP2 domain. There are 18 members in this subfamily including ATERF-1, ATERF-2, AND ATERF-5. Regulates programmed cell death (PCD) inhibitor genes. Involved in retarding programmed cell death under salt stress due to the regulation of processes participating in ROS …	protein_coding	REDOX RESPONSIVE TRANSCRIPTION FACTOR 1 (RRTF1)	REDOX RESPONSIVE TRANSCRIPTION FACTOR 1 (RRTF1);ETHYLENE RESPONSE FACTOR 109 (ERF109)
AT2G37130	-4.98812	1.26307	-3.94919	7.84154e-05	0.00019113	3.8503	Encodes a member of the MAKR (MEMBRANE-ASSOCIATED KINASE REGULATOR) gene family. MAKRs have putative kinase interacting motifs and membrane localization signals. Known members include: AT5G26230 (MAKR1), AT1G64080 (MAKR2), AT2G37380 (MAKR3), AT2G39370 (MAKR4), AT5G52870 (MAKR5) and AT5G52900 (MAKR6).	protein_coding	MEMBRANE-ASSOCIATED KINASE REGULATOR 3 (MAKR3)	MEMBRANE-ASSOCIATED KINASE REGULATOR 3 (MAKR3)
AT1G70700	-4.9832	1.11674	-4.46226	8.1098e-06	2.23913e-05	6.41164	MLP-like protein 28;(source:Araport11)	protein_coding	MLP-LIKE PROTEIN 28 (MLP28)	MLP-LIKE PROTEIN 28 (MLP28)
AT4G12800	-4.9828	1.06057	-4.69824	2.62414e-06	7.66445e-06	10.5127	Encodes a cysteine-rich peptide, a secretory factor that is produced in the mesophyll cells and acts on the epidermis to increase stomatal formation. Its mature form is a 45-aa peptide with three intramolecular disulfide bonds. It is proposed that STOMAGEN increases stomatal number by competing with two negative regulators of stomatal density, EPF1 and EPF2. STOMAGEN has been shown to compete wit…	protein_coding	STOMAGEN (STOMAGEN)	STOMAGEN (STOMAGEN);EPIDERMAL PATTERNING FACTOR LIKE-9 (EPFL9); (ATEPFL9)
AT3G61470	-4.98217	0.915861	-5.43987	5.33192e-08	1.87779e-07	15.55	Pectinacetylesterase family protein;(source:Araport11)	protein_coding	PECTIN ACETYLESTERASE 6 (PAE6)	PECTIN ACETYLESTERASE 6 (PAE6);PECTIN ACETYESTERASE 6 (ATPAE6)
AT1G52000	-4.97841	1.20547	-4.12985	3.63006e-05	9.24872e-05	3.70816	Mannose-binding lectin superfamily protein;(source:Araport11)	protein_coding
AT5G14860	-4.97373	1.12787	-4.40985	1.03443e-05	2.82526e-05	6.31932	transmembrane protein;(source:Araport11)	protein_coding
AT3G09940	-4.97346	1.1993	-4.14698	3.36893e-05	8.62453e-05	3.75092	Reticulon family protein;(source:Araport11)	protein_coding	RETICULON-LIKE B 8 (RTNLB8)	RETICULON-LIKE B 8 (RTNLB8)
AT1G73160	-4.95625	1.12504	-4.40539	1.05595e-05	2.87913e-05	6.27871	encodes a bifunctional 3, 5-epimerase-4-reductase in L-fucose synthesis and converts GDP-D-mannose to GDP-L-fucose in vitro along with MUR1 (GDP-D-mannose 4,6-dehydratase). It is expressed in all tissues examined, but most abundantly in roots and flowers.	protein_coding	GDP-4-KETO-6-DEOXYMANNOSE-3,5-EPIMERASE-4-REDUCTASE 1 (GER1)	GDP-4-KETO-6-DEOXYMANNOSE-3,5-EPIMERASE-4-REDUCTASE 1 (GER1);ACTIVATING TRANSCRIPTION FACTOR 5 (ATFX)
AT1G64200	-4.95165	1.05199	-4.70695	2.51453e-06	7.36443e-06	10.3106	early nodulin-like protein 8;(source:Araport11)	protein_coding	EARLY NODULIN-LIKE PROTEIN 8 (ENODL8)	EARLY NODULIN-LIKE PROTEIN 8 (ENODL8); (AtENODL8)
AT5G23060	-4.93693	1.21625	-4.05913	4.92559e-05	0.000123451	3.62329	coiled-coil protein;(source:Araport11)	protein_coding
AT1G49910	-4.9258	1.129	-4.36298	1.28302e-05	3.46828e-05	6.11176	photosystem I reaction center subunit N;(source:Araport11)	protein_coding
AT1G05240	-4.92403	1.26514	-3.89209	9.93828e-05	0.000238936	3.69368	Class III peroxidase, controls together with PRX44 and PRX37 extensin-mediated cell wall properties during polar expansion of root hair cells.	protein_coding	PATHOGENESIS RELATED 9 (PR9)	(PRX01);PATHOGENESIS RELATED 9 (PR9)
AT1G06923	-4.92256	1.19615	-4.11534	3.86606e-05	9.82529e-05	3.66679	transcription repressor OFP17-like protein;(source:Araport11)	protein_coding
AT5G39970	-4.91936	0.770655	-6.38335	1.73254e-10	7.55376e-10	20.0146	PQ-loop repeat family protein / transmembrane family protein;(source:Araport11)	protein_coding
AT4G22560	-4.90327	1.13567	-4.31752	1.57791e-05	4.21918e-05	6.01481	MATE efflux family protein;(source:Araport11)	protein_coding
AT4G01700	-4.90326	0.346344	-14.1572	1.68602e-45	3.6855e-44	104.373	glycosyl hydrolase 9B13;(source:Araport11)	protein_coding	GLYCOSYL HYDROLASE 9B13 (GH9B13)	GLYCOSYL HYDROLASE 9B13 (GH9B13);GLYCOSYL HYDROLASE 9B13 (AtGH9B13)
AT5G02180	-4.90065	0.626805	-7.81845	5.3476e-15	3.22364e-14	29.7998	Encodes a phosphatase that functions in sustaining proper leaf longevity and preventing early senescence by suppressing or perturbing SARK-mediated senescence signal transduction.	protein_coding	ARABIDOPSIS PP2C CLADE D 7 (APD7)	SENESCENCE-SUPPRESSED 51 PROTEIN PHOSPHATASE (SSPP);ARABIDOPSIS PP2C CLADE D 7 (APD7)
AT3G20940	-4.89791	1.14179	-4.28967	1.78942e-05	4.74873e-05	5.99763	transmembrane protein;(source:Araport11)	protein_coding	VASCULAR-RELATED UNKNOWN PROTEIN 1 (VUP1)	VASCULAR-RELATED UNKNOWN PROTEIN 1 (VUP1)
AT4G13210	-4.89487	1.13535	-4.31133	1.62276e-05	4.33128e-05	5.97305	Regulates fate transition and cell Divisions in the stomatal lineage.	protein_coding	TESMIN/TSO1-LIKE CXC 2 (TCX2)	TESMIN/TSO1-LIKE CXC 2 (TCX2); (SOL2);TESMIN/TSO1-LIKE CXC 2 (ATTCX2)
AT5G49170	-4.88393	0.884727	-5.52027	3.38486e-08	1.21363e-07	14.6239	Is a high affinity amino acid transporter capable of transporting aspartate and tryptophan. May be involved in the amino acid uptake from xylem.	protein_coding	AMINO ACID PERMEASE 6 (AAP6)	AMINO ACID PERMEASE 6 (AAP6)
AT1G22220	-4.87752	1.14397	-4.26368	2.01085e-05	5.29873e-05	5.86361	F-box family protein;(source:Araport11)	protein_coding	AUXIN UP-REGULATED F-BOX PROTEIN 2 (AUF2)	AUXIN UP-REGULATED F-BOX PROTEIN 2 (AUF2)
AT1G60870	-4.87372	0.769074	-6.33713	2.34081e-10	1.01209e-09	19.3617	Encodes a plasma membrane localized zinc/iron transporter.	protein_coding	IRON REGULATED TRANSPORTER 3 (IRT3)	IRON REGULATED TRANSPORTER 3 (ATIRT3);IRON REGULATED TRANSPORTER 3 (IRT3)
[truncated: 1,532 more rows]

## Sheet: down-regulated DEG GO
Analysis Type:	PANTHER Overrepresentation Test (Released 20221013)
[truncated: 182 more rows]
